# Supplementary material for: Tumor cell-adipocyte gap junctions activate lipolysis and contribute to breast tumorigenesis
Source: Nat Commun. 2025 Aug 20;16:7438. doi: 10.1038/s41467-025-62486-3 (PMC12368202; doi:10.1038/s41467-025-62486-3)
Supplement: Supplementary file 3 — Supplementary Data 1 [file 41467_2025_62486_MOESM3_ESM.xlsx]

## Sheet: Supplementary Data 1
Supplementary Data 1. Patient ID, receptor status, histological section availability, percent lipid content (lipid content / lipid + water + protein content) of L, R1, R2 and R3, and Scarff-Bloom-Richardson (SBR) grade from patients (n = 46) with invasive breast cancer.
patient	status	sections availble	L	R1	R2	R3	R3-R1	SBR grade
3C01005	TN		0.596393	0.6875	0.716703	0.72543	0.0379309	3
3C01021	RP		0.569458	0.583574	0.591454	0.581645	-0.0019294	1
3C01068	RP	Y	0.71979	0.75609	0.776009	0.797029	0.040939	3
3C01072	RP	Y	0.652669	0.75259	0.769446	0.78298	0.0303908	2
3C01073	RP	Y	0.794211	0.84431	0.853524	0.860694	0.0163845	2
3C01078	RP		0.674133	0.703145	0.716876	0.722352	0.0192067	2
3C01083	RP	Y	0.727672	0.770716	0.784475	0.790675	0.0199583	2
3C01084	RP	Y	0.628897	0.675497	0.691911	0.705076	0.0295784	1
3C01092	RP		0.855778	0.886803	0.888778	0.889566	0.00276291	1
3C01096	RP	Y	0.551891	0.603906	0.609612	0.620434	0.0165279	2
3C01105	RP	Y	0.828262	0.876602	0.887808	0.884854	0.00825257	2
3C01120	RP	Y	0.380358	0.461612	0.505791	0.53487	0.0732581	3
3C01127	TN		0.706179	0.724729	0.747311	0.77239	0.0476612	3
3C01129	RP		0.471378	0.477699	0.4928	0.528339	0.0506398	3
3C01134	RP		0.803317	0.813345	0.819839	0.823623	0.0102771	2
3C01135	RP	Y	0.715414	0.751593	0.7591	0.757276	0.00568355	1
3C01139	RP		0.702765	0.705699	0.71586	0.729821	0.0241217	3
3C01145	RP		0.104822	0.130016	0.152091	0.170799	0.0407831	2
3C01159	RP	Y	0.712377	0.77568	0.781677	0.779942	0.0042629	3
3C01170	TN		0.556969	0.647819	0.675909	0.706775	0.0589565	2
3C01175	TN	Y	0.892093	0.934746	0.949159	0.958369	0.0236235	3
3C01178	RP		0.549534	0.666365	0.695377	0.706915	0.0405499	2
3C01184	RP		0.695749	0.754144	0.785134	0.801256	0.0471125	2
3C01190	RP		0.757975	0.799535	0.813365	0.81964	0.0201054	2
3C01193	RP		0.674301	0.770259	0.799682	0.816781	0.0465221	2
3C01196	RP		0.771585	0.830801	0.841373	0.840092	0.00929158	3
3C02008	RP		0.415298	0.500461	0.516893	0.505615	0.00515387	3
3C02012	TN		0.498852	0.580002	0.628786	0.641096	0.0610945	3
3C02018	TN		0.607464	0.65102	0.668041	0.673687	0.0226673	2
3C02040	RP		0.411228	0.484597	0.510532	0.520656	0.0360591	3
3C02043	RP		0.739472	0.742687	0.760484	0.768426	0.0257395	2
3C02058	RP		0.423361	0.477107	0.480251	0.478584	0.00147675	3
3C02065	RP		0.505414	0.572964	0.573971	0.574176	0.00121216	3
3C02073	RP		0.496983	0.525412	0.525222	0.54978	0.024368	2
3C02088	RP		0.637073	0.695162	0.718131	0.72033	0.0251677	1
3C02103	RP		0.313493	0.500373	0.55454	0.584717	0.0843445	3
3C02134	RP		0.60083	0.64849	0.65308	0.643205	-0.0052845	2
3C02142	RP		0.515148	0.521312	0.524409	0.534496	0.0131841	1
3C02152	RP		0.349432	0.464275	0.483704	0.48714	0.0228652	3
3C02166	RP		0.66654	0.684443	0.693277	0.699851	0.0154074	2
3C02174	RP		0.15842	0.258008	0.299481	0.335959	0.0779509	2
3C02186	RP		0.632604	0.661615	0.6684	0.67233	0.0107154	2
3CB001	RP		0.726033	0.793551	0.818223	0.829999	0.0364474	2
3CB003	RP		0.74008	0.816639	0.83376	0.836326	0.0196873	2
3CB004	RP		0.530167	0.561928	0.583591	0.60708	0.0451521	2
3CB013	RP		0.758593	0.815298	0.835039	0.842841	0.0275428	1
