# Supplementary material for: Tumor cell-adipocyte gap junctions activate lipolysis and contribute to breast tumorigenesis
Source: Nat Commun. 2025 Aug 20;16:7438. doi: 10.1038/s41467-025-62486-3 (PMC12368202; doi:10.1038/s41467-025-62486-3)
Supplement: Supplementary file 4 — Supplementary Data 2 [file 41467_2025_62486_MOESM4_ESM.xlsx]

## Sheet: Data 2a - patient annotations
Supplementary Data 2. LC-MS/MS of LCM samples from 75 patients with invasive breast cancer and 42 healthy subjects.
a Sample number, ID number, tissue type, and tumor subtype (when applicable) of 75 patients and 42 healthy subjects.
Sample	Group	Ayers ID	Tissue	IHC
1070904-B4-B	57	10N	Normal
1061329-B4-A	56	11N	Normal
1061329-B4-B	56	12N	Normal
1061014-B2-A	55	13N	Normal
1061014-B2-B	55	14N	Normal
03-03-A451A-A	26	15N	Normal
1041893-B6-A	53	17N	Normal
1041893-B6-B	53	18N	Normal
03-10-A340C-A	42	19N	Normal
03-08-A019B-A	38	1N	Normal
03-10-A340C-B	42	20N	Normal
03-04-A186B-A	27	21N	Normal
03-04-A186B-B	27	22N	Normal
02-02-A083A-A	9	23N	Normal
02-02-A083A-B	9	24N	Normal
03-07-A102A-A	35	25N	Normal
03-07-A102A-B	35	26N	Normal
03-11-A004B-A	44	27N	Normal
03-11-A004B-B	44	28N	Normal
03-07-A452A-A	36	29N	Normal
03-08-A019B-B	38	2N	Normal
03-07-A452A-B	36	30N	Normal
03-07-A521B-A	37	31N	Normal
03-07-A521B-B	37	32N	Normal
03-11-A028A-A	45	33N	Normal
03-11-A028A-B	45	34N	Normal
02-08-A245A-A	16	35N	Normal
02-08-A245A-B	16	36N	Normal
03-06-A128A-A	31	37N	Normal
03-06-A128A-B	31	38N	Normal
03-03-A213A-A	25	39N	Normal
03-12-A314A-A	50	3N	Normal
03-03-A213A-B	25	40N	Normal
03-10-A188B-A	41	41N	Normal
03-10-A188B-B	41	42N	Normal
01-09-A061B-A	5	43N	Normal
01-09-A061B-B	5	44N	Normal
1050758-B2-A	54	45N	Normal
1050758-B2-B	54	46N	Normal
03-06-A228A-A	32	47N	Normal
03-06-A228A-B	32	48N	Normal
03-06-A233A-A	33	49N	Normal
03-12-A314A-B	50	4N	Normal
03-06-A233A-B	33	50N	Normal
02-05-A318B-A	14	51N	Normal
02-05-A318B-B	14	52N	Normal
01-03-A031C-A	2	53N	Normal
01-03-A031C-B	2	54N	Normal
03-05-A248A-A	30	55N	Normal
03-05-A248A-B	30	56N	Normal
01-08-A426A-A	4	57N	Normal
01-08-A426A-B	4	58N	Normal
02-01-A031A-A	7	59N	Normal
03-02-A022A-A	24	5N	Normal
02-01-A031A-B	7	60N	Normal
01-02-A009A-A	1	61N	Normal
01-02-A009A-B	1	62N	Normal
02-10-A336A-A	18	63N	Normal
02-10-A336A-B	18	64N	Normal
03-09-A269B-A	40	65N	Normal
03-09-A269B-B	40	66N	Normal
03-10-A364A-A	43	67N	Normal
03-10-A364A-B	43	68N	Normal
03-02-A022A-B	24	6N	Normal
03-11-A153A-B	46	70N	Normal
02-10-A382A-A	19	71N	Normal
02-10-A382A-B	19	72N	Normal
02-11-A085A-A	22	73N	Normal
02-11-A085A-B	22	74N	Normal
03-11-A308C-A	48	75N	Normal
03-11-A308C-B	48	76N	Normal
02-12-A451A-A	23	77N	Normal
02-12-A451A-B	23	78N	Normal
03-05-A024C-A		79N	Normal
03-09-A114A-A	39	7N	Normal
03-05-A024C-B		80N	Normal
02-01-A043A-A	8	81N	Normal
02-01-A043A-B	8	82N	Normal
03-06-A440A-A	34	83N	Normal
03-06-A440A-B	34	84N	Normal
03-09-A114A-B	39	8N	Normal
1070904-B4-A	57	9N	Normal
02-10-A094B-E	17	1NAJ	Normal-Adj.
02-10-A094B-F	17	2NAJ	Normal-Adj.
03-03-A450B-E	26	3NAJ	Normal-Adj.
03-03-A450B-F	26	4NAJ	Normal-Adj.
D-27176-C	75	5NAJ	Normal-Adj.
D-27176-D	75	6NAJ	Normal-Adj.
03-10-A341A-E	42	7NAJ	Normal-Adj.
03-10-A341A-F	42	8NAJ	Normal-Adj.
03-12-A313C-D	50	10S	Stroma
03-02-A020A-C	24	11S	Stroma
03-02-A020A-D	24	12S	Stroma
30095-C	68	13S	Stroma
30095-D	68	14S	Stroma
03-09-A112C-C	39	15S	Stroma
1070904-A4-C	57	17S	Stroma
1070904-A4-D	57	18S	Stroma
D-3022-C	77	19S	Stroma
02-10-A572C-C	20	1S	Stroma
D-3022-D	77	20S	Stroma
1061329-A4-C	56	21S	Stroma
1061329-A4-D	56	22S	Stroma
1061014-A2-C	55	23S	Stroma
1061014-A2-D	55	24S	Stroma
03-03-A450B-C	26	25S	Stroma
03-03-A450B-D	26	26S	Stroma
03-10-A341A-C	42	27S	Stroma
03-10-A341A-D	42	28S	Stroma
02-02-A398A-C	10	29S	Stroma
02-10-A572C-D	20	2S	Stroma
02-02-A398A-D	10	30S	Stroma
02-02-A082A-C	9	31S	Stroma
02-02-A082A-D	9	32S	Stroma
1604-DOW-C	61	33S	Stroma
1604-DOW-D	61	34S	Stroma
03-07-A101B-C	35	35S	Stroma
03-07-A101B-D	35	36S	Stroma
03-11-A268A-C	47	37S	Stroma
03-11-A268A-D	47	38S	Stroma
03-07-A520A-C	37	39S	Stroma
1871-DOW-C	62	3S	Stroma
03-07-A520A-D	37	40S	Stroma
01-12-A202B-C	6	41S	Stroma
01-12-A202B-D	6	42S	Stroma
02-05-A203A-C	13	43S	Stroma
02-05-A203A-D	13	44S	Stroma
03-06-A127B-C	31	45S	Stroma
03-06-A127B-D	31	46S	Stroma
03-03-A212C-C	25	47S	Stroma
03-03-A212C-D	25	48S	Stroma
1050758-A2-C	54	49S	Stroma
1871-DOW-D	62	4S	Stroma
1050758-A2-D	54	50S	Stroma
03-06-A227B-C	32	51S	Stroma
03-06-A227B-D	32	52S	Stroma
03-06-A232B-C	33	53S	Stroma
03-06-A232B-D	33	54S	Stroma
03-05-A247B-C	30	55S	Stroma
03-05-A247B-D	30	56S	Stroma
01-08-A425A-C	4	57S	Stroma
01-08-A425A-D	4	58S	Stroma
02-05-A177B-C	12	59S	Stroma
01-07-A281C-C	3	5S	Stroma
02-05-A177B-D	12	60S	Stroma
02-01-A030B-C	7	61S	Stroma
02-01-A030B-D	7	62S	Stroma
03-11-A349A-C	49	63S	Stroma
03-11-A349A-D	49	64S	Stroma
02-10-A335B-C	18	65S	Stroma
02-10-A335B-D	18	66S	Stroma
02-10-A381C-C	19	67S	Stroma
02-10-A381C-D	19	68S	Stroma
02-04-A002A-C	11	69S	Stroma
01-07-A281C-D	3	6S	Stroma
02-04-A002A-D	11	70S	Stroma
03-06-A439B-C	34	71S	Stroma
03-06-A439B-D	34	72S	Stroma
D-10533-C	71	7S	Stroma
D-10533-D	71	8S	Stroma
03-12-A313C-C	50	9S	Stroma
01-02-A008B-A	1	121T	Tumor	Basal
01-02-A008B-B	1	122T	Tumor	Basal
03-11-A349A-A	49	123T	Tumor	Basal
03-11-A349A-B	49	124T	Tumor	Basal
02-10-A335B-A	18	125T	Tumor	Basal
02-10-A335B-B	18	126T	Tumor	Basal
03-09-A268B-A	40	127T	Tumor	Basal
03-09-A268B-B	40	128T	Tumor	Basal
03-10-A363B-A	43	129T	Tumor	Basal
03-10-A363B-B	43	130T	Tumor	Basal
03-11-A152B-A	46	131T	Tumor	Basal
03-11-A152B-B	46	132T	Tumor	Basal
02-10-A381C-A	19	133T	Tumor	Basal
02-10-A381C-B	19	134T	Tumor	Basal
02-11-A084B-A	22	135T	Tumor	Basal
02-11-A084B-B	22	136T	Tumor	Basal
03-11-A307A-A	48	137T	Tumor	Basal
03-11-A307A-B	48	138T	Tumor	Basal
02-12-A450C-A	23	139T	Tumor	Basal
02-12-A450C-B	23	140T	Tumor	Basal
03-05-A026A-A	29	141T	Tumor	Basal
03-05-A026A-B	29	142T	Tumor	Basal
02-01-A042A-A	8	143T	Tumor	Basal
02-01-A042A-B	8	144T	Tumor	Basal
02-04-A002A-A	11	145T	Tumor	Basal
02-04-A002A-B	11	146T	Tumor	Basal
03-06-A439B-A	34	147T	Tumor	Basal
03-06-A439B-B	34	148T	Tumor	Basal
2117-DOW-A	65	149T	Tumor	Basal
2117-DOW-B	65	150T	Tumor	Basal
D-20606-A	73	151T	Tumor	Basal
D-20606-B	73	152T	Tumor	Basal
03-08-A018B-A	38	11T	Tumor	Her2
03-08-A018B-B	38	12T	Tumor	Her2
D-10533-A	71	13T	Tumor	Her2
D-10533-B	71	14T	Tumor	Her2
03-12-A313C-A	50	15T	Tumor	Her2
03-12-A313C-B	50	16T	Tumor	Her2
30095-A	68	19T	Tumor	Her2
30095-B	68	20T	Tumor	Her2
D-3021-A	76	27T	Tumor	Her2
D-3021-B	76	28T	Tumor	Her2
02-10-A094B-A	17	33T	Tumor	Her2
02-10-A094B-B	17	34T	Tumor	Her2
1061014-A2-A	55	35T	Tumor	Her2
1061014-A2-B	55	36T	Tumor	Her2
03-03-A450B-A	26	37T	Tumor	Her2
03-03-A450B-B	26	38T	Tumor	Her2
01-07-A281C-A	3	5T	Tumor	Her2
01-07-A281C-B	3	6T	Tumor	Her2
2231-DOW-B	66	10T	Tumor	Her2/LumB
D-2614-A	74	23T	Tumor	Her2/LumB
D-2614-B	74	24T	Tumor	Her2/LumB
D-3022-A	77	29T	Tumor	Her2/LumB
D-3022-B	77	30T	Tumor	Her2/LumB
04-10-A001E-A	51	39T	Tumor	Her2/LumB
04-10-A001E-B	51	40T	Tumor	Her2/LumB
D-27176-A	75	45T	Tumor	Her2/LumB
D-27176-B	75	46T	Tumor	Her2/LumB
2231-DOW-A	66	9T	Tumor	Her2/LumB
01-09-A060A-B	5	100T	Tumor	LumA
1050758-A2-A	54	101T	Tumor	LumA
1050758-A2-B	54	102T	Tumor	LumA
03-06-A227B-A	32	103T	Tumor	LumA
03-06-A227B-B	32	104T	Tumor	LumA
03-06-A232B-A	33	105T	Tumor	LumA
03-06-A232B-B	33	106T	Tumor	LumA
02-05-A317C-A	14	107T	Tumor	LumA
02-05-A317C-B	14	108T	Tumor	LumA
01-03-A028C-A	2	109T	Tumor	LumA
01-03-A028C-B	2	110T	Tumor	LumA
03-05-A247B-A	30	111T	Tumor	LumA
03-05-A247B-B	30	112T	Tumor	LumA
02-06-A191C-A	15	113T	Tumor	LumA
01-08-A425A-A	4	115T	Tumor	LumA
01-08-A425A-B	4	116T	Tumor	LumA
02-05-A177B-A	12	117T	Tumor	LumA
02-05-A177B-B	12	118T	Tumor	LumA
02-01-A030B-A	7	119T	Tumor	LumA
02-01-A030B-B	7	120T	Tumor	LumA
02-10-A572C-A	20	1T	Tumor	LumA
02-10-A572C-B	20	2T	Tumor	LumA
1871-DOW-A	62	3T	Tumor	LumA
1041893-A11-A	53	43T	Tumor	LumA
1041893-A11-B	53	44T	Tumor	LumA
03-10-A341A-A	42	49T	Tumor	LumA
1871-DOW-B	62	4T	Tumor	LumA
03-10-A341A-B	42	50T	Tumor	LumA
03-04-A185B-A	27	51T	Tumor	LumA
03-04-A185B-B	27	52T	Tumor	LumA
1430-DOW-A	58	53T	Tumor	LumA
1430-DOW-B	58	54T	Tumor	LumA
02-02-A398A-A	10	55T	Tumor	LumA
02-02-A398A-B	10	56T	Tumor	LumA
02-02-A082A-A	9	57T	Tumor	LumA
02-02-A082A-B	9	58T	Tumor	LumA
02-11-A027A-A	21	59T	Tumor	LumA
02-11-A027A-B	21	60T	Tumor	LumA
1604-DOW-A	60	61T	Tumor	LumA
1604-DOW-B	60	62T	Tumor	LumA
03-07-A101B-A	35	63T	Tumor	LumA
03-07-A101B-B	35	64T	Tumor	LumA
03-11-A003B-A	44	65T	Tumor	LumA
03-11-A003B-B	44	66T	Tumor	LumA
190-DOW-A	63	67T	Tumor	LumA
190-DOW-B	63	68T	Tumor	LumA
1432-DOW-A	59	69T	Tumor	LumA
1432-DOW-B	59	70T	Tumor	LumA
03-07-A451B-A	36	71T	Tumor	LumA
03-07-A451B-B	36	72T	Tumor	LumA
03-11-A268A-A	47	73T	Tumor	LumA
03-11-A268A-B	47	74T	Tumor	LumA
03-07-A520A-A	37	75T	Tumor	LumA
03-07-A520A-B	37	76T	Tumor	LumA
01-12-A202B-A	6	77T	Tumor	LumA
01-12-A202B-B	6	78T	Tumor	LumA
03-11-A027B-A	45	79T	Tumor	LumA
03-11-A027B-B	45	80T	Tumor	LumA
02-05-A203A-A	13	81T	Tumor	LumA
02-05-A203A-B	13	82T	Tumor	LumA
02-08-A244C-A	16	83T	Tumor	LumA
02-08-A244C-B	16	84T	Tumor	LumA
03-06-A127B-A	31	85T	Tumor	LumA
03-06-A127B-B	31	86T	Tumor	LumA
03-03-A212C-A	25	87T	Tumor	LumA
03-03-A212C-B	25	88T	Tumor	LumA
1022-DOW-A	52	89T	Tumor	LumA
1022-DOW-B	52	90T	Tumor	LumA
543-DOW-A	70	91T	Tumor	LumA
543-DOW-B	70	92T	Tumor	LumA
03-10-A187B-A	41	93T	Tumor	LumA
03-10-A187B-B	41	94T	Tumor	LumA
210-DOW-A	64	95T	Tumor	LumA
210-DOW-B	64	96T	Tumor	LumA
01-09-A060A-A	5	99T	Tumor	LumA
503-DOW-A	69	97T	Tumor	LumA/LumB
503-DOW-B	69	98T	Tumor	LumA/LumB
03-02-A020A-A	24	17T	Tumor	LumB
03-02-A020A-B	24	18T	Tumor	LumB
03-09-A112C-A	39	21T	Tumor	LumB
03-09-A112C-B	39	22T	Tumor	LumB
1070904-A4-A	57	25T	Tumor	LumB
1070904-A4-B	57	26T	Tumor	LumB
1061329-A4-A	56	31T	Tumor	LumB
1061329-A4-B	56	32T	Tumor	LumB
D-50171-A	78	47T	Tumor	LumB
D-50171-B	78	48T	Tumor	LumB
2263-DOW-A	67	7T	Tumor	LumB
2263-DOW-B	67	8T	Tumor	LumB

## Sheet: Data 2b - Protein ID and quant
Supplementary Data 2. LC-MS/MS of LCM samples from 75 patients with invasive breast cancer and 42 healthy subjects.
b Normalized precursor ion intensities for proteins detected via LC-MS/MS from samples in a.
Accession	Description	Exp. q-value: Combined	Sum PEP Score	Coverage [%]	# Peptides	# PSMs	# Unique Peptides	# AAs	MW [kDa]	calc. pI	Score Sequest HT: Sequest HT	# Peptides (by Search Engine): Sequest HT	Biological Process	Cellular Component	Molecular Function	Pfam IDs	Entrez Gene ID	Ensembl Gene ID	Gene Symbol	Gene ID	Reactome Pathways	WikiPathways	# Protein Pathway Groups	# Razor Peptides	1NormAdj	2NormAdj	3NormAdj	4NormAdj	5NormAdj	6NormAdj	7NormAdj	8NormAdj	16T	18N	18S	18T	19N	19S	19T	20T	21T	22N	22S	23N	23S	23T	24T	25T	25T
P12111	Collagen alpha-3(VI) chain [OS=Homo sapiens]	0	1713.95	56	178	19229	178	3177	343.5	6.68	47921.5	178	cell adhesion;signal transduction;other biological processes	extracellular matrix;plasma membrane;other membranes;ER/Golgi	enzyme regulator activity;extracellular structural activity	Pf00014, Pf00092, Pf01391	1293	ENSG00000163359	COL6A3	A8MT30; B4E3U5; B7ZMJ7; E9PFQ6; E9PGQ9; hsa:1293; P12111; Q16501; Q53QF4; Q53QF6	Collagen degradation; Signaling by PDGF; Assembly of collagen fibrils and other multimeric structures; Integrin cell surface interactions; ECM proteoglycans; NCAM1 interactions; Collagen chain trimerization	miRNA targets in ECM and membrane receptors; PI3K-Akt signaling; 2q37 copy number variation syndrome	11	0	94.3	102.7	139.9	119.3	116.9	122.9	108.1	132.7	48.2	129.6	125.7	64.3	73.1	172.5	43.5	58.3	86.2	146.5	150.8	78.9	171.8	122.8	110.8	76	76.1
P02768	Albumin [OS=Homo sapiens]	0	1696.45	94	107	37817	107	609	69.3	6.28	95369.4	107	stress response;other biological processes	non-structural extracellular;ER/Golgi;other cell component	nucleic acid binding activity;other molecular function	Pf00273	213	ENSG00000163631	ALB	E7ESS9; hsa:213; O95574; P02768; P04277; Q13140; Q645G4; Q68DN5; Q6UXK4; Q86YG0; Q8IUK7; Q9P157; Q9P1I7; Q9UHS3; Q9UJZ0	Scavenging of heme from plasma; Cytoprotection by HMOX1; Platelet degranulation ; Regulation of Insulin-like Growth Factor (IGF) transport and uptake by Insulin-like Growth Factor Binding Proteins (IGFBPs); Post-translational protein phosphorylation; Aspirin ADME; Ciprofloxacin ADME; Recycling of bile acids and salts; Prednisone ADME; Heme degradation; HDL remodeling; Heme biosynthesis	Selenium micronutrient network; Vitamin B12 metabolism; Folate metabolism; Complement system; VEGFA-VEGFR2 signaling	17	0	179.5	209.1	218.7	179.9	123.3	115.7	104.4	147.5	48	217.1	104.1	56.5	144	160.8	40.7	72	33.9	254	145.6	259.8	159.7	154.3	89.6	42.7	40.3
P35579	Myosin-9 [OS=Homo sapiens]	0	1138.16	59	125	5851	105	1960	226.4	5.6	15149.8	125	cell cycle OR cell proliferation;cell organization and biogenesis;protein metabolism;stress response;transport;developmental processes;signal transduction;other biological processes	plasma membrane;other membranes;cytosol;cytoskeleton;nucleus;other cell component	signal transduction activity or receptor binding;cytoskeletal activity;other molecular function	Pf00063, Pf01576, Pf02736	4627	ENSG00000100345	MYH9	A8K6E4; hsa:4627; O60805; P35579; Q60FE2; Q86T83	Regulation of actin dynamics for phagocytic cup formation; FCGR3A-mediated phagocytosis; Translocation of SLC2A4 (GLUT4) to the plasma membrane; RHO GTPases activate PAKs; Sensory processing of sound by inner hair cells of the cochlea; Sensory processing of sound by outer hair cells of the cochlea; Signaling by ALK fusions and activated point mutants; RHO GTPases activate CIT; EPHA-mediated growt…	Primary focal segmental glomerulosclerosis (FSGS); VEGFA-VEGFR2 signaling; Nephrotic syndrome; HDAC6 interactions in the central nervous system	17	23	105.7	134.9	40.4	51.2	64.1	59.5	50.4	98.3	190.8	21.6	92	215	24.7	78.5	250.1	228	222.4	86.4	90.1	43.7	108.4	169.9	167	188.2	189.2
P49327	Fatty acid synthase [OS=Homo sapiens]	0	1012.49	57	109	3804	109	2511	273.3	6.44	9858.72	109	other metabolic processes;stress response;other biological processes	plasma membrane;other membranes;cytosol;ER/Golgi;other cell component	other molecular function	Pf00107, Pf00109, Pf00550, Pf00698, Pf00975, Pf02801, Pf08242, Pf08659, Pf16197, Pf21089, Pf21149	2194	ENSG00000169710	FASN	hsa:2194; P49327; Q13479; Q16702; Q4LE83; Q6P4U5; Q6SS02; Q969R1; Q96C68; Q96IT0	ChREBP activates metabolic gene expression; Activation of gene expression by SREBF (SREBP); Fatty acyl-CoA biosynthesis; NR1H2 & NR1H3 regulate gene expression linked to lipogenesis; Vitamin B5 (pantothenate) metabolism	AMP-activated protein kinase signaling; Sterol regulatory element-binding proteins (SREBP) signaling; SREBF and miR33 in cholesterol and lipid homeostasis; Liver X receptor pathway; Nuclear receptors meta-pathway; Fatty acid biosynthesis; Angiopoietin-like protein 8 regulatory pathway; Lipid metabolism pathway; Clear cell renal cell carcinoma pathways; Metabolic reprogramming in colon cancer; Cho…	18	0	23	25.8	30.8	40.3	108.5	124.5	21.9	27.1	283.6	26.5	11.6	112.5	13.7	26.7	153.9	271.3	87.8	28.2	25.2	12.4	34.6	49.6	27.3	38.7	37.4
Q09666	Neuroblast differentiation-associated protein AHNAK [OS=Homo sapiens]	0	960.088	53	149	3870	149	5890	628.7	6.15	8543.93	149	other biological processes	non-structural extracellular;plasma membrane;other membranes;cytosol;cytoskeleton;nucleus;other cell component	other molecular function		79026	ENSG00000124942	AHNAK	A1A586; hsa:79026; Q09666			0	0	115.5	123.2	62.4	46.7	63.1	59.7	60.3	81.9	101.2	64.8	29.5	166.2	33.5	42.6	94.8	141.6	173.7	78.5	80.4	38.4	49	108.1	96.2	100.8	103.6
P21333	Filamin-A [OS=Homo sapiens]	0	916.566	57	115	6054	107	2647	280.6	6.06	15534.6	115	cell cycle OR cell proliferation;cell organization and biogenesis;protein metabolism;RNA metabolism OR transcription;other metabolic processes;stress response;transport;developmental processes;signal transduction;other biological processes	non-structural extracellular;plasma membrane;other membranes;cytosol;cytoskeleton;ER/Golgi;nucleus;other cell component	signal transduction activity or receptor binding;cytoskeletal activity;other molecular function	Pf00307, Pf00630	2316	ENSG00000196924	FLNA	E9KL45; hsa:2316; P21333; Q5HY53; Q5HY55; Q8NF52	OAS antiviral response; Platelet degranulation ; RHO GTPases activate PAKs; GP1b-IX-V activation signalling; Cell-extracellular matrix interactions	Androgen receptor signaling; Prolactin signaling; Focal adhesion; Hypothesized pathways in pathogenesis of cardiovascular disease; MAPK signaling; IL4 signaling; Ebola virus infection in host; Joubert syndrome; NPHP1 deletion syndrome	14	7	86	93.7	37.2	31.8	60.7	61.6	54.7	75.2	78.4	47.9	32.9	236.8	27.4	92.9	173.8	252.5	160.8	41.7	232.7	11	70.5	150.2	101.2	186.4	197.5
P02751	Fibronectin [OS=Homo sapiens]	0	858.467	45	80	4140	80	2477	272.2	5.5	10825.8	80	cell adhesion;cell organization and biogenesis;protein metabolism;other metabolic processes;stress response;developmental processes;signal transduction;other biological processes	non-structural extracellular;extracellular matrix;plasma membrane;other membranes;ER/Golgi;other cell component	signal transduction activity or receptor binding;enzyme regulator activity;other molecular function	Pf00039, Pf00040, Pf00041	2335	ENSG00000115414	FN1	B7ZLF0; E9PE77; E9PG29; hsa:2335; O95609; O95610; P02751; Q14312; Q14325; Q14326; Q17RV7; Q53S27; Q564H7; Q585T2; Q59EH1; Q60FE4; Q68DP8; Q68DP9; Q68DT4; Q6LDP6; Q6MZS0; Q6MZU5; Q6N025; Q6N0A6; Q7Z391; Q86T27; Q8IVI8; Q96KP7; Q96KP8; Q96KP9; Q9H1B8; Q9HAP3; Q9UMK2	Platelet degranulation ; Regulation of Insulin-like Growth Factor (IGF) transport and uptake by Insulin-like Growth Factor Binding Proteins (IGFBPs); Post-translational protein phosphorylation; Cell surface interactions at the vascular wall; Degradation of the extracellular matrix; Integrin cell surface interactions; ECM proteoglycans; GPER1 signaling; Signaling by BRAF and RAF1 fusions; ALK muta…	Mammary gland development: puberty - stage 2 of 4; miRNA targets in ECM and membrane receptors; Focal adhesion; Overview of nanoparticle effects; RAC1/PAK1/p38/MMP2 pathway; TGF-beta signaling pathway; Interactions between LOXL4 and oxidative stress pathway; Physico-chemical features and toxicity-associated pathways; TGF-beta signaling in thyroid cells for epithelial-mesenchymal transition; VEGFA…	52	0	30.6	33.4	25.5	26.4	10.4	82.2	45.6	48.1	79.2	29.6	107.5	207.6	8.5	384.7	118	199.1	72.6	19.9	288.6	17.8	92.1	152.8	106.2	87.9	88.8
Q99715	Collagen alpha-1(XII) chain [OS=Homo sapiens]	0	844.633	41	108	3949	108	3063	332.9	5.53	10468.6	108	cell adhesion;cell organization and biogenesis;developmental processes	ER/Golgi;other cell component	extracellular structural activity	Pf00041, Pf00092, Pf01391	1303	ENSG00000111799	COL12A1	hsa:1303; O43853; Q15955; Q5VYK1; Q5VYK2; Q71UR3; Q99715; Q99716	Collagen degradation; Assembly of collagen fibrils and other multimeric structures; Collagen chain trimerization		4	0	32.5	27.8	37.9	20.9	31.9	35.1	116.7	24.4	72.9	101.4	22.4	124.5	227.1	116.7	135	104.9	221.5	25.9	193.3	46.2	25	37.3	66.5	61.5	61.1
P05787	Keratin, type II cytoskeletal 8 [OS=Homo sapiens]	0	803.354	71	61	5789	46	483	53.7	5.59	15008.3	61	cell organization and biogenesis;stress response;developmental processes;signal transduction;other biological processes	plasma membrane;other membranes;cytosol;cytoskeleton;nucleus;other cell component	other molecular function	Pf00038, Pf16208	3856	ENSG00000170421	KRT8	A8K4H3; B0AZN5; F8VXB4; hsa:3856; P05787; Q14099; Q14716; Q14717; Q53GJ0; Q6DHW5; Q6GMY0; Q6P4C7; Q96J60	Formation of the cornified envelope	Primary focal segmental glomerulosclerosis (FSGS); Acute viral myocarditis	4	8	36.4	23.7	45.4	16.5	55.2	40.9	156.8	43.7	150.6	131.9	17.9	191.7	251.1	26.9	76.4	90.8	126.5	20.5	31.2	33.7	2.8	22.1	43.2	167.4	193.2
P04264	Keratin, type II cytoskeletal 1 [OS=Homo sapiens]	0	753.426	75	66	11614	57	644	66	8.12	33369.7	66	cell organization and biogenesis;protein metabolism;other metabolic processes;stress response;other biological processes	non-structural extracellular;plasma membrane;other membranes;cytosol;cytoskeleton;other cell component	bone, tooth or skin structural activity;other molecular function	Pf00038, Pf16208, Pf16210	3848	ENSG00000167768	KRT1	B2RA01; hsa:3848; P04264; P85925; P86104; Q14720; Q6GSJ0; Q9H298	Formation of the cornified envelope; Neutrophil degranulation; Differentiation of Keratinocytes in Interfollicular Epidermis in Mammalian Skin	Corticotropin-releasing hormone signaling	5	9	58.5	40.7	112	34.7	37.9	47.2	111	54.3	51.1	115.9	23.4	62.9	239.3	45.3	50.2	43.1	133.6	52.3	111.3	63.8	58.5	27.5	107.5	68.5	64.3
Q15149	Plectin [OS=Homo sapiens]	0	733.333	31	124	2426	118	4684	531.5	5.96	6200.58	124	cell cycle OR cell proliferation;cell organization and biogenesis;other metabolic processes;stress response;developmental processes;other biological processes	plasma membrane;other membranes;cytosol;cytoskeleton;mitochondrion;other cell component	cytoskeletal activity;other molecular function	Pf00307, Pf00681, Pf03501, Pf17902, Pf18373, Pf21019, Pf21020, Pf21097	5339	ENSG00000178209	PLEC	hsa:5339; Q15148; Q15149; Q16640; Q6S376; Q6S377; Q6S378; Q6S379; Q6S380; Q6S381; Q6S382; Q6S383	Assembly of collagen fibrils and other multimeric structures; Caspase-mediated cleavage of cytoskeletal proteins; Type I hemidesmosome assembly	Envelope proteins and their potential roles in EDMD physiopathology	4	6	68.1	63.5	35.9	98.2	106.6	136	65.1	95.9	430.8	35.9	37.8	213.6	22.4	99.9	165.5	151.9	151.1	81.3	87.4	51.6	37.4	117.1	103.3	163.3	183.3
P02787	Serotransferrin [OS=Homo sapiens]	0	696.24	74	67	5663	67	698	77	7.12	15527.4	67	cell organization and biogenesis;stress response;transport;signal transduction;other biological processes	non-structural extracellular;plasma membrane;other membranes;ER/Golgi;other cytoplasmic organelle;other cell component	signal transduction activity or receptor binding;other molecular function	Pf00405	7018	ENSG00000091513	TF	hsa:7018; O43890; P02787; Q1HBA5; Q9NQB8; Q9UHV0	Platelet degranulation ; Regulation of Insulin-like Growth Factor (IGF) transport and uptake by Insulin-like Growth Factor Binding Proteins (IGFBPs); Post-translational protein phosphorylation; Cargo recognition for clathrin-mediated endocytosis; Transferrin endocytosis and recycling	Iron metabolism in placenta; Pluripotent stem cell differentiation pathway; Ferroptosis; IL18 signaling; 3q29 copy number variation syndrome; Iron metabolism disorders; Sudden infant death syndrome (SIDS) susceptibility pathways	14	0	141.1	184.7	263.3	219.2	120.1	126.4	76.2	98.2	43.7	113	93	52	58.9	199	49.3	87.6	59.7	188.3	199.6	234.4	138.2	112	70.8	35.5	51.9
P08670	Vimentin [OS=Homo sapiens]	0	672.838	89	63	8578	56	466	53.6	5.12	20352.8	63	cell organization and biogenesis;stress response;developmental processes;other biological processes	plasma membrane;other membranes;cytosol;cytoskeleton;nucleus;other cytoplasmic organelle;other cell component	cytoskeletal activity;nucleic acid binding activity;other molecular function	Pf00038, Pf04732	7431	ENSG00000026025	VIM	B0YJC2; D3DRU4; hsa:7431; P08670; Q15867; Q15868; Q15869; Q548L2; Q6LER9; Q8N850; Q96ML2; Q9NTM3	Late endosomal microautophagy; Aggrephagy; Interleukin-4 and Interleukin-13 signaling; Striated Muscle Contraction; RHOBTB1 GTPase cycle; Caspase-mediated cleavage of cytoskeletal proteins; Chaperone Mediated Autophagy	Allograft rejection; Spinal cord injury; Primary focal segmental glomerulosclerosis (FSGS); Mammary gland development: puberty - stage 2 of 4; Apoptosis-related network due to altered Notch3 in ovarian cancer; Striated muscle contraction pathway; TGF-beta signaling in thyroid cells for epithelial-mesenchymal transition; Ciliary landscape; Burn wound healing; CCL18 signaling; TROP2 regulatory sign…	21	7	162.6	194.5	97.8	98.4	37.6	41.4	67.5	68.8	66.6	63.7	52.6	140.5	35.4	88.9	76.5	156.9	94.1	74.5	169.2	22.9	78.9	194.5	193.4	123.7	112.3
P01024	Complement C3 [OS=Homo sapiens]	0	668.402	55	80	3288	80	1663	187	6.4	9560.37	80	cell organization and biogenesis;other metabolic processes;stress response;developmental processes;signal transduction;other biological processes	non-structural extracellular;plasma membrane;other membranes;ER/Golgi;other cytoplasmic organelle;other cell component	signal transduction activity or receptor binding;enzyme regulator activity	Pf00207, Pf01759, Pf01821, Pf01835, Pf07677, Pf07678, Pf07703, Pf17789, Pf17790, Pf17791, Pf21308, Pf21406	718	ENSG00000125730	C3	A7E236; hsa:718; P01024	Regulation of Insulin-like Growth Factor (IGF) transport and uptake by Insulin-like Growth Factor Binding Proteins (IGFBPs); Post-translational protein phosphorylation; Immunoregulatory interactions between a Lymphoid and a non-Lymphoid cell; Regulation of Complement cascade; G alpha (i) signalling events; Neutrophil degranulation; Peptide ligand-binding receptors; Purinergic signaling in leishma…	Allograft rejection; Complement system; Dengue-2 interactions with complement and coagulation cascades; TYROBP causal network in microglia; Cells and molecules involved in local acute inflammatory response ; 16p11.2 distal deletion syndrome; Complement system in neuronal development and plasticity; Acquired partial lipodystrophy / Barraquer-Simons syndrome; Complement-mediated inflammation of pul…	22	0	233.5	286.6	235.2	191.9	127.5	131.2	82.7	107.3	63.2	90.1	98.6	69.4	28.4	220.1	58.7	128.5	76.6	116.2	178.8	164.1	176.2	211	155.5	49.3	54.1
P35527	Keratin, type I cytoskeletal 9 [OS=Homo sapiens]	0	666.445	74	50	6924	49	623	62	5.24	18415.7	50	cell organization and biogenesis;other biological processes	cytosol;cytoskeleton	cytoskeletal activity	Pf00038	3857	ENSG00000171403	KRT9	hsa:3857; O00109; P35527; Q0IJ47; Q14665	Formation of the cornified envelope		2	1	73.9	51.6	82.4	82.7	124.1	132.7	127.4	102.6	59.6	96.1	143.9	49	242.7	59.4	165.4	67.3	67.4	74.1	67.2	81.7	109.6	43.7	99.9	63.4	64.6
P63261	Actin, cytoplasmic 2 [OS=Homo sapiens]	0	602.369	94	36	7730	1	375	41.8	5.48	20135.3	36	cell organization and biogenesis;stress response;developmental processes;other biological processes	non-structural extracellular;plasma membrane;other membranes;cytosol;cytoskeleton;other cell component	cytoskeletal activity;other molecular function	Pf00022	71	ENSG00000184009; ENSG00000291420	ACTG1	A8K7C2; hsa:71; P02571; P14104; P63261; P99022; Q5U032; Q96E67	Regulation of actin dynamics for phagocytic cup formation; FCGR3A-mediated phagocytosis; Clathrin-mediated endocytosis; EPH-ephrin mediated repulsion of cells; Signaling by BRAF and RAF1 fusions; Signaling by moderate kinase activity BRAF mutants; Paradoxical activation of RAF signaling by kinase inactive BRAF; Signaling downstream of RAS mutants; Signaling by RAF1 mutants; MAP2K and MAPK activat…	Arrhythmogenic right ventricular cardiomyopathy; Pathogenic Escherichia coli infection; Common pathways underlying drug addiction; Myometrial relaxation and contraction pathways; Focal adhesion; Fas ligand pathway and stress induction of heat shock proteins; Striated muscle contraction pathway; VEGFA-VEGFR2 signaling; Ebola virus infection in host; Thermogenesis; Mechanoregulation and pathology o…	41	0	82.6	79	12.1	9.7	18.5	17.1	11.1	26	111.2	4.2	11.8	176.4		44.3	42.5	199.1	107.5	19.7	38.9	3.9	34.7	226.5	142.4	170.4	220
O75369	Filamin-B [OS=Homo sapiens]	0	601.699	44	85	2481	77	2602	278	5.73	6538.88	85	cell organization and biogenesis;stress response;signal transduction;other biological processes	plasma membrane;other membranes;cytosol;cytoskeleton;other cell component	cytoskeletal activity;other molecular function	Pf00307, Pf00630	2317	ENSG00000136068	FLNB	B2ZZ83; B2ZZ84; B2ZZ85; C9JKE6; C9JMC4; hsa:2317; O75369; Q13706; Q59EC2; Q60FE7; Q6MZJ1; Q8WXS9; Q8WXT0; Q8WXT1; Q8WXT2; Q8WXT3; Q9NRB5; Q9NT26; Q9UEV9	ISG15 antiviral mechanism	Focal adhesion; MAPK signaling; VEGFA-VEGFR2 signaling; Ebola virus infection in host; NPHP1 deletion syndrome	6	3	29.8	31.9	24	22.6	57.8	60.7	58.4	73.2	118	33.8	8	223.7	28.9	21.5	51	107.4	207.8	17.1	75.6	7.2	18.4	80.4	64	161	166.6
P60709	Actin, cytoplasmic 1 [OS=Homo sapiens]	0	600.527	94	36	7841	1	375	41.7	5.48	20717	36	cell organization and biogenesis;developmental processes;other biological processes	plasma membrane;other membranes;cytosol;cytoskeleton;nucleus;other cell component	cytoskeletal activity;other molecular function	Pf00022	60	ENSG00000075624	ACTB	hsa:60; P02570; P60709; P70514; P99021; Q11211; Q64316; Q75MN2; Q96B34; Q96HG5	UCH proteinases; Clathrin-mediated endocytosis; DNA Damage Recognition in GG-NER; Translocation of SLC2A4 (GLUT4) to the plasma membrane; Signaling by moderate kinase activity BRAF mutants; Paradoxical activation of RAF signaling by kinase inactive BRAF; Signaling downstream of RAS mutants; RHO GTPases Activate Formins; RHOF GTPase cycle; Regulation of actin dynamics for phagocytic cup formation;…	Arrhythmogenic right ventricular cardiomyopathy; Pathogenic Escherichia coli infection; Common pathways underlying drug addiction; Myometrial relaxation and contraction pathways; Focal adhesion; Fas ligand pathway and stress induction of heat shock proteins; Ebola virus infection in host; Acute viral myocarditis; Thermogenesis; Mechanoregulation and pathology of YAP/TAZ via Hippo and non-Hippo me…	50	57	97.5	98.4	32.7	26.8	37	39.5	44.1	55.4	186	31.7	24.4	205.4	24.7	56.7	107.2	218.1	156	19.4	133.9	9.1	37.5	187.5	159.9	242.2	220.8
Q05707	Collagen alpha-1(XIV) chain [OS=Homo sapiens]	0	599.628	42	71	2785	71	1796	193.4	5.3	7488.21	71	cell adhesion;cell organization and biogenesis;developmental processes;other biological processes	extracellular matrix;ER/Golgi;other cell component	extracellular structural activity;other molecular function	Pf00041, Pf00092, Pf01391	7373	ENSG00000187955	COL14A1	B2RU07; hsa:7373; O00260; O00261; O00262; Q05707; Q05708; Q5XJ18; Q96C67; Q9UDF6	Collagen degradation; Assembly of collagen fibrils and other multimeric structures; Collagen chain trimerization		4	0	39.5	43.4	255.8	280.2	390.8	360.3	237.9	304.9	26	141.5	114.8	36.7	78.5	76.7	70.4	73	19.8	151.1	20.3	19	294.4	51.9	40.1	66.9	66
P35908	Keratin, type II cytoskeletal 2 epidermal [OS=Homo sapiens]	0	598.655	79	60	7029	42	639	65.4	8	18638.8	60	cell cycle OR cell proliferation;cell organization and biogenesis;protein metabolism;other metabolic processes;other biological processes	plasma membrane;cytosol;cytoskeleton;other cell component	bone, tooth or skin structural activity;cytoskeletal activity	Pf00038, Pf16208	3849	ENSG00000172867	KRT2	hsa:3849; P35908; Q4VAQ2	Formation of the cornified envelope		2	11	80.9	28.7	174.6	47.7	63.4	70.7	196.6	77.8	62.3	176.3	29	74.3	217.1	58.1	71.8	49.6	125.2	75.4	78.4	72.1	50.8	39.8	162.6	75.4	75.5
Q15063	Periostin [OS=Homo sapiens]	0	590.943	62	51	4738	51	836	93.3	7.53	10481.9	51	cell adhesion;cell organization and biogenesis;stress response;developmental processes;other biological processes	non-structural extracellular;extracellular matrix;ER/Golgi;other cell component	other molecular function	Pf02469	10631	ENSG00000133110	POSTN	B1ALD8; B1ALD9; C0IMJ1; C0IMJ2; C0IMJ4; D2KRH7; F5H628; hsa:10631; Q15063; Q15064; Q29XZ0; Q3KPJ5; Q5VSY5; Q8IZF9		Hypothesized pathways in pathogenesis of cardiovascular disease; Amplification and expansion of oncogenic pathways as metastatic traits	2	0	57.3	32.5	36.1	11.8	167.3	138.8	164.2	221	62.8	31.3	162.6	108.4	41.4	175.7	159	157.3	71.3	32.2	244.1	34.6	144.8	180.5	115.3	102.5	98.8
P13645	Keratin, type I cytoskeletal 10 [OS=Homo sapiens]	0	519.372	70	47	8368	37	584	58.8	5.21	22391.7	47	cell organization and biogenesis;protein metabolism;other metabolic processes;other biological processes	plasma membrane;cytosol;cytoskeleton;other cell component	bone, tooth or skin structural activity;other molecular function	Pf00038	3858	ENSG00000186395	KRT10	hsa:3858; P13645; Q14664; Q8N175	Formation of the cornified envelope; Differentiation of Keratinocytes in Interfollicular Epidermis in Mammalian Skin		3	12	77.7	39.8	179.1	52.1	54	60.3	159.9	71.4	64.7	159.5	18.4	64	230.1	54.1	67.2	44	106.4	57.2	88.1	60	41.3	31.1	154.7	106.5	97.3
P12814	Alpha-actinin-1 [OS=Homo sapiens]	0	516.832	64	50	3270	31	892	103	5.41	8864.07	50	cell adhesion;cell organization and biogenesis;other biological processes	non-structural extracellular;plasma membrane;other membranes;cytosol;cytoskeleton;other cell component	signal transduction activity or receptor binding;cytoskeletal activity;nucleic acid binding activity;other molecular function	Pf00307, Pf00435, Pf08726	87	ENSG00000072110	ACTN1	B3V8S3; B4DHH3; B7TY16; hsa:87; P12814; Q1HE25; Q9BTN1	Platelet degranulation ; Syndecan interactions; RHOD GTPase cycle; RHOF GTPase cycle; Nephrin family interactions; RHOBTB2 GTPase cycle; Regulation of cytoskeletal remodeling and cell spreading by IPP complex components	Arrhythmogenic right ventricular cardiomyopathy; Focal adhesion; Ebola virus infection in host; MFAP5 effect on permeability and motility of endothelial cells via cytoskeleton rearrangement; Regulation of actin cytoskeleton	12	0	90.6	95.7	43.6	30.7	51.8	52.3	65.8	82.5	96.2	36.5	23.5	165.3	25.6	62.9	93.2	222.4	137.2	18.8	195.8	14.7	42.6	122.2	78.4	123.3	149.5
P98160	Basement membrane-specific heparan sulfate proteoglycan core protein [OS=Homo sapiens]	0	512.75	25	72	1267	72	4391	468.5	6.51	3469.77	72	other metabolic processes;stress response;transport;developmental processes;signal transduction;other biological processes	extracellular matrix;plasma membrane;other membranes;ER/Golgi;other cytoplasmic organelle	signal transduction activity or receptor binding;extracellular structural activity;other molecular function	Pf00008, Pf00052, Pf00053, Pf00054, Pf00057, Pf02210, Pf07679, Pf13895, Pf13927, Pf24973	3339	ENSG00000142798	HSPG2	hsa:3339; P98160; Q16287; Q5SZI3; Q9H3V5	Integrin cell surface interactions; ECM proteoglycans; Non-integrin membrane-ECM interactions; RSV-host interactions; Amyloid fiber formation; Degradation of the extracellular matrix; Respiratory syncytial virus (RSV) attachment and entry; A tetrasaccharide linker sequence is required for GAG synthesis; HS-GAG biosynthesis; HS-GAG degradation; Defective B4GALT7 causes EDS, progeroid type; Defecti…	Hepatitis B infection; Comprehensive IL-17A signaling	22	0	156.5	148.2	97.1	119.1	55.4	58.9	128.1	159	48	63.9	35.1	72.5	84.2	120.6	43	76.4	61.7	93.9	80.5	43.9	74.4	101.3	77.8	33.7	31.4
P15924	Desmoplakin [OS=Homo sapiens]	0	500.513	32	78	1020	78	2871	331.6	6.81	2670.86	78	cell adhesion;cell organization and biogenesis;protein metabolism;other metabolic processes;stress response;developmental processes;other biological processes	plasma membrane;other membranes;cytoskeleton;other cell component	cytoskeletal activity;other molecular function	Pf00681, Pf17902, Pf18373, Pf21019	1832	ENSG00000096696	DSP	B2RTT2; D7RX09; hsa:1832; O75993; P15924; Q14189; Q9UHN4	Formation of the cornified envelope; Neutrophil degranulation; RND3 GTPase cycle; RND1 GTPase cycle; Apoptotic cleavage of cell adhesion proteins	Arrhythmogenic right ventricular cardiomyopathy; Lung fibrosis; Epithelial to mesenchymal transition in colorectal cancer	9	0	38	49.5	52.1	35	40.9	46.3	51.1	49	98.6	51	40.8	118.1	78.7	64.5	45.3	80.2	79	55.2	81.9	31.6	61.9	50.5	46.6	207.7	194.9
P24821	Tenascin [OS=Homo sapiens]	0	494.664	36	61	1081	61	2201	240.7	4.89	2786.68	61	cell adhesion;cell-cell signaling;cell organization and biogenesis;stress response;developmental processes;other biological processes	extracellular matrix;ER/Golgi;other cell component	signal transduction activity or receptor binding;extracellular structural activity;other molecular function	Pf00041, Pf00147, Pf23106, Pf25024	3371	ENSG00000041982	TNC	C9IYT7; C9J575; C9J6D9; C9J848; hsa:3371; P24821; Q14583; Q15567; Q5T7S3	Regulation of Insulin-like Growth Factor (IGF) transport and uptake by Insulin-like Growth Factor Binding Proteins (IGFBPs); Post-translational protein phosphorylation; Integrin cell surface interactions; ECM proteoglycans; Syndecan interactions	Focal adhesion; TGF-beta signaling pathway; Amplification and expansion of oncogenic pathways as metastatic traits; TGF-beta signaling in thyroid cells for epithelial-mesenchymal transition; Focal adhesion: PI3K-Akt-mTOR-signaling; PI3K-Akt signaling; Orexin receptor pathway; Markers of kidney cell lineage; Cell lineage map for neuronal differentiation	14	0	45.9	40.2	17.3	19.1	27.6	22.2	35.8	41.9	34.9	5.7	45	109.9	4.4	298.3	39.6	73.2	125.6	53.3	132	32.8	62.3	106.6	79.6	147.8	145.1
P02545	Prelamin-A/C [OS=Homo sapiens]	0	484.85	72	62	3952	60	664	74.1	7.02	10220.4	62	cell cycle OR cell proliferation;cell organization and biogenesis;stress response;transport;developmental processes;other biological processes	cytosol;cytoskeleton;nucleus;other cell component	cytoskeletal activity;other molecular function	Pf00038, Pf00932	4000	ENSG00000160789	LMNA	B4DI32; D3DVB0; D6RAQ3; E7EUI9; hsa:4000; P02545; P02546; Q5I6Y4; Q5I6Y6; Q5TCJ2; Q5TCJ3; Q6UYC3; Q969I8; Q96JA2	Signaling by BRAF and RAF1 fusions; XBP1(S) activates chaperone genes	Arrhythmogenic right ventricular cardiomyopathy; Adipogenesis; Fas ligand pathway and stress induction of heat shock proteins; Lamin A processing pathway; Nephrotic syndrome; Influence of laminopathies on Wnt signaling; Overlap between signal transduction pathways contributing to LMNA laminopathies; Familial partial lipodystrophy; Progeria-associated lipodystrophy; Acquired partial lipodystrophy …	15	2	214.2	156.5	273.2	89.3	185.8	122.5	182.5	209.2	91.6	375.3	49.2	124.4	248.3	90.8	70.8	115	68.1	126.2	107.6	144.5	66.8	136.6	81.1	80.7	66.3
P62736	Actin, aortic smooth muscle [OS=Homo sapiens]	0	481.981	79	29	5906	12	377	42	5.39	14052.6	29	developmental processes;other biological processes	extracellular matrix;cytosol;cytoskeleton;other cell component	other molecular function	Pf00022	59	ENSG00000107796	ACTA2	B2R8A4; hsa:59; P03996; P04108; P62736; Q6FI19	Smooth Muscle Contraction; Formation of the dystrophin-glycoprotein complex (DGC); NOTCH4 Intracellular Domain Regulates Transcription	Myometrial relaxation and contraction pathways; Striated muscle contraction pathway; Mechanoregulation and pathology of YAP/TAZ via Hippo and non-Hippo mechanisms; 22q11.2 copy number variation syndrome; IL18 signaling; Regucalcin in proximal tubule epithelial kidney cells; Angiotensin II receptor type 1 pathway; Pleural mesothelioma; CCL18 signaling; Urotensin-II-mediated signaling; Markers of k…	18	0	118	164.1	50.3	29.2	23.4	27.1	52.4	75.1	38.8	42.1	26.6	117.5	12	68.3	51.4	73.2	81.1	37.8	188.2	7.4	52.8	55.4	41.8	38.8	42.5
P08238	Heat shock protein HSP 90-beta [OS=Homo sapiens]	0	480.462	63	47	3991	26	724	83.2	5.03	11042.4	47	cell organization and biogenesis;protein metabolism;DNA metabolism;other metabolic processes;stress response;other biological processes	non-structural extracellular;plasma membrane;other membranes;cytosol;nucleus;other cell component	enzyme regulator activity;cytoskeletal activity;nucleic acid binding activity;other molecular function	Pf00183, Pf13589	3326	ENSG00000096384	HSP90AB1	B2R5P0; hsa:3326; P08238; Q5T9W7; Q9NQW0; Q9NTK6	Regulation of actin dynamics for phagocytic cup formation; Neutrophil degranulation; Potential therapeutics for SARS; HSP90 chaperone cycle for steroid hormone receptors (SHR) in the presence of ligand; The role of GTSE1 in G2/M progression after G2 checkpoint; SARS-CoV-2 activates/modulates innate and adaptive immune responses; Aryl hydrocarbon receptor signalling; Estrogen-dependent gene expres…	Nuclear receptors meta-pathway; NRF2 pathway; Focal adhesion: PI3K-Akt-mTOR-signaling; PI3K-Akt signaling	25	22	32.3	32.6	9.5	6.8	24.9	26.4	21.4	21.7	224.9	67.1	11.5	144.8	103.5	37.7	72.9	135.5	193.8	12.3	53.6	14.2	29.8	74.7	63.7	163	179.7
O43707	Alpha-actinin-4 [OS=Homo sapiens]	0	447.289	62	51	3443	32	911	104.8	5.44	9503.45	51	cell organization and biogenesis;transport;signal transduction;other biological processes	non-structural extracellular;plasma membrane;other membranes;cytoskeleton;nucleus;other cell component	signal transduction activity or receptor binding;cytoskeletal activity;nucleic acid binding activity;other molecular function	Pf00307, Pf00435, Pf08726	81	ENSG00000130402; ENSG00000282844	ACTN4	A4K467; D6PXK4; hsa:81; O43707; O76048	Platelet degranulation ; Nephrin family interactions	Arrhythmogenic right ventricular cardiomyopathy; Primary focal segmental glomerulosclerosis (FSGS); Focal adhesion; Striated muscle contraction pathway; Ebola virus infection in host; Nephrotic syndrome; Alstrom syndrome	9	23	75.4	87.2	27.8	20.4	36.7	35.7	48.7	58	262.1	30.1	25.8	158.5	20.5	51.2	71.2	140.3	141.8	25.4	128	11.7	51.2	91.2	60.3	220.7	239.6
P12109	Collagen alpha-1(VI) chain [OS=Homo sapiens]	0	446.367	46	46	3666	46	1028	108.5	5.43	7778.56	46	cell adhesion;cell cycle OR cell proliferation;cell organization and biogenesis;other metabolic processes;stress response;transport;developmental processes;signal transduction;other biological processes	non-structural extracellular;extracellular matrix;plasma membrane;other membranes;cytosol;cytoskeleton;mitochondrion;ER/Golgi;other cell component	extracellular structural activity;other molecular function	Pf00092, Pf01391	1291	ENSG00000142156	COL6A1	hsa:1291; O00117; O00118; P12109; Q14040; Q14041; Q16258; Q7Z645; Q9BSA8	Collagen degradation; Signaling by PDGF; Assembly of collagen fibrils and other multimeric structures; Integrin cell surface interactions; ECM proteoglycans; NCAM1 interactions; Collagen chain trimerization	miRNA targets in ECM and membrane receptors; PI3K-Akt signaling	10	0	73.9	81	147.9	237.4	139.7	136.5	132.5	168.3	44.5	95.7	178.1	61.7	38	191.5	78.8	55.1	58.8	149.2	166	111.1	204.2	110.3	93.5	49.3	60
P35749	Myosin-11 [OS=Homo sapiens]	0	442.725	34	58	614	45	1972	227.2	5.5	1767.9	58	cell organization and biogenesis;developmental processes;other biological processes	cytosol;cytoskeleton;other cell component	cytoskeletal activity;other molecular function	Pf00063, Pf01576, Pf02736	4629	ENSG00000133392; ENSG00000276480	MYH11	D2JYH7; hsa:4629; O00396; O94944; P35749; P78422; Q3MIV8; Q3MNF0; Q3MNF1	RHO GTPases activate CIT; EPHA-mediated growth cone collapse; Sema4D induced cell migration and growth-cone collapse; Smooth Muscle Contraction; RHO GTPases activate PKNs; RHO GTPases Activate ROCKs; RHO GTPases activate PAKs	VEGFA-VEGFR2 signaling; 16p13.11 copy number variation syndrome	9	3	150	130.7	26.7	28.6	56.8	62.9	82	149.9	121.3	51.7	13.9	95.1	24.5	21.1	79.4	127.6	126.2	48.9	44.5	9.6	18.3	69.6	136.8	43.7	114.7
P08727	Keratin, type I cytoskeletal 19 [OS=Homo sapiens]	0	422.615	90	43	4516	26	400	44.1	5.14	11423.9	43	cell organization and biogenesis;developmental processes;signal transduction;other biological processes	plasma membrane;other membranes;cytosol;cytoskeleton;other cell component	cytoskeletal activity;other molecular function	Pf00038	3880	ENSG00000171345	KRT19	B2R874; hsa:3880; P08727; Q5XG83; Q6NW33; Q7L5M9; Q96A53; Q96FV1; Q9BYF9; Q9P1Y4	Formation of the cornified envelope; Differentiation of Keratinocytes in Interfollicular Epidermis in Mammalian Skin	Galanin receptor pathway	4	16	32.3	34.1	20.7	20.1	46.1	54.2	48	49.1	300.5	33.2	31.9	186.3	37.1	21.3	50.1	91.7	78.7	17.8	16.1	14.7	14.1	35.4	45	287.1	271.4
P14618	Pyruvate kinase PKM [OS=Homo sapiens]	0	421.559	82	38	3262	38	531	57.9	7.84	9055.84	38	cell organization and biogenesis;other metabolic processes;other biological processes	non-structural extracellular;cytosol;ER/Golgi;nucleus;other cell component	nucleic acid binding activity;kinase activity;other molecular function	Pf00224, Pf02887	5315	ENSG00000067225	PKM	A6NFK3; B2R5N8; B3KRY0; B4DFX8; B4DUU6; hsa:5315; P14618; P14786; Q53GK4; Q96E76; Q9BWB5; Q9UCV6; Q9UPF2	Neutrophil degranulation	miR-targeted genes in leukocytes; miR-targeted genes in lymphocytes; miR-targeted genes in muscle cell; miR-targeted genes in squamous cell; Photodynamic therapy-induced HIF-1 survival signaling; Amino acid metabolism; Clear cell renal cell carcinoma pathways; Metabolic reprogramming in colon cancer; Aerobic glycolysis - augmented; Aerobic glycolysis; Perturbations to host-cell autophagy, induced…	16	0	40.6	52.7	18.4	12.4	18.9	20	38.4	37	139.4	23.2	23.2	288.6	36.1	42.7	57.9	146.8	103.5	56.7	69	26.9	29.1	105.5	77	237	241.7
P02671	Fibrinogen alpha chain [OS=Homo sapiens]	0	414.045	42	38	1452	38	866	94.9	6.01	3634.51	38	cell adhesion;cell organization and biogenesis;protein metabolism;other metabolic processes;stress response;other biological processes	non-structural extracellular;plasma membrane;other membranes;ER/Golgi;other cell component	signal transduction activity or receptor binding;other molecular function	Pf00147, Pf08702, Pf12160	2243	ENSG00000171560	FGA	A8K3E4; D3DP14; D3DP15; hsa:2243; P02671; Q4QQH7; Q9BX62; Q9UCH2	ER-Phagosome pathway; Signaling by BRAF and RAF1 fusions; Regulation of Insulin-like Growth Factor (IGF) transport and uptake by Insulin-like Growth Factor Binding Proteins (IGFBPs); Post-translational protein phosphorylation; Amyloid fiber formation; Integrin cell surface interactions; Platelet degranulation ; MyD88:MAL(TIRAP) cascade initiated on plasma membrane; MyD88 deficiency (TLR2/4); IRAK…	Selenium micronutrient network; Vitamin B12 metabolism; Folate metabolism; Blood clotting cascade; Complement system; VEGFA-VEGFR2 signaling; Fibrin complement receptor 3 signaling; COVID-19, thrombosis and anticoagulation; Network map of SARS-CoV-2 signaling	30	0	308.1	278.7	192.2	151.2	88.7	107.8	64.7	69.6	32.4	58.8	57.3	21.2	13.4	136.2	51.8	86.5	34.3	53.4	83.4	113.2	81.9	131.6	101	35.1	32.2
P07900	Heat shock protein HSP 90-alpha [OS=Homo sapiens]	0	410.453	55	46	3578	27	732	84.6	5.02	9359.47	46	cell organization and biogenesis;protein metabolism;DNA metabolism;other metabolic processes;stress response;transport;developmental processes;other biological processes	non-structural extracellular;extracellular matrix;plasma membrane;other membranes;cytosol;cytoskeleton;mitochondrion;nucleus;other cytoplasmic organelle;other cell component	signal transduction activity or receptor binding;enzyme regulator activity;cytoskeletal activity;nucleic acid binding activity;other molecular function	Pf00183, Pf13589	3320	ENSG00000080824	HSP90AA1	A8K500; B3KPJ9; hsa:3320; P07900; Q2PP14; Q5CAQ6; Q5CAQ7; Q9BVQ5	Regulation of actin dynamics for phagocytic cup formation; Potential therapeutics for SARS; Extra-nuclear estrogen signaling; HSP90 chaperone cycle for steroid hormone receptors (SHR) in the presence of ligand; Recruitment of NuMA to mitotic centrosomes; The role of GTSE1 in G2/M progression after G2 checkpoint; Aggrephagy; SARS-CoV-2 activates/modulates innate and adaptive immune responses; Regu…	Nucleotide-binding oligomerization domain (NOD) pathway; TNF-alpha signaling; Corticotropin-releasing hormone signaling; Aryl hydrocarbon receptor pathway; Ebstein-Barr virus LMP1 signaling; Aryl hydrocarbon receptor pathway; Constitutive androstane receptor pathway; Pregnane X receptor pathway; Glucocorticoid receptor pathway; Nuclear receptors meta-pathway; NRF2 pathway; Photodynamic therapy-in…	71	0	34.2	35.6	10.4	10.9	34	33.1	23.6	31.7	253.6	9.4	37.9	150.1	7.5	48.2	61.7	96.7	142.4	15.9	40.3	12.1	43.4	54	49.4	193.4	203.5
P13647	Keratin, type II cytoskeletal 5 [OS=Homo sapiens]	0	410.155	66	55	3720	31	590	62.3	7.74	9440.53	55	cell organization and biogenesis;other biological processes	cytosol;cytoskeleton;other cell component	bone, tooth or skin structural activity;cytoskeletal activity;other molecular function	Pf00038, Pf16208	3852	ENSG00000186081	KRT5	hsa:3852; P13647; Q6PI71; Q6UBJ0; Q8TA91	Formation of the cornified envelope; Differentiation of Keratinocytes in Interfollicular Epidermis in Mammalian Skin; Type I hemidesmosome assembly		4	4	78.1	54	45.9	68.2	247.3	238.3	240.7	245.1	72.4	66.2	263.5	46.7	79.9	176.4	288	101.9	72.5	111.5	40.4	115.1	202.5	73.6	108.5	35.3	48.7
P08729	Keratin, type II cytoskeletal 7 [OS=Homo sapiens]	0	408.766	75	50	3777	39	469	51.4	5.48	9233.75	50	cell organization and biogenesis;other biological processes	cytosol;cytoskeleton;other cell component	bone, tooth or skin structural activity	Pf00038, Pf16208	3855	ENSG00000135480	KRT7	hsa:3855; P08729; Q92676; Q9BUD8; Q9Y3R7	Formation of the cornified envelope	Pancreatic cancer subtypes	3	3	79.6	47	37.5	71.4	138.6	186.6	104.9	81.9	519.6	26.7	122.7	119.2	32.4	68.3	170.1	110	39.9	49.2	16.6	45.4	79	57.7	71.1	183.7	191.9
P02675	Fibrinogen beta chain [OS=Homo sapiens]	0	403.245	51	32	1120	32	491	55.9	8.27	3290.87	32	cell adhesion;cell organization and biogenesis;protein metabolism;other metabolic processes;stress response;other biological processes	non-structural extracellular;plasma membrane;other membranes;ER/Golgi;other cell component	signal transduction activity or receptor binding;other molecular function	Pf00147, Pf08702	2244	ENSG00000171564	FGB	A0JLR9; B2R7G3; hsa:2244; P02675; Q32Q65; Q3KPF2	Common Pathway of Fibrin Clot Formation; Integrin cell surface interactions; ER-Phagosome pathway; Platelet degranulation ; Signaling by BRAF and RAF1 fusions; MyD88:MAL(TIRAP) cascade initiated on plasma membrane; MyD88 deficiency (TLR2/4); IRAK4 deficiency (TLR2/4); Regulation of TLR by endogenous ligand; Signaling by moderate kinase activity BRAF mutants; Paradoxical activation of RAF signalin…	Selenium micronutrient network; Vitamin B12 metabolism; Folate metabolism; Blood clotting cascade; Complement system; VEGFA-VEGFR2 signaling; Dengue-2 interactions with complement and coagulation cascades; Fibrin complement receptor 3 signaling; COVID-19, thrombosis and anticoagulation; Network map of SARS-CoV-2 signaling; Complement and coagulation cascades	29	0	260.4	322.3	129.7	271.5	39.5	47.1	22.6	42.9	29.3	48.6	37.4	26.8	10.8	171.1	13.5	57.8	28.3	46.6	96.7	132.8	68.4	103.8	86.3	26.4	33.2
P10809	60 kDa heat shock protein, mitochondrial [OS=Homo sapiens]	0	395.212	54	35	1689	35	573	61	5.87	4174.23	35	cell cycle OR cell proliferation;cell organization and biogenesis;protein metabolism;DNA metabolism;other metabolic processes;stress response;transport;developmental processes;signal transduction;other biological processes	non-structural extracellular;plasma membrane;other membranes;cytosol;cytoskeleton;mitochondrion;other cytoplasmic organelle;other cell component	enzyme regulator activity;nucleic acid binding activity;other molecular function	Pf00118	3329	ENSG00000144381	HSPD1	B2R5M6; B7Z712; hsa:3329; P10809; Q38L19; Q9UCR6	Mitochondrial unfolded protein response (UPRmt); Mitochondrial protein import; Mitochondrial protein degradation; TFAP2A acts as a transcriptional repressor during retinoic acid induced cell differentiation	Apoptosis-related network due to altered Notch3 in ovarian cancer; 8p23.1 copy number variation syndrome; Disorders of mitochondrial homeostatis, dynamics, protein import, and quality control; Sudden infant death syndrome (SIDS) susceptibility pathways	8	0	28	35.8	5.9	3.8	21.8	23.1	17.6	19.7	198.3	5.6	14.7	105.8	7	12.6	55.8	161.4	218.5	9.7	22.9	1.7	20.4	86.1	74.6	340.2	392.7
P02538	Keratin, type II cytoskeletal 6A [OS=Homo sapiens]	0	385.719	67	56	2920	6	564	60	8	7167.73	56	cell organization and biogenesis;stress response;other biological processes	cytosol;cytoskeleton	bone, tooth or skin structural activity;cytoskeletal activity	Pf00038, Pf16208	3853	ENSG00000205420	KRT6A	A4QPC1; hsa:3853; P02538; P48667; Q08AR4; Q6NT67; Q96CL4	Formation of the cornified envelope	Ectoderm differentiation; Ectoderm differentiation; Pancreatic cancer subtypes	5	35	40.4	40.1	105	20.1	44.1	64.3	46.2	41.5	40.9	81.5	11.7	88.8	160.7	26.2	50.9	44.3	151.9	38.2	104.7	16.2	35.8	20.1	41.2	38.8	34.6
P68371	Tubulin beta-4B chain [OS=Homo sapiens]	0	384.161	69	28	3380	1	445	49.8	4.89	9432.77	28	cell cycle OR cell proliferation;cell organization and biogenesis;stress response;other biological processes	non-structural extracellular;cytosol;cytoskeleton;other cytoplasmic organelle;other cell component	signal transduction activity or receptor binding;cytoskeletal activity;nucleic acid binding activity;other molecular function	Pf00091, Pf03953	10383	ENSG00000188229	TUBB4B	A2BFA2; hsa:10383; P05217; P68371	Neutrophil degranulation; MHC class II antigen presentation; COPI-mediated anterograde transport; Recruitment of NuMA to mitotic centrosomes; Regulation of PLK1 Activity at G2/M Transition; Loss of Nlp from mitotic centrosomes; Recruitment of mitotic centrosome proteins and complexes; Anchoring of the basal body to the plasma membrane; AURKA Activation by TPX2; HCMV Early Events; COPI-dependent G…	Alzheimer's disease and miRNA effects; Pathogenic Escherichia coli infection; Parkin-ubiquitin proteasomal system pathway; Alzheimer's disease	42	8	90.1	91.7	53.8	127.8	163.6	192.3	122.8	134.4	83.1	31.5	324.2	55.1	22.8	101.4	160.1	115.1	94.3	108.3	28.5	78.7	168.5	70.7	118.3	81.1	79.5
P07437	Tubulin beta chain [OS=Homo sapiens]	0	380.689	75	29	3889	5	444	49.6	4.89	11073.3	29	cell cycle OR cell proliferation;cell organization and biogenesis;stress response;transport;other biological processes	non-structural extracellular;other membranes;cytosol;cytoskeleton;nucleus;other cytoplasmic organelle;other cell component	signal transduction activity or receptor binding;cytoskeletal activity;other molecular function	Pf00091, Pf03953	203068	ENSG00000183311; ENSG00000196230; ENSG00000224156; ENSG00000227739; ENSG00000229684; ENSG00000232421; ENSG00000232575; ENSG00000235067	TUBB	hsa:203068; P05218; P07437; Q8WUC1; Q9CY33	Potential therapeutics for SARS; Neutrophil degranulation; Recruitment of NuMA to mitotic centrosomes; Regulation of PLK1 Activity at G2/M Transition; Loss of Nlp from mitotic centrosomes; Recruitment of mitotic centrosome proteins and complexes; Anchoring of the basal body to the plasma membrane; AURKA Activation by TPX2	Alzheimer's disease and miRNA effects; Pathogenic Escherichia coli infection; Parkin-ubiquitin proteasomal system pathway; Opioid receptor pathways; Alzheimer's disease; HDAC6 interactions in the central nervous system	15	35	64.3	82.1	25.9	28.9	37	41.9	36.1	46	127.8	17.9	44.7	144.8	19.4	43.4	86.3	142.9	171.8	36.9	72.6	16.2	52.5	152.2	142	122.1	157.9
P02533	Keratin, type I cytoskeletal 14 [OS=Homo sapiens]	0	380.563	70	41	3679	15	472	51.5	5.16	9326.18	41	cell organization and biogenesis;other biological processes	plasma membrane;cytosol;cytoskeleton;nucleus;other cell component	cytoskeletal activity;other molecular function	Pf00038	3861	ENSG00000186847	KRT14	hsa:3861; P02533; Q14715; Q53XY3; Q9BUE3; Q9UBN2; Q9UBN3; Q9UCY4	Formation of the cornified envelope; Differentiation of Keratinocytes in Interfollicular Epidermis in Mammalian Skin; Type I hemidesmosome assembly	Corticotropin-releasing hormone signaling	5	17	37.8	55	73.4	15.8	46.3	57.5	62.7	48.1	41.5	68.3	3.6	62.8	111.6	17	53.9	50.3	92.9	46.2	80.5	23.4	25.5	17.6	42.3	51.7	47.5
P07355	Annexin A2 [OS=Homo sapiens]	0	379.498	77	35	4417	35	339	38.6	7.75	12938.5	35	cell adhesion;cell organization and biogenesis;RNA metabolism OR transcription;other metabolic processes;transport;developmental processes;other biological processes	non-structural extracellular;extracellular matrix;plasma membrane;other membranes;cytosol;nucleus;other cytoplasmic organelle;other cell component	enzyme regulator activity;cytoskeletal activity;other molecular function	Pf00191	302	ENSG00000182718	ANXA2	hsa:302; P07355; Q567R4; Q6N0B3; Q8TBV2; Q96DD5; Q9UDH8	Neutrophil degranulation; Smooth Muscle Contraction; Turbulent (oscillatory, disturbed) flow shear stress activates signaling by PIEZO1 and integrins in endothelial cells; Gene and protein expression by JAK-STAT signaling after Interleukin-12 stimulation; Dissolution of Fibrin Clot	miR-targeted genes in leukocytes; miR-targeted genes in lymphocytes; miR-targeted genes in squamous cell; Gastrin signaling; CCL18 signaling; Prostaglandin synthesis and regulation	11	0	136.9	125	76.5	49.1	49.9	37.9	56.5	56.5	105.6	84.1	35	200.2	57.3	69.9	68.7	124.6	77.6	55.3	106.1	23.2	52.8	134.1	111.4	206.8	183.8
P04259	Keratin, type II cytoskeletal 6B [OS=Homo sapiens]	0	374.054	67	54	3184	5	564	60	8	8022.6	54	cell organization and biogenesis;other biological processes	cytosol;cytoskeleton	bone, tooth or skin structural activity;cytoskeletal activity	Pf00038, Pf16208	3854	ENSG00000185479	KRT6B	hsa:3854; P04259; P48669	Formation of the cornified envelope		2	0	29.4	8.6	20.8		36.5	35.6	7.6	10.7	24.7	54.9	7.2	86.2	256.8	18	12.2	35.7	173	32.6	74.6		17.4	22.4	26.5	28.2
P08779	Keratin, type I cytoskeletal 16 [OS=Homo sapiens]	0	369.435	65	39	3268	21	473	51.2	5.05	7938.46	39	cell organization and biogenesis;stress response;other biological processes	plasma membrane;cytosol;cytoskeleton	cytoskeletal activity	Pf00038	3868	ENSG00000186832	KRT16	A8K488; hsa:3868; P08779; P30654; Q16402; Q9UBG8	Formation of the cornified envelope	Vitamin D receptor pathway	3	0	37.2	33.1	39.8	45	65.5	88.2	32.9	65.9	37	66.4	53.6	74.6	170	28.1	73.9	43.2	152.2	67	67.9	26.8	46.8	15	41.9	22.5	27
P04406	Glyceraldehyde-3-phosphate dehydrogenase [OS=Homo sapiens]	0	367.905	70	23	2471	23	335	36	8.46	5690.47	23	cell organization and biogenesis;protein metabolism;other metabolic processes;stress response;other biological processes	plasma membrane;other membranes;cytosol;cytoskeleton;nucleus;other cell component	enzyme regulator activity;cytoskeletal activity;other molecular function	Pf00044, Pf02800	2597	ENSG00000111640	GAPDH	E7EUT4; hsa:2597; P00354; P04406; Q53X65	Glycolysis; Gluconeogenesis	Cori cycle; Alzheimer's disease and miRNA effects; HIF1A and PPARG in hypertrophic cardiomyopathy; VEGFA-VEGFR2 signaling; Clear cell renal cell carcinoma pathways; Metabolic reprogramming in colon cancer; Aerobic glycolysis - augmented; Aerobic glycolysis; 7q11.23 copy number variation syndrome; Glycolysis in senescence; Alzheimer's disease; Sildenafil treatment; Glycolysis and gluconeogenesis; …	17	0	32.5	33.6	8.8	6.2	10.1	9.5	26.7	32.3	83.2	8.3	24.6	135.9	11.4	34.9	36.4	102.4	83.9	7	68.9	4.4	32	80.3	67.3	229.9	234.4
P08133	Annexin A6 [OS=Homo sapiens]	0	355.863	64	42	1919	42	673	75.8	5.6	3876.26	42	transport;signal transduction;other biological processes	plasma membrane;other membranes;mitochondrion;other cytoplasmic organelle;other cell component	transporter activity;other molecular function	Pf00191	309	ENSG00000197043	ANXA6	B7Z8A7; D3DQH4; E9PGK1; hsa:309; P08133; Q6ZT79	Smooth Muscle Contraction	Calcium regulation in cardiac cells; Prostaglandin synthesis and regulation	3	0	116.2	121.8	39.7	32.5	51.4	49.7	72.2	74.5	131.2	35.3	52.9	171.2	13.7	55.3	62.5	107.1	164.6	49.3	108.1	27.8	75.2	115.2	93.2	91	93.9
P05783	Keratin, type I cytoskeletal 18 [OS=Homo sapiens]	0	349.898	74	32	1696	29	430	48	5.45	4229.25	32	cell organization and biogenesis;transport;signal transduction;other biological processes	cytosol;cytoskeleton;nucleus;other cell component	other molecular function	Pf00038	3875	ENSG00000111057	KRT18	hsa:3875; P05783; Q53G38; Q5U0N8; Q9BW26	Formation of the cornified envelope	Pathogenic Escherichia coli infection	3	2	26.6	16.9	21.5	14.9	68.8	60.2	121.7	60.7	314.6	164.6	34.9	110.3	203.7	26.4	95.2	94.8	75.9	17.9	19	21.1	17.3	16.2	29.4	341.5	362.2
Q9HC84	Mucin-5B [OS=Homo sapiens]	0	346.101	13	41	95	38	5762	596	6.64	304.38	41		extracellular matrix;plasma membrane;other membranes;ER/Golgi;other cell component	other molecular function	Pf00094, Pf01826, Pf08742, Pf13330	727897	ENSG00000117983	MUC5B	hsa:727897; O00447; O00573; O14985; O15494; O95291; O95451; Q14881; Q7M4S5; Q99552; Q9HC84; Q9UE28	Dectin-2 family; Termination of O-glycan biosynthesis; Defective GALNT3 causes HFTC; Defective C1GALT1C1 causes TNPS; Defective GALNT12 causes CRCS1	Lung fibrosis	7	3	48.2	15.2	52.8	25.3	19	63	76.2	77.3	202.5	70.9	302.7	35.8	48	174.3	169.3	46	315.3	72.1	31.4	86.1	205.9	42.3	49.6	34.6	18.5
P46940	Ras GTPase-activating-like protein IQGAP1 [OS=Homo sapiens]	0	342.849	39	50	1204	49	1657	189.1	6.48	3546.03	50	cell cycle OR cell proliferation;cell organization and biogenesis;developmental processes;signal transduction;other biological processes	plasma membrane;other membranes;cytosol;cytoskeleton;nucleus;other cell component	enzyme regulator activity;cytoskeletal activity;other molecular function	Pf00307, Pf00612, Pf00616, Pf03836	8826	ENSG00000140575	IQGAP1	A7MBM3; hsa:8826; P46940	Neutrophil degranulation; RHOC GTPase cycle; RHOA GTPase cycle; CDC42 GTPase cycle; RAC1 GTPase cycle; RHOQ GTPase cycle; RHO GTPases activate IQGAPs; RAC2 GTPase cycle; RHOV GTPase cycle; Signaling by BRAF and RAF1 fusions; RHOU GTPase cycle; Nephrin family interactions; Glucagon-like Peptide-1 (GLP1) regulates insulin secretion; Signaling by moderate kinase activity BRAF mutants; Paradoxical ac…	VEGFA-VEGFR2 signaling; Ebola virus infection in host; Ciliary landscape; EGF/EGFR signaling; Regulation of actin cytoskeleton; G13 signaling	25	2	109.2	142	72.4	70	54.8	59.9	46.4	54.2	138.6	25.1	36.7	221.5	15.7	41.3	61.8	98.1	140.1	29.3	66.1	16.1	41.4	133.2	110.9	147.6	143.4
P35555	Fibrillin-1 [OS=Homo sapiens]	0	339.378	24	56	991	54	2871	312.1	4.93	2309.61	56	cell adhesion;other metabolic processes;developmental processes;signal transduction;other biological processes	non-structural extracellular;extracellular matrix;ER/Golgi	signal transduction activity or receptor binding;extracellular structural activity;other molecular function	Pf00683, Pf07645, Pf12661, Pf12662, Pf12947, Pf14670, Pf18193, Pf21364	2200	ENSG00000166147	FBN1	B2RUU0; D2JYH6; hsa:2200; P35555; Q15972; Q75N87	Regulation of Insulin-like Growth Factor (IGF) transport and uptake by Insulin-like Growth Factor Binding Proteins (IGFBPs); Post-translational protein phosphorylation; Integrin cell surface interactions; Degradation of the extracellular matrix; Molecules associated with elastic fibres; TGF-beta receptor signaling activates SMADs	Hypothesized pathways in pathogenesis of cardiovascular disease; TGF-beta receptor signaling in skeletal dysplasias; 7q11.23 copy number variation syndrome; Progeria-associated lipodystrophy	11	2	59.9	57.6	38.6	46.6	79	59.1	141.6	309.5	70.3	25	101.4	151	26.5	324.2	187.8	147	148.6	68.3	456.5	11.3	139.1	249.3	242.3	37.9	35.1
P58107	Epiplakin [OS=Homo sapiens]	0	338.366	42	51	540	45	5088	555.3	5.62	1307.3	51	cell organization and biogenesis;stress response;other biological processes	plasma membrane;other membranes;cytoskeleton;nucleus;other cell component	other molecular function	Pf00681	83481	ENSG00000261150	EPPK1	A0A087X1U6; hsa:83481; P58107; Q76E58; Q9NSU9			0	0	20	20.7	28.6	26.8	22.5	37.7	21.1	29.7	250.3	6.9	23.1	82.2	6.8	28.7	58.5	76.7	36.5	15.6	23.1	4.9	24.9	32.8	51.2	415.8	438
Q00610	Clathrin heavy chain 1 [OS=Homo sapiens]	0	334.023	38	49	1278	49	1675	191.5	5.69	3189.34	49	cell cycle OR cell proliferation;cell organization and biogenesis;other metabolic processes;transport;other biological processes	plasma membrane;other membranes;cytosol;cytoskeleton;ER/Golgi;other cytoplasmic organelle;other cell component	signal transduction activity or receptor binding;nucleic acid binding activity;other molecular function	Pf00637, Pf01394, Pf09268, Pf13838	1213	ENSG00000141367	CLTC	D3DU00; hsa:1213; Q00610; Q6N0A0; Q86TF2	ALK mutants bind TKIs; Signaling by ALK fusions and activated point mutants; Recycling pathway of L1; MHC class II antigen presentation; RHOV GTPase cycle; Lysosome Vesicle Biogenesis; RHOU GTPase cycle; Cargo recognition for clathrin-mediated endocytosis; WNT5A-dependent internalization of FZD4; EPH-ephrin mediated repulsion of cells; LDL clearance; Retrograde neurotrophin signalling; WNT5A-depe…	Synaptic vesicle pathway; VEGFA-VEGFR2 signaling; Dengue-2 interactions with complement and coagulation cascades; Ebola virus infection in host; Fragile X syndrome; 7q11.23 copy number variation syndrome; Complement and coagulation cascades	25	0	57.1	64.9	28.3	21.1	45.4	56.2	30.6	39.3	186.9	15.6	54.1	180.2	15.7	71.9	88.6	113.7	386.2	44.5	108.3	15.8	59.4	100.2	94.6	244.9	254.1
Q9Y490	Talin-1 [OS=Homo sapiens]	0	333.798	30	49	1086	42	2541	269.6	6.07	3001.79	49	cell adhesion;cell organization and biogenesis;signal transduction;other biological processes	non-structural extracellular;plasma membrane;other membranes;cytosol;cytoskeleton;other cell component	signal transduction activity or receptor binding;cytoskeletal activity;other molecular function	Pf00373, Pf01608, Pf02174, Pf08913, Pf09141, Pf16511, Pf21692, Pf21865, Pf21896	7094	ENSG00000137076	TLN1	A0A1S5UZ07; A6NMY0; hsa:7094; Q86YD0; Q9NZQ2; Q9UHH8; Q9UPX3; Q9Y490	Platelet degranulation ; Signaling by BRAF and RAF1 fusions; High laminar flow shear stress activates signaling by PIEZO1 and PECAM1:CDH5:KDR in endothelial cells; XBP1(S) activates chaperone genes; SEMA3A-Plexin repulsion signaling by inhibiting Integrin adhesion; Smooth Muscle Contraction; Signaling by moderate kinase activity BRAF mutants; Paradoxical activation of RAF signaling by kinase inac…	Integrin-mediated cell adhesion; Primary focal segmental glomerulosclerosis (FSGS); Focal adhesion; TROP2 regulatory signaling	19	8	71.2	96.3	29.7	23.9	34.1	24.7	25.3	41.2	67.1	36.2	29.4	187.3	22.3	90.2	113.8	155	233.8	58.5	143.1	12.1	79.2	161	100.2	124.8	115.8
P11142	Heat shock cognate 71 kDa protein [OS=Homo sapiens]	0	333.535	50	35	2960	23	646	70.9	5.52	7803.9	35	cell organization and biogenesis;protein metabolism;RNA metabolism OR transcription;other metabolic processes;stress response;transport;signal transduction;other biological processes	non-structural extracellular;plasma membrane;other membranes;cytosol;nucleus;other cytoplasmic organelle;other cell component	signal transduction activity or receptor binding;other molecular function	Pf00012	3312	ENSG00000109971	HSPA8	hsa:3312; P11142; Q9H3R6	Neutrophil degranulation; AUF1 (hnRNP D0) binds and destabilizes mRNA; mRNA Splicing - Major Pathway; Golgi Associated Vesicle Biogenesis; Clathrin-mediated endocytosis; Late endosomal microautophagy; HSP90 chaperone cycle for steroid hormone receptors (SHR) in the presence of ligand; PKR-mediated signaling; Regulation of HSF1-mediated heat shock response; Lysosome Vesicle Biogenesis; CHL1 intera…	Parkin-ubiquitin proteasomal system pathway; MAPK signaling; Exercise-induced circadian regulation; Measles virus infection; Opioid receptor pathways; Extrafollicular and follicular B cell activation by SARS-CoV-2; 1p36 copy number variation syndrome; HDAC6 interactions in the central nervous system	27	8	40.6	51.5	27.7	17.3	36.6	46.1	41.5	31.6	135.4	16.4	18.2	166.4	17.3	32.3	73.8	147.6	211	24.9	58.6	23.9	29.6	85.6	103.2	178.5	173.9
P02788	Lactotransferrin [OS=Homo sapiens]	0	329.079	59	41	588	41	710	78.1	8.12	1681.4	41	protein metabolism;stress response;transport;developmental processes;other biological processes	non-structural extracellular;plasma membrane;other membranes;other cytoplasmic organelle;other cell component	enzyme regulator activity;nucleic acid binding activity;other molecular function	Pf00405	4057	ENSG00000012223	LTF	A8K9U8; B2MV13; B7Z4X2; E7EQH5; hsa:4057; O00756; P02788; Q16780; Q16785; Q16786; Q16789; Q5DSM0; Q8IU92; Q8IZH6; Q8TCD2; Q96KZ4; Q96KZ5; Q9H1Z3; Q9UCY5	Amyloid fiber formation; Neutrophil degranulation; Mtb iron assimilation by chelation; Metal sequestration by antimicrobial proteins	LTF danger signal response pathway; Male infertility	7	0	54.2	75	39.7	69.7	48.6	55.1	29.7	51.2	121.3	47.4	21.1	22.1	38	23.6	13	24.6	26.5	70.6	24.6	81.2	98.8	152.4	144.7	14.8	23.5
Q13885	Tubulin beta-2A chain [OS=Homo sapiens]	0	328.689	58	24	2697	2	445	49.9	4.89	7733.46	24	cell cycle OR cell proliferation;cell organization and biogenesis;developmental processes	cytoskeleton;other cell component	cytoskeletal activity;other molecular function	Pf00091, Pf03953	7280	ENSG00000137267	TUBB2A	hsa:7280; Q13885; Q6FGZ8; Q8IWR2	HSP90 chaperone cycle for steroid hormone receptors (SHR) in the presence of ligand; Recruitment of NuMA to mitotic centrosomes; The role of GTSE1 in G2/M progression after G2 checkpoint; Aggrephagy; Translocation of SLC2A4 (GLUT4) to the plasma membrane; COPI-dependent Golgi-to-ER retrograde traffic; MHC class II antigen presentation; Kinesins; Separation of Sister Chromatids; Resolution of Sist…	Alzheimer's disease and miRNA effects; Pathogenic Escherichia coli infection; Parkin-ubiquitin proteasomal system pathway; Alzheimer's disease	35	1	47.8	76.1	29.1	30	31.2	20.7	39.1	39.6	109.7		11.2	165.7	7.4	11.4	38.1	86	221	19.7	24.2	8.4	22.5	74.3	114.7	179	196.1
P12110	Collagen alpha-2(VI) chain [OS=Homo sapiens]	0	327.551	31	34	2412	34	1019	108.5	6.21	6328.35	34	cell adhesion;signal transduction;other biological processes	non-structural extracellular;plasma membrane;other membranes;ER/Golgi;other cell component	other molecular function	Pf00092, Pf01391	1292	ENSG00000142173	COL6A2	hsa:1292; P12110; Q13909; Q13910; Q13911; Q14048; Q14049; Q16259; Q16597; Q6P0Q1; Q9UML3; Q9Y4S8	Collagen degradation; Signaling by PDGF; Assembly of collagen fibrils and other multimeric structures; Integrin cell surface interactions; ECM proteoglycans; NCAM1 interactions; Collagen chain trimerization	miRNA targets in ECM and membrane receptors; Focal adhesion; Focal adhesion: PI3K-Akt-mTOR-signaling; PI3K-Akt signaling	12	0	66.7	83.1	120.1	95.5	65.2	79	76.2	131.5	43.3	109.9	151.5	67.9	52.7	223.8	30.3	50.3	84.3	132.8	211.9	90.6	215.3	125.4	88.4	54.1	74.3
P11021	Endoplasmic reticulum chaperone BiP [OS=Homo sapiens]	0	325.701	50	35	2725	33	654	72.3	5.16	7399.19	35	cell organization and biogenesis;protein metabolism;other metabolic processes;stress response;transport;developmental processes;signal transduction;other biological processes	plasma membrane;other membranes;cytosol;mitochondrion;ER/Golgi;nucleus;other cell component	enzyme regulator activity;translation activity;other molecular function	Pf00012	3309	ENSG00000044574	HSPA5	B0QZ61; hsa:3309; P11021; Q2EF78; Q9NPF1; Q9UK02	Modulation of host responses by IFN-stimulated genes; Regulation of HSF1-mediated heat shock response; Platelet degranulation ; Antigen Presentation: Folding, assembly and peptide loading of class I MHC; ATF6B (ATF6-beta) activates chaperones; IRE1alpha activates chaperones; PERK regulates gene expression; ATF6 (ATF6-alpha) activates chaperone genes	Parkin-ubiquitin proteasomal system pathway; Apoptosis-related network due to altered Notch3 in ovarian cancer; Photodynamic therapy-induced unfolded protein response; Prion disease pathway; Unfolded protein response; Orexin receptor pathway	15	1	21.8	57.6	11.7	12.7	16.1	16	15	28	165.7	300.6	71.1	110.5	180.7	107.9	56.6	97.9	91.9	7.4	43.9	179.9	52.9	167.4	104.9	106.7	119.3
P14625	Endoplasmin [OS=Homo sapiens]	0	325.237	52	39	2167	37	803	92.4	4.84	5528.24	39	cell organization and biogenesis;protein metabolism;other metabolic processes;stress response;transport;other biological processes	non-structural extracellular;plasma membrane;other membranes;cytosol;ER/Golgi;other cell component	signal transduction activity or receptor binding;enzyme regulator activity;nucleic acid binding activity;other molecular function	Pf00183, Pf13589	7184	ENSG00000166598	HSP90B1	hsa:7184; P14625; Q96A97	Regulation of Insulin-like Growth Factor (IGF) transport and uptake by Insulin-like Growth Factor Binding Proteins (IGFBPs); Post-translational protein phosphorylation; Interleukin-4 and Interleukin-13 signaling; Trafficking and processing of endosomal TLR; Scavenging by Class A Receptors; ATF6 (ATF6-alpha) activates chaperone genes	Photodynamic therapy-induced unfolded protein response; Focal adhesion: PI3K-Akt-mTOR-signaling; Prion disease pathway; PI3K-Akt signaling; Fanconi anemia; Sudden infant death syndrome (SIDS) susceptibility pathways	12	0	73.8	78.2	24.2	26.2	36.8	46.9	33.5	44.1	208.9	26.8	21.6	134.7	25.7	26.6	83.9	159.4	215.5	19.8	60.3	15.4	44	76.9	66.6	182.3	183.7
P01009	Alpha-1-antitrypsin [OS=Homo sapiens]	0	321.042	69	33	1636	33	418	46.7	5.59	3730.86	33	stress response	non-structural extracellular;other membranes;ER/Golgi;other cell component	enzyme regulator activity;other molecular function	Pf00079	5265	ENSG00000197249	SERPINA1	A6PX14; B2RDQ8; hsa:5265; P01009; Q0PVP5; Q13672; Q53XB8; Q5U0M1; Q7M4R2; Q86U18; Q86U19; Q96BF9; Q96ES1; Q9P1P0; Q9UCE6; Q9UCM3	Neutrophil degranulation; Platelet degranulation ; Regulation of Insulin-like Growth Factor (IGF) transport and uptake by Insulin-like Growth Factor Binding Proteins (IGFBPs); Post-translational protein phosphorylation; COPII-mediated vesicle transport; Cargo concentration in the ER	Nuclear receptors meta-pathway; NRF2 pathway; Lung fibrosis; Lung fibrosis; Dengue-2 interactions with complement and coagulation cascades; Complement and coagulation cascades	12	0	99.7	127.7	103.8	86	66.2	62.3	51.9	94.1	30.1	141.4	139.2	90	69.1	297.9	34.9	54	15.7	189.1	204.7	271.5	166.4	123	62.3	44.1	34.2
P06733	Alpha-enolase [OS=Homo sapiens]	0	310.262	62	31	2451	28	434	47.1	7.39	6782.93	31	other metabolic processes;other biological processes	plasma membrane;other membranes;cytosol;cytoskeleton;nucleus;other cell component	nucleic acid binding activity;other molecular function	Pf00113, Pf03952	2023	ENSG00000074800	ENO1	B2RD59; hsa:2023; P06733; P22712; Q16704; Q4TUS4; Q53FT9; Q53HR3; Q658M5; Q6GMP2; Q71V37; Q7Z3V6; Q8WU71; Q96GV1; Q9BT62; Q9UCH6; Q9UM55	Glycolysis; Gluconeogenesis; Manipulation of host energy metabolism	Clear cell renal cell carcinoma pathways; Metabolic reprogramming in colon cancer; Aerobic glycolysis - augmented; Aerobic glycolysis; IL18 signaling; Glycolysis and gluconeogenesis; Metabolic epileptic disorders	10	3	60.8	77.3	14.3	15.1	45.2	46.3	65.7	64.8	214.9	26.5	37.5	201.9	27.7	61.5	52.8	145.3	65.9	28.2	54.8	17.3	51.9	66.2	70	124.7	151
Q04695	Keratin, type I cytoskeletal 17 [OS=Homo sapiens]	0	309.029	69	37	2407	18	432	48.1	5.02	5597.88	37	cell organization and biogenesis;other biological processes	plasma membrane;cytosol;cytoskeleton	other molecular function	Pf00038	3872	ENSG00000128422	KRT17	A5Z1M9; A5Z1N0; A5Z1N1; A5Z1N2; A6NDV6; A6NKQ2; hsa:3872; Q04695; Q6IP98; Q8N1P6	Formation of the cornified envelope	1p36 copy number variation syndrome; Pancreatic cancer subtypes	4	0	52	100.8	13.3	4.2	27.3	26.5	29.9	37.2	21.4	141.8	1.7	57.3	58	7.8	34.7	47	52.6	27.3	67	6.6	29.1	4.6	18	27.2	13.9
P01023	Alpha-2-macroglobulin [OS=Homo sapiens]	0	305.608	39	41	1363	41	1474	163.2	6.46	3408.95	41	stress response;developmental processes;other biological processes	non-structural extracellular;other cell component	signal transduction activity or receptor binding;enzyme regulator activity;other molecular function	Pf00207, Pf01835, Pf07677, Pf07678, Pf07703, Pf17789, Pf17791	2	ENSG00000175899	A2M	hsa:2; P01023; Q13677; Q59F47; Q5QTS0; Q68DN2; Q6PIY3; Q6PN97	Degradation of the extracellular matrix; Platelet degranulation ; HDL assembly; Intrinsic Pathway of Fibrin Clot Formation	Complement system; Dengue-2 interactions with complement and coagulation cascades; Complement and coagulation cascades	7	0	93	99.4	171.2	199.6	92.4	98.4	44.8	59.2	45.1	126.4	64.6	113.1	21.4	121.2	86.6	84.7	74.5	231.2	106.1	214.2	116.4	109.2	77.5	61	52.4
P07996	Thrombospondin-1 [OS=Homo sapiens]	0	301.294	42	41	887	39	1170	129.3	4.94	1991.42	41	cell adhesion;cell organization and biogenesis;protein metabolism;other metabolic processes;stress response;transport;developmental processes;signal transduction;other biological processes	non-structural extracellular;extracellular matrix;plasma membrane;other membranes;cytosol;ER/Golgi;other cell component	signal transduction activity or receptor binding;enzyme regulator activity;other molecular function	Pf00090, Pf00093, Pf02412, Pf05735	7057	ENSG00000137801	THBS1	A8K6H4; B4E3J7; B9EGH6; hsa:7057; P07996; Q15667; Q59E99	Signaling by PDGF; Integrin cell surface interactions; Platelet degranulation ; RUNX1 regulates genes involved in megakaryocyte differentiation and platelet function; Defective B3GALTL causes PpS; O-glycosylation of TSR domain-containing proteins; Syndecan interactions	miR-targeted genes in leukocytes; miR-targeted genes in muscle cell; miR-targeted genes in squamous cell; Complement system; Bladder cancer; Apoptosis-related network due to altered Notch3 in ovarian cancer; miRNA targets in ECM and membrane receptors; Focal adhesion; TGF-beta signaling pathway; Focal adhesion: PI3K-Akt-mTOR-signaling; PI3K-Akt signaling; Inflammatory response pathway; Male infer…	23	3	37.6	54.3	55.5	78.7	36.3	46.7	44.6	44.4	76.6	19.1	29.1	218.5	13.8	144	92.2	146.2	46.6	22.3	1627.3	85	61.2	90.2	77.7	53.1	50.4
P0C0L4	Complement C4-A [OS=Homo sapiens]	0	300.056	37	49	1080	2	1744	192.7	7.08	2682.15	49	stress response;other biological processes	non-structural extracellular;plasma membrane;other membranes;ER/Golgi;other cell component	enzyme regulator activity;other molecular function	Pf00207, Pf01759, Pf01821, Pf01835, Pf07677, Pf07678, Pf07703, Pf17789, Pf17791, Pf21145, Pf22661	720; 721	ENSG00000206340; ENSG00000227746; ENSG00000244731	C4A	A6H8M8; A6NHJ5; A7E2V2; B0QZR6; B0V2C8; B2RUT6; B7ZVZ6; hsa:720; hsa:721; P01028; P0C0L4; P78445; Q13160; Q13906; Q14033; Q14835; Q4LE82; Q5JNX2; Q5JQM8; Q6P4R1; Q6U2E5; Q6U2E8; Q6U2F0; Q6U2F3; Q6U2F4; Q6U2F6; Q6U2F8; Q6U2G0; Q96EG2; Q96SA8; Q9NPK5; Q9UIP5	Regulation of Insulin-like Growth Factor (IGF) transport and uptake by Insulin-like Growth Factor Binding Proteins (IGFBPs); Post-translational protein phosphorylation; Regulation of Complement cascade; Initial triggering of complement; Activation of C3 and C5	Allograft rejection; Complement system; Dengue-2 interactions with complement and coagulation cascades; Complement system in neuronal development and plasticity; Complement activation; Complement and coagulation cascades; Sudden infant death syndrome (SIDS) susceptibility pathways	12	48	78.4	107.9	71.8	71.3	50.4	47.2	42.1	57.5	107.1	66.1	44.5	218.4	16	131.7	49.9	82.4	70.1	33.7	149.1	22.1	76.6	147.4	117	50.6	56.4
P0C0L5	Complement C4-B [OS=Homo sapiens]	0	297.101	37	48	1067	1	1744	192.6	7.27	2651.14	48	stress response;other biological processes	non-structural extracellular;plasma membrane;other membranes;other cell component	enzyme regulator activity;other molecular function	Pf00207, Pf01759, Pf01821, Pf01835, Pf07677, Pf07678, Pf07703, Pf17789, Pf17791, Pf21145, Pf22661	100293534; 721	ENSG00000224389; ENSG00000228267; ENSG00000228454; ENSG00000233312; ENSG00000236625	C4B; C4B_2	A2BHY4; hsa:100293534; hsa:721; P01028; P0C0L5; P78445; Q13160; Q13906; Q14033; Q14835; Q6U2E9; Q6U2G1; Q6U2I5; Q6U2L1; Q6U2L7; Q6U2L9; Q6U2M5; Q6VCV8; Q96SA7; Q9NPK5; Q9UIP5	Initial triggering of complement; Regulation of Complement cascade; Activation of C3 and C5	Allograft rejection; Dengue-2 interactions with complement and coagulation cascades; Oxidative damage response; Complement system in neuronal development and plasticity; Complement activation; Complement and coagulation cascades; Sudden infant death syndrome (SIDS) susceptibility pathways	10	0		61.8						45.2	62.2		1188.9	233.4		384.5	25.1	71.5		205.6	302	86.4	648.5	197.1	60.8	53	82
P78386	Keratin, type II cuticular Hb5 [OS=Homo sapiens]	0	294.005	50	38	380	10	507	55.8	6.55	815.4	38	cell organization and biogenesis;other biological processes	cytosol;cytoskeleton	bone, tooth or skin structural activity;other molecular function	Pf00038, Pf16208	3891	ENSG00000135443	KRT85	hsa:3891; P78386; Q9NSB1	Formation of the cornified envelope		2	33	35.8	22.3	66	3244.6	27.9	19.1	21.8	16.3	188.6	65.6	15.2	38.6	174.7	15.5	26.4	40.4	20.9	19.1	21.1	32.6	13.8	11.7	12.9	84.8	75.1
P78527	DNA-dependent protein kinase catalytic subunit [OS=Homo sapiens]	0	288.047	17	51	510	51	4128	468.8	7.12	1274.63	51	cell cycle OR cell proliferation;cell organization and biogenesis;protein metabolism;DNA metabolism;RNA metabolism OR transcription;other metabolic processes;stress response;developmental processes;signal transduction;other biological processes	cytosol;nucleus;other cell component	nucleic acid binding activity;kinase activity;other molecular function	Pf00454, Pf02259, Pf02260, Pf08163, Pf19704, Pf20502	5591	ENSG00000253729	PRKDC	hsa:5591; P78527; P78528; Q13327; Q13337; Q14175; Q59H99; Q7Z611; Q96SE6; Q9UME3	E3 ubiquitin ligases ubiquitinate target proteins; Cytosolic sensors of pathogen-associated DNA ; Nonhomologous End-Joining (NHEJ); IRF3-mediated induction of type I IFN	miRNA regulation of DNA damage response; Cell cycle; Retinoblastoma gene in cancer; Fas ligand pathway and stress induction of heat shock proteins; Pathways affected in adenoid cystic carcinoma; Non-homologous end joining; Osteoblast differentiation and related diseases; DNA repair pathways, full network; DNA damage response	13	0	66.2	61.9	18.7	19.7	19.1	20	24.6	28	192.3	21.3	7.4	250.2	16.1	34	77.4	142.8	210.5	16.3	54.8	7.2	29.9	55.6	61.9	157.4	146.7
P68871	Hemoglobin subunit beta [OS=Homo sapiens]	0	286.938	96	18	2626	11	147	16	7.28	6277.41	18	other metabolic processes;stress response;transport;other biological processes	non-structural extracellular;cytosol;other cell component	other molecular function	Pf00042	3043	ENSG00000244734	HBB	A4GX73; B2ZUE0; hsa:3043; P02023; P68871; Q13852; Q14481; Q14510; Q45KT0; Q549N7; Q6FI08; Q6R7N2; Q8IZI1; Q9BX96; Q9UCD6; Q9UCP8; Q9UCP9	Scavenging of heme from plasma; Neutrophil degranulation; Heme signaling; Late endosomal microautophagy; Cytoprotection by HMOX1; Factors involved in megakaryocyte development and platelet production; Chaperone Mediated Autophagy; Erythrocytes take up carbon dioxide and release oxygen; Erythrocytes take up oxygen and release carbon dioxide	Selenium micronutrient network; Vitamin B12 metabolism; Folate metabolism	12	7	103.5	169.3	14.6	16.9	7.1	8.4	11	6.3	13.9	38.4	11	11.3	15.1	14.1	10.6	34.1	53.8	18.2	8.6	6	30.7	52	63.6	33.1	43.6
P0DMV9	Heat shock 70 kDa protein 1B [OS=Homo sapiens]	0	285.473	62	36	2942	27	641	70	5.66	8266.77	36	protein metabolism;RNA metabolism OR transcription;other metabolic processes;stress response;other biological processes	non-structural extracellular;cytosol;cytoskeleton;mitochondrion;ER/Golgi;nucleus;other cell component	signal transduction activity or receptor binding;other molecular function	Pf00012	3303; 3304	ENSG00000204388; ENSG00000212866; ENSG00000224501; ENSG00000231555; ENSG00000232804	HSPA1B	B4E3B6; hsa:3303; hsa:3304; P08107; P0DMV9; P19790; Q5JQI4; Q5SP17; Q9UQL9; Q9UQM0	Neutrophil degranulation; HSP90 chaperone cycle for steroid hormone receptors (SHR) in the presence of ligand; PKR-mediated signaling; Regulation of HSF1-mediated heat shock response; Mitochondrial unfolded protein response (UPRmt); Attenuation phase	Apoptosis modulation and signaling; Parkin-ubiquitin proteasomal system pathway; MAPK signaling; Apoptosis modulation by HSP70; VEGFA-VEGFR2 signaling; Measles virus infection	13	9	53.6	65.1	24.2	21.6	41.8	50.1	90.6	88.6	119	43.5	33.9	157.7	42.4	41.4	70.2	108.4	217	23.7	45.5	19.5	31.8	58.1	64.5	132.7	122.8
P69905	Hemoglobin subunit alpha [OS=Homo sapiens]	0	285.009	95	14	2010	14	142	15.2	8.68	4411.94	14	other metabolic processes;stress response;transport;other biological processes	non-structural extracellular;cytosol;other cell component	other molecular function	Pf00042	3039; 3040	ENSG00000188536; ENSG00000206172	HBA1; HBA2	hsa:3039; hsa:3040; P01922; P69905; Q1HDT5; Q3MIF5; Q53F97; Q96KF1; Q9NYR7; Q9UCM0	Scavenging of heme from plasma; Cytoprotection by HMOX1; Heme signaling; Erythrocytes take up carbon dioxide and release oxygen; Erythrocytes take up oxygen and release carbon dioxide	Selenium micronutrient network; Vitamin B12 metabolism; Folate metabolism; Effects of nitric oxide	9	0	138	151.8	27.7	29.6	12.8	20.3	14.5	11.8	13.2	75.3	16.4	6.6	14.3	16	22	63.3	95.8	26.5	6.5	8.6	26.5	93	70.4	65.1	61
P06576	ATP synthase subunit beta, mitochondrial [OS=Homo sapiens]	0	283.684	56	23	2409	23	529	56.5	5.4	6517.02	23	other metabolic processes;transport;developmental processes;other biological processes	plasma membrane;other membranes;mitochondrion;other cell component	signal transduction activity or receptor binding;transporter activity;other molecular function	Pf00006, Pf02874, Pf22919	506	ENSG00000110955	ATP5F1B	A8K4X0; hsa:506; P06576; Q14283	Transcriptional activation of mitochondrial biogenesis; Mitochondrial protein import; Mitochondrial protein degradation; Cristae formation; Formation of ATP by chemiosmotic coupling	Electron transport chain: OXPHOS system in mitochondria; 7q11.23 copy number variation syndrome; Oxidative phosphorylation	8	0	59.8	82.3	19.7	19.6	20.5	24.9	51.7	45.1	110.2	16	18.4	108.7	15.9	19.5	38.4	106.1	194.2	24	41.4	9.5	24.9	80.7	113.2	146.7	153
P02452	Collagen alpha-1(I) chain [OS=Homo sapiens]	0	274.536	25	30	5081	30	1464	138.8	5.8	14078.1	30	cell organization and biogenesis;other metabolic processes;stress response;transport;developmental processes;signal transduction;other biological processes	non-structural extracellular;extracellular matrix;ER/Golgi;other cell component	other molecular function	Pf00093, Pf01391, Pf01410	1277	ENSG00000108821	COL1A1	hsa:1277; O76045; P02452; P78441; Q13896; Q13902; Q13903; Q14037; Q14992; Q15176; Q15201; Q16050; Q59F64; Q7KZ30; Q7KZ34; Q8IVI5; Q8N473; Q9UML6; Q9UMM7	Cell surface interactions at the vascular wall; Platelet Aggregation (Plug Formation); Immunoregulatory interactions between a Lymphoid and a non-Lymphoid cell; Collagen degradation; Integrin cell surface interactions; ECM proteoglycans; Collagen chain trimerization; GPVI-mediated activation cascade; Syndecan interactions; MET activates PTK2 signaling; RUNX2 regulates osteoblast differentiation; …	miR-targeted genes in muscle cell; Focal adhesion; Osteoblast signaling; Focal adhesion: PI3K-Akt-mTOR-signaling; miR-509-3p alteration of YAP1/ECM axis; PI3K-Akt signaling; Inflammatory response pathway; Netrin-UNC5B signaling; IL18 signaling; Type I collagen synthesis in the context of osteogenesis imperfecta; Angiotensin II receptor type 1 pathway; Burn wound healing; CCL18 signaling; NRP1-tri…	42	0	147.7	73.3	85	133.1	309.1	370.4	176.9	193.5	108.3	65.6	433.1	62.4	40.1	212.7	387.2	149.3	45.8	115	30.7	123.1	261.1	124.9	144.9	107.3	88
P48735	Isocitrate dehydrogenase [NADP], mitochondrial [OS=Homo sapiens]	0	268.184	58	29	764	28	452	50.9	8.69	1846.98	29	other metabolic processes	cytosol;mitochondrion;other cytoplasmic organelle	other molecular function	Pf00180	3418	ENSG00000182054	IDH2	B2R6L6; B4DFL2; hsa:3418; P48735; Q96GT3	Mitochondrial protein degradation; Maturation of TCA enzymes and regulation of TCA cycle; Transcriptional activation of mitochondrial biogenesis; Citric acid cycle (TCA cycle)	VEGFA-VEGFR2 signaling; Metabolic reprogramming in colon cancer; Cerebral organic acidurias, including diseases; TCA cycle (aka Krebs or citric acid cycle)	8	1	16.7	19.9	2.8	5.1	14.8	10.8	4.6	32.8	471.6	1.1	57.2	407.9	1.4	69.6	32.3	65.3	200.2	1.8	92.8	1.2	37	50.3	27.3	226.3	203.7
P04350	Tubulin beta-4A chain [OS=Homo sapiens]	0	266.019	60	21	2806	1	444	49.6	4.88	7626.77	21	cell cycle OR cell proliferation;cell organization and biogenesis;other biological processes	cytosol;cytoskeleton;other cell component	cytoskeletal activity;other molecular function	Pf00091, Pf03953	10382	ENSG00000104833	TUBB4A	B3KQP4; hsa:10382; P04350; Q969E5	COPI-dependent Golgi-to-ER retrograde traffic; Kinesins; Intraflagellar transport; Recycling pathway of L1; Translocation of SLC2A4 (GLUT4) to the plasma membrane; Microtubule-dependent trafficking of connexons from Golgi to the plasma membrane; Gap junction assembly; MHC class II antigen presentation; Separation of Sister Chromatids; Resolution of Sister Chromatid Cohesion; HSP90 chaperone cycle…	Alzheimer's disease and miRNA effects; Pathogenic Escherichia coli infection; Parkin-ubiquitin proteasomal system pathway; Alzheimer's disease	41	1										126.2	227.2	254.9		52.3						26.3	195.4	170.4			83.1
P02679	Fibrinogen gamma chain [OS=Homo sapiens]	0	263.12	48	23	1069	23	453	51.5	5.62	2596.7	23	cell adhesion;cell organization and biogenesis;protein metabolism;other metabolic processes;stress response;transport;other biological processes	non-structural extracellular;plasma membrane;other membranes;ER/Golgi;other cell component	signal transduction activity or receptor binding;other molecular function	Pf00147, Pf08702	2266	ENSG00000171557	FGG	A8K057; hsa:2266; P02679; P04469; P04470; Q53Y18; Q96A14; Q96KJ3; Q9UC62; Q9UC63; Q9UCF3	Integrin cell surface interactions; ER-Phagosome pathway; Platelet degranulation ; Signaling by BRAF and RAF1 fusions; MyD88:MAL(TIRAP) cascade initiated on plasma membrane; MyD88 deficiency (TLR2/4); IRAK4 deficiency (TLR2/4); Regulation of TLR by endogenous ligand; Regulation of Insulin-like Growth Factor (IGF) transport and uptake by Insulin-like Growth Factor Binding Proteins (IGFBPs); Post-t…	Selenium micronutrient network; Vitamin B12 metabolism; Folate metabolism; Blood clotting cascade; Complement system; VEGFA-VEGFR2 signaling; Fibrin complement receptor 3 signaling; COVID-19, thrombosis and anticoagulation; Network map of SARS-CoV-2 signaling	29	0	227.5	248.1	96.8	118.9	40.4	35	21.4	38.2	28.6	44.9	45.7	21	7.8	160	18.4	38.6	32.3	44	79.9	111.8	76.4	103.1	75.5	13.2	22.6
P18206	Vinculin [OS=Homo sapiens]	0	262.947	44	38	1131	38	1134	123.7	5.66	2871.29	38	cell adhesion;cell organization and biogenesis;developmental processes;other biological processes	non-structural extracellular;plasma membrane;other membranes;cytosol;cytoskeleton;other cell component	cytoskeletal activity;other molecular function	Pf01044	7414	ENSG00000035403	VCL	hsa:7414; P18206; Q16450; Q5SWX2; Q7Z3B8; Q8IXU7	Platelet degranulation ; Neutrophil degranulation; Signaling by BRAF and RAF1 fusions; Signaling by ALK fusions and activated point mutants; High laminar flow shear stress activates signaling by PIEZO1 and PECAM1:CDH5:KDR in endothelial cells; Turbulent (oscillatory, disturbed) flow shear stress activates signaling by PIEZO1 and integrins in endothelial cells; Smooth Muscle Contraction; Signaling…	Integrin-mediated cell adhesion; Primary focal segmental glomerulosclerosis (FSGS); Focal adhesion; VEGFA-VEGFR2 signaling; MFAP5 effect on permeability and motility of endothelial cells via cytoskeleton rearrangement; Melanoma; Regulation of actin cytoskeleton	20	0	90.7	116.5	86.2	55.9	56.6	61.6	81.8	82	92.4	91.3	60	120.8	37.5	93.1	81.3	141.6	159.2	109.2	197.1	44.1	83.5	114.3	102.6	121.9	123.4
P01857	Immunoglobulin heavy constant gamma 1 [OS=Homo sapiens]	0	254.218	59	22	4672	12	399	43.9	6.96	9859.22	22	stress response;signal transduction;other biological processes	non-structural extracellular;plasma membrane;other membranes;other cell component	signal transduction activity or receptor binding;other molecular function	Pf07654		ENSG00000211896; ENSG00000277633	IGHG1	A0A0A0MS08; P01857	Initial triggering of complement; Classical antibody-mediated complement activation; FCGR activation; Regulation of actin dynamics for phagocytic cup formation; Role of phospholipids in phagocytosis; FCGR3A-mediated IL10 synthesis; FCGR3A-mediated phagocytosis; Regulation of Complement cascade; Interleukin-4 and Interleukin-13 signaling	Interactions of natural killer cells in pancreatic cancer	10	12	151.3	200.9	128.8	118.1	51.1	53.3	60.8	78.1	75.5	43.3	58.8	32.6	50.5	123	45.4	77.7	45.4	152.6	100.1	202.9	103.4	92.2	76.3	24.6	28.2
Q13509	Tubulin beta-3 chain [OS=Homo sapiens]	0	251.279	44	19	2620	3	450	50.4	4.93	7671.4	19	cell cycle OR cell proliferation;cell organization and biogenesis;developmental processes;signal transduction	cytoskeleton;other cell component	signal transduction activity or receptor binding;cytoskeletal activity;other molecular function	Pf00091, Pf03953	10381	ENSG00000258947	TUBB3	A8K854; hsa:10381; Q13509; Q9BTZ0; Q9BW10	HSP90 chaperone cycle for steroid hormone receptors (SHR) in the presence of ligand; Recruitment of NuMA to mitotic centrosomes; The role of GTSE1 in G2/M progression after G2 checkpoint; Aggrephagy; Translocation of SLC2A4 (GLUT4) to the plasma membrane; COPI-dependent Golgi-to-ER retrograde traffic; MHC class II antigen presentation; Kinesins; Separation of Sister Chromatids; Resolution of Sist…	Alzheimer's disease and miRNA effects; Pathogenic Escherichia coli infection; Parkin-ubiquitin proteasomal system pathway; Exercise-induced circadian regulation; Alzheimer's disease; Cell lineage map for neuronal differentiation; HDAC6 interactions in the central nervous system; Effects of MFN2 mutation	39	3	19.4	51		10.1	43.8	24.5		18.4	245.2	14	78.1	183.9	17.7	27.4	63	108	81.1	26.2	84.5	11.8	31.8	86.5	133.7	88.5	134.1
P04075	Fructose-bisphosphate aldolase A [OS=Homo sapiens]	0	248.913	70	27	1608	25	364	39.4	8.09	4224.13	27	cell organization and biogenesis;other metabolic processes;other biological processes	non-structural extracellular;cytosol;cytoskeleton;other cell component	cytoskeletal activity;other molecular function	Pf00274	226	ENSG00000149925	ALDOA	B4DXI7; hsa:226; P04075; Q6FH76; Q6FI10; Q96B15; Q9BWD9; Q9UCN2	Glycolysis; Gluconeogenesis; Neutrophil degranulation; Platelet degranulation	VEGFA-VEGFR2 signaling; Clear cell renal cell carcinoma pathways; Aerobic glycolysis - augmented; Aerobic glycolysis; 16p11.2 proximal deletion syndrome; Glycolysis and gluconeogenesis; Metabolic epileptic disorders; Sudden infant death syndrome (SIDS) susceptibility pathways	12	2	61.7	40.8	50	67.7	102.3	116.6	125.9	111.7	225.7	20.2	160.3	127.2	9.9	103.9	123.3	147.7	117.6	34.3	47.1	40.2	87.8	82.1	107.9	193.6	202.4
P13639	Elongation factor 2 [OS=Homo sapiens]	0	245.431	50	34	1444	33	858	95.3	6.83	3615.32	34	protein metabolism;other metabolic processes;other biological processes	non-structural extracellular;plasma membrane;other membranes;cytosol;translational apparatus;other cell component	translation activity;other molecular function	Pf00009, Pf00679, Pf03144, Pf03764, Pf14492	1938	ENSG00000167658	EEF2	A0A384N6H1; B2RMP5; D6W618; hsa:1938; P13639; Q58J86	Neutrophil degranulation; Protein methylation; Uptake and function of diphtheria toxin; Peptide chain elongation; Synthesis of diphthamide-EEF2	Translation factors; AMP-activated protein kinase signaling; Brain-derived neurotrophic factor (BDNF) signaling; IL18 signaling; AMPK regulation of mammary milk protein synthesis	10	1	31.6	39.3	12.2	15.3	35.6	32.7	21.6	36.7	192.1	18.6	24.9	169.2	16.3	36	73.9	157.6	153.1	11.6	61.4	8.3	36.3	111	75.2	249.8	249.7
P68104	Elongation factor 1-alpha 1 [OS=Homo sapiens]	0	242.953	58	22	2177	9	462	50.1	9.01	5526.62	22	protein metabolism;other metabolic processes;other biological processes	non-structural extracellular;plasma membrane;other membranes;cytosol;cytoskeleton;translational apparatus;nucleus;other cytoplasmic organelle;other cell component	enzyme regulator activity;nucleic acid binding activity;other molecular function	Pf00009, Pf03144, Pf22594	1915	ENSG00000156508	EEF1A1	hsa:1915; P04719; P04720; P68104; Q6IQ15	Neutrophil degranulation; Chaperone Mediated Autophagy; Protein methylation; Peptide chain elongation; HSF1 activation; SARS-CoV-1 modulates host translation machinery	Translation factors; Fragile X syndrome; 2q37 copy number variation syndrome	10	16	68.7	116.3	48.8	78.9	41.7	47.3	30	50.4	109.5	43.2	27.7	100.5	29.2	44.5	53.4	128.9	126.2	68.8	74.8	50.5	53.7	114.5	109	172.7	170.5
P26038	Moesin [OS=Homo sapiens]	0	240.729	49	32	1378	21	577	67.8	6.4	3166.42	32	cell adhesion;cell cycle OR cell proliferation;cell organization and biogenesis;other biological processes	plasma membrane;other membranes;cytosol;cytoskeleton;other cell component	signal transduction activity or receptor binding;cytoskeletal activity;nucleic acid binding activity;other molecular function	Pf00373, Pf00769, Pf09379, Pf09380, Pf20492	4478	ENSG00000147065	MSN	hsa:4478; P26038	Gene and protein expression by JAK-STAT signaling after Interleukin-12 stimulation; Recycling pathway of L1; Sensory processing of sound by inner hair cells of the cochlea; Sensory processing of sound by outer hair cells of the cochlea; Signaling by ALK fusions and activated point mutants	Glial cell differentiation; AGE/RAGE pathway; Measles virus infection; 16p11.2 proximal deletion syndrome; Regulation of actin cytoskeleton	10	14	79.4	91.6	24.4	19.5	42.6	42.8	48.2	57.9	92.8	35.2	33.8	220.1	19.2	39.9	107.4	221	148.4	17.5	90.6	7.7	46.8	161.1	141.3	121.1	123
P00558	Phosphoglycerate kinase 1 [OS=Homo sapiens]	0	240.323	77	27	1538	27	417	44.6	8.1	3974.17	27	protein metabolism;other metabolic processes;stress response;other biological processes	non-structural extracellular;other membranes;cytosol;mitochondrion	kinase activity;other molecular function	Pf00162	5230	ENSG00000102144	PGK1	A8K4W6; B7Z7A9; hsa:5230; P00558; Q5J7W1; Q6IBT6; Q8NI87	Glycolysis; Gluconeogenesis; Manipulation of host energy metabolism	Cori cycle; Photodynamic therapy-induced HIF-1 survival signaling; VEGFA-VEGFR2 signaling; Clear cell renal cell carcinoma pathways; Metabolic reprogramming in colon cancer; Aerobic glycolysis - augmented; Aerobic glycolysis; Glycolysis in senescence; Warburg effect modulated by deubiquitinating enzymes and their substrates; Glycolysis and gluconeogenesis; Metabolic epileptic disorders	14	0	59	68.9	15.2	12.7	20.6	20.9	26.6	34.9	211.5	11.5	23.4	298.4	9.8	75	57.8	164.7	181.3	13.8	62.5	7.1	30.4	86.1	69	260.2	268.8
O43790	Keratin, type II cuticular Hb6 [OS=Homo sapiens]	0	238.273	55	34	359	3	486	53.5	5.66	752.96	34	cell organization and biogenesis;other biological processes	cytosol;cytoskeleton	bone, tooth or skin structural activity	Pf00038, Pf16208	3892	ENSG00000170442	KRT86	hsa:3892; O43790; P78387	Formation of the cornified envelope		2	10	28.5	17	54.3	5427.2	8.3	1.7	4.1	3.3	21.4	125.1		22.4	417	1.1	28.4	2.6		7.6	46.7	52.1	2.1	26.2	3.3
P55072	Transitional endoplasmic reticulum ATPase [OS=Homo sapiens]	0	237.044	50	32	1436	32	806	89.3	5.26	3892.9	32	cell cycle OR cell proliferation;cell organization and biogenesis;protein metabolism;DNA metabolism;other metabolic processes;stress response;transport;signal transduction;other biological processes	non-structural extracellular;other membranes;cytosol;ER/Golgi;nucleus;other cytoplasmic organelle;other cell component	signal transduction activity or receptor binding;enzyme regulator activity;other molecular function	Pf00004, Pf02359, Pf02933, Pf17862	7415	ENSG00000165280	VCP	B2R5T8; hsa:7415; P55072; Q0V924; Q2TAI5; Q969G7; Q9UCD5; V9HW80	Aggrephagy; Neutrophil degranulation; HSF1 activation; Neddylation; ABC-family proteins mediated transport; Hedgehog ligand biogenesis; Hh mutants are degraded by ERAD; Defective CFTR causes cystic fibrosis; KEAP1-NFE2L2 pathway; RHOH GTPase cycle; E3 ubiquitin ligases ubiquitinate target proteins; Attachment and Entry; Attachment and Entry; Ovarian tumor domain proteases; Josephin domain DUBs; P…	Alstrom syndrome; Clock-controlled autophagy in bone metabolism; HDAC6 interactions in the central nervous system	21	0	44.1	57.1	19.3	14.5	32.5	35	29.3	29.8	88.7	19.7	17.6	132.5	13.4	29.5	28.7	82.2	167	13.5	50.4	7.1	19.2	67.1	64.6	183.6	198.8
P07585	Decorin [OS=Homo sapiens]	0	236.128	65	28	2556	28	359	39.7	8.54	5411.4	28	other biological processes	ER/Golgi;other cytoplasmic organelle	extracellular structural activity;other molecular function	Pf01462, Pf13855	1634	ENSG00000011465	DCN	hsa:1634; P07585; Q9P0Z0; Q9P0Z1; Q9Y5N8; Q9Y5N9	ECM proteoglycans; Degradation of the extracellular matrix; A tetrasaccharide linker sequence is required for GAG synthesis; Defective B4GALT7 causes EDS, progeroid type; Defective B3GAT3 causes JDSSDHD; Defective B3GALT6 causes EDSP2 and SEMDJL1; Chondroitin sulfate biosynthesis; Dermatan sulfate biosynthesis; CS/DS degradation; Defective CHST3 causes SEDCJD; Defective CHST14 causes EDS, musculo…	Complement system; BMP2-WNT4-FOXO1 pathway in primary endometrial stromal cell differentiation; Development of ureteric derived collecting system; Markers of kidney cell lineage	16	0	96.5	101.2	91	89.9	91.1	113.7	110.4	155.2	26.7	177.2	88.8	48.2	162.9	111.9	31.6	36.5	22.3	157.2	162.2	175	140.6	66	36.8	55.9	53
Q9BQE3	Tubulin alpha-1C chain [OS=Homo sapiens]	0	227.881	51	21	3639	5	449	49.9	5.1	9417.7	21	cell cycle OR cell proliferation;cell organization and biogenesis;transport;other biological processes	cytoskeleton;nucleus;other cell component	cytoskeletal activity;other molecular function	Pf00091, Pf03953	84790	ENSG00000167553	TUBA1C	hsa:84790; Q9BQE3	MHC class II antigen presentation; COPI-mediated anterograde transport; Recruitment of NuMA to mitotic centrosomes; HCMV Early Events; COPI-dependent Golgi-to-ER retrograde traffic; Intraflagellar transport; Recycling pathway of L1; Translocation of SLC2A4 (GLUT4) to the plasma membrane; Microtubule-dependent trafficking of connexons from Golgi to the plasma membrane; Gap junction assembly; Separ…	Alzheimer's disease and miRNA effects; Pathogenic Escherichia coli infection; Parkin-ubiquitin proteasomal system pathway; VEGFA-VEGFR2 signaling; Alzheimer's disease; HDAC6 interactions in the central nervous system	37	19	55.8	75.5	21.5	21.8	26	28.8	23.9	34.2	163.6	7.1	22.3	206.6	5.6	39.1	59.3	166.5	195.2	24.3	75.5	7.8	39.1	121.7	123.3	176	165.3
Q14204	Cytoplasmic dynein 1 heavy chain 1 [OS=Homo sapiens]	0	227.007	14	47	345	47	4646	532.1	6.4	788.97	47	cell cycle OR cell proliferation;cell organization and biogenesis;transport;other biological processes	non-structural extracellular;cytosol;cytoskeleton;other cytoplasmic organelle;other cell component	cytoskeletal activity;other molecular function	Pf03028, Pf08385, Pf08393, Pf12774, Pf12775, Pf12777, Pf12780, Pf12781, Pf17852, Pf18198, Pf18199, Pf22597	1778	ENSG00000197102	DYNC1H1	B0I1R0; hsa:1778; Q14204; Q6DKQ7; Q8WU28; Q92814; Q9Y4G5	Neutrophil degranulation; HSP90 chaperone cycle for steroid hormone receptors (SHR) in the presence of ligand; Separation of Sister Chromatids; Resolution of Sister Chromatid Cohesion; RHO GTPases Activate Formins; EML4 and NUDC in mitotic spindle formation; Amplification of signal from unattached kinetochores via a MAD2 inhibitory signal; HCMV Early Events; MHC class II antigen presentation; Rec…	Ciliary landscape; Intraflagellar transport proteins binding to dynein; Vasopressin-regulated water reabsorption; PAFAH1B1 copy number variation; Effects of MFN2 mutation	25	0	57.6	59.4	11.2	9.6	28.9	21.9	15.6	19.5	346.6	18.7	13	188.5	8.2	34	85.2	138.8	409.3	24.2	68.3	4.2	33.1	74.9	66	227.6	235.7
P07237	Protein disulfide-isomerase [OS=Homo sapiens]	0	226.398	52	26	1282	26	508	57.1	4.87	3098.74	26	protein metabolism;other metabolic processes;stress response;transport;signal transduction;other biological processes	non-structural extracellular;plasma membrane;other membranes;cytosol;cytoskeleton;ER/Golgi;other cell component	signal transduction activity or receptor binding;cytoskeletal activity;other molecular function	Pf00085, Pf13848	5034	ENSG00000185624	P4HB	B2RDQ2; hsa:5034; P07237; P30037; P32079; Q15205; Q6LDE5	Hedgehog ligand biogenesis; Regulation of Insulin-like Growth Factor (IGF) transport and uptake by Insulin-like Growth Factor Binding Proteins (IGFBPs); Post-translational protein phosphorylation; Chylomicron assembly; VLDL assembly; LDL remodeling; Collagen biosynthesis and modifying enzymes; Detoxification of Reactive Oxygen Species; Insulin processing; Interleukin-12 signaling; Interleukin-23 …	VEGFA-VEGFR2 signaling; Type I collagen synthesis in the context of osteogenesis imperfecta	13	0	24.2	27.6	17.2	11.9	30.7	38	24.8	20.7	179.1	26.8	23.8	117.2	30.5	39.9	70.5	157.1	110.3	28.9	62.4	8.9	23.5	39.7	44	97.8	86.8
P78385	Keratin, type II cuticular Hb3 [OS=Homo sapiens]	0	224.943	47	33	349	2	493	54.2	5.64	733.27	33	cell organization and biogenesis;other biological processes	cytosol;cytoskeleton	bone, tooth or skin structural activity	Pf00038, Pf16208	3889	ENSG00000170523	KRT83	A1A4S9; B2RC21; hsa:3889; P78385; Q6NT21; Q9NSB3	Formation of the cornified envelope		2	0	48.5	40.1		3085.5	7.4					50.7		24.9	126.9			59.3	29.9	11.7			5	38.3	46.9	40.6
P0DPH7	Tubulin alpha-3C chain [OS=Homo sapiens]	0	223.797	49	18	2984	2	450	49.9	5.1	7774.36	18	cell cycle OR cell proliferation;cell organization and biogenesis	cytoskeleton;other cell component	cytoskeletal activity;other molecular function	Pf00091, Pf03953	7278	ENSG00000198033	TUBA3C	A6NJQ0; hsa:113457; hsa:7278; P0DPH7; Q13748; Q5W099; Q6PEY3; Q96F18	Intraflagellar transport; Recycling pathway of L1; COPI-dependent Golgi-to-ER retrograde traffic; Translocation of SLC2A4 (GLUT4) to the plasma membrane; Microtubule-dependent trafficking of connexons from Golgi to the plasma membrane; Gap junction assembly; MHC class II antigen presentation; Separation of Sister Chromatids; Resolution of Sister Chromatid Cohesion; HSP90 chaperone cycle for stero…	Alzheimer's disease and miRNA effects; Pathogenic Escherichia coli infection; Parkin-ubiquitin proteasomal system pathway; Alzheimer's disease; HDAC6 interactions in the central nervous system	36	0	31	42.3	31.1	3.6	43.3	7	43.6	34.3		34.5	106.5	136	171.5	37.7	14.3		32.1	26.3	53.7	18.3	103.1	392.9	49.8
P68366	Tubulin alpha-4A chain [OS=Homo sapiens]	0	222.728	51	19	2725	4	448	49.9	5.06	6740.43	19	cell cycle OR cell proliferation;cell organization and biogenesis	non-structural extracellular;cytosol;cytoskeleton;other cell component	cytoskeletal activity;other molecular function	Pf00091, Pf03953	7277	ENSG00000127824	TUBA4A	A8MUB1; B3KNQ6; hsa:7277; P05215; P68366	HSP90 chaperone cycle for steroid hormone receptors (SHR) in the presence of ligand; Separation of Sister Chromatids; The role of GTSE1 in G2/M progression after G2 checkpoint; Intraflagellar transport; Recycling pathway of L1; COPI-dependent Golgi-to-ER retrograde traffic; Translocation of SLC2A4 (GLUT4) to the plasma membrane; Microtubule-dependent trafficking of connexons from Golgi to the pla…	Alzheimer's disease and miRNA effects; Pathogenic Escherichia coli infection; Parkin-ubiquitin proteasomal system pathway; Alzheimer's disease; HDAC6 interactions in the central nervous system	43	4	74.8	101.7	23.4	25.1	19.1	24.5	20	52.1	112.9	3.3	39.6	162.2	8.9	57.9	32	118.2	93.6	37.1	52.5	17.3	66.6	175.1	78	127.9	145.8
Q96Q06	Perilipin-4 [OS=Homo sapiens]	0	220.304	43	35	129	35	1371	135.8	8.82	374.74	35		plasma membrane;other membranes;cytosol;other cell component		Pf03036		ENSG00000167676	PLIN4	A6NEI2; Q96Q06	MLL4 and MLL3 complexes regulate expression of PPARG target genes in adipogenesis and hepatic steatosis		1	0	290.7	164.2	143	109.4	122.5	134.6	52	71	75.4	108.1	70.2	39.4	75.7	25.3	54	65.7	38.3	107.1	16.7	105.9	17.1	207.6	191.1	76.1	55.6
P29401	Transketolase [OS=Homo sapiens]	0	214.087	62	29	1532	29	623	67.8	7.66	3688.69	29	other metabolic processes;other biological processes	other membranes;cytosol;ER/Golgi;nucleus;other cytoplasmic organelle	other molecular function	Pf00456, Pf02779, Pf02780	7086	ENSG00000163931	TKT	A8K089; B4DE31; E7EPA7; hsa:7086; P29401; Q8TBA3; Q96HH3	NFE2L2 regulates pentose phosphate pathway genes; Pentose phosphate pathway; Insulin effects increased synthesis of Xylulose-5-Phosphate	Pentose phosphate metabolism; VEGFA-VEGFR2 signaling; Metabolic reprogramming in colon cancer; Thiamine metabolic pathways	7	0	57.9	65.3	22.7	15.6	32.6	44.7	45.1	48.1	250	23.8	6.9	301.7	13.8	42.8	31.6	87.1	91.3	12.8	28.1	7.5	16.7	99.4	78	80.2	82.7
P25705	ATP synthase subunit alpha, mitochondrial [OS=Homo sapiens]	0	211.627	51	26	1971	26	553	59.7	9.13	5265.3	26	other metabolic processes;transport;other biological processes	plasma membrane;other membranes;mitochondrion;other cell component	signal transduction activity or receptor binding;transporter activity;other molecular function	Pf00006, Pf00306, Pf02874	498	ENSG00000152234	ATP5F1A	A8K092; B4DY56; hsa:498; K7ENP3; P25705; Q53XX6; Q8IXV2; Q96FB4; Q96HW2; Q96IR6; Q9BTV8	Mitochondrial protein import; Mitochondrial protein degradation; Cristae formation; Formation of ATP by chemiosmotic coupling	Electron transport chain: OXPHOS system in mitochondria; 7q11.23 copy number variation syndrome; Oxidative phosphorylation	7	0	53.4	78.7	66.5	51.4	35.6	40	56.4	67.7	99.8	15.9	56.5	114.4	16.1	101.1	44.4	101.7	159.5	150.9	103.7	164.5	127.4	87.8	107.8	110.8	126.1
Q02817	Mucin-2 [OS=Homo sapiens]	0	210.368	8	30	105	29	5289	550.5	5.92	283.37	30	stress response;transport;other biological processes	non-structural extracellular;extracellular matrix;plasma membrane;other membranes;ER/Golgi	other molecular function	Pf00094, Pf01826, Pf08742, Pf13330, Pf23244	4583		MUC2	hsa:4583; Q02817; Q14878	Dectin-2 family; Termination of O-glycan biosynthesis; Defective GALNT3 causes HFTC; Defective C1GALT1C1 causes TNPS; Defective GALNT12 causes CRCS1		6	0	166.5	49.6	131.8	680.2	302.5	230	245	196.5	127.9	85.9	355.3	54.1	52.1	143.4	358.5	156.6	75.1	95.3	35.4	100.2	162	98.4	142.8	97.6	83.7
P06396	Gelsolin [OS=Homo sapiens]	0	202.991	37	21	1386	21	782	85.6	6.28	3581.4	21	cell organization and biogenesis;protein metabolism;other metabolic processes;stress response;transport;developmental processes;other biological processes	non-structural extracellular;plasma membrane;other membranes;cytosol;cytoskeleton;other cell component	cytoskeletal activity;other molecular function	Pf00626	2934	ENSG00000148180	GSN	A2A418; A8MUD1; A8MYN7; B7Z373; B7Z5V1; F5H1A8; hsa:2934; P06396; Q5T0I2; Q8WVV7	Neutrophil degranulation; Amyloid fiber formation; Sensory processing of sound by outer hair cells of the cochlea; Caspase-mediated cleavage of cytoskeletal proteins	Ebola virus infection in host; Regulation of actin cytoskeleton	6	0	76.5	101.9	71.4	70.1	38.6	38.1	60	76.8	62.3	71.7	56.5	141.8	45.4	106.2	1026.6	148.2	104.6	80.6	108.6	39.6	74.4	136	91.5	88	84.4
Q9NZN4	EH domain-containing protein 2 [OS=Homo sapiens]	0	194.418	48	22	246	22	543	61.1	6.46	547.45	22	cell organization and biogenesis;transport;other biological processes	plasma membrane;other membranes;cytosol;cytoskeleton;nucleus;other cytoplasmic organelle;other cell component	nucleic acid binding activity;other molecular function	Pf00350, Pf12763, Pf16880, Pf18150	30846	ENSG00000024422	EHD2	B2RDH9; B4DNU6; hsa:30846; Q96CB6; Q9NZN4	Factors involved in megakaryocyte development and platelet production	Insulin signaling	2	0	376.3	383.6	244.1	179	83.1	102.5	72.6	117.4	137.4	26.9	14.7	122.2	37.5	19.8	38.6	105.8	155.6	119.9	29.8	95.8	22.9	181.9	402.1	207.5	184.8
P67936	Tropomyosin alpha-4 chain [OS=Homo sapiens]	0	192.669	67	25	1033	11	248	28.5	4.69	2299.95	25	cell organization and biogenesis;other biological processes	cytosol;cytoskeleton	cytoskeletal activity;other molecular function	Pf00261	7171	ENSG00000167460	TPM4	hsa:7171; P07226; P67936; Q15659; Q5U0D9; Q9BU85; Q9H8Q3; Q9UCS1; Q9UCS2; Q9UCS3; Q9UCS4	Signaling by ALK fusions and activated point mutants; RHOV GTPase cycle; Smooth Muscle Contraction; Striated Muscle Contraction	miR-targeted genes in lymphocytes; miR-targeted genes in muscle cell; Striated muscle contraction pathway	7	14	115.3	122.7	44.2	26.7	23.3	26.6	43.9	46.7	173.4	38.7	9.8	243.1	12.8	55.5	173	334.2	220.1	8.9	174.2	2.3	21	183.7	235.5	219.9	242.4
P22314	Ubiquitin-like modifier-activating enzyme 1 [OS=Homo sapiens]	0	186.646	27	20	1167	20	1058	117.8	5.76	3494.73	20	protein metabolism;other metabolic processes;stress response	cytosol;mitochondrion;nucleus;other cell component	other molecular function	Pf00899, Pf09358, Pf10585, Pf16190, Pf16191	7317	ENSG00000130985	UBA1	hsa:7317; P22314; Q5JRR8; Q96E13	Synthesis of active ubiquitin: roles of E1 and E2 enzymes; Antigen processing: Ubiquitination & Proteasome degradation	Proteasome degradation; Parkin-ubiquitin proteasomal system pathway; Parkinson's disease pathway	5	0	45.9	64.4	14.2	14.4	14.7	19.1	20.1	27.9	101.8	12.3	53.3	158.7	15.5	70.5	35.8	103.3	125.2	32.6	38.4	20.5	81.9	128.5	61.5	131.6	130.9
P40939	Trifunctional enzyme subunit alpha, mitochondrial [OS=Homo sapiens]	0	186.095	37	21	833	21	763	82.9	9.04	2151.62	21	other metabolic processes;other biological processes	other membranes;mitochondrion	other molecular function	Pf00378, Pf00725, Pf02737	3030	ENSG00000084754	HADHA	B2R7L4; B4DYP2; hsa:3030; P40939; Q16679; Q53T69; Q53TA2; Q96GT7; Q9UQC5	Acyl chain remodeling of CL; mitochondrial fatty acid beta-oxidation of unsaturated fatty acids; Beta oxidation of decanoyl-CoA to octanoyl-CoA-CoA; Beta oxidation of octanoyl-CoA to hexanoyl-CoA; Beta oxidation of hexanoyl-CoA to butanoyl-CoA; Beta oxidation of myristoyl-CoA to lauroyl-CoA; Beta oxidation of lauroyl-CoA to decanoyl-CoA-CoA; Beta oxidation of palmitoyl-CoA to myristoyl-CoA	Fatty acid beta-oxidation; Mitochondrial long chain fatty acid beta-oxidation; Valproic acid pathway; Mitochondrial fatty acid oxidation disorders; Sudden infant death syndrome (SIDS) susceptibility pathways	13	0	47.6	50.7	28.2	26.5	15.8	19.1	22.6	34	120.3	31.1	69.1	96.9	20.3	84.7	78.6	98	159.4	49	115	31	126.9	88.1	86.2	148.4	144.9
P62805	Histone H4 [OS=Homo sapiens]	0	181.83	59	13	2595	13	103	11.4	11.36	5496.77	13	cell organization and biogenesis;other biological processes	non-structural extracellular;nucleus;other cell component	nucleic acid binding activity;other molecular function	Pf15511	121504; 554313; 8294; 8359; 8360; 8361; 8362; 8363; 8364; 8365; 8366; 8367; 8368; 8370	ENSG00000158406; ENSG00000197061; ENSG00000197238; ENSG00000197837; ENSG00000270276; ENSG00000270882; ENSG00000273542; ENSG00000274618; ENSG00000275126; ENSG00000276180; ENSG00000276966; ENSG00000277157; ENSG00000278637; ENSG00000278705	H4C1; H4C11; H4C12; H4C13; H4C14; H4C15; H4C16; H4C2; H4C3; H4C4; H4C5; H4C6; H4C8; H4C9	A2VCL0; hsa:121504; hsa:554313; hsa:8294; hsa:8359; hsa:8360; hsa:8361; hsa:8362; hsa:8363; hsa:8364; hsa:8365; hsa:8366; hsa:8367; hsa:8368; hsa:8370; P02304; P02305; P62805; Q6DRA9; Q6FGB8; Q6NWP7	Meiotic synapsis; Estrogen-dependent gene expression; Processing of DNA double-strand break ends; G2/M DNA damage checkpoint; Meiotic recombination; SUMOylation of chromatin organization proteins; HCMV Late Events; Amyloid fiber formation; Regulation of endogenous retroelements by KRAB-ZFP proteins; HCMV Early Events; Transcriptional regulation by small RNAs; Deposition of new CENPA-containing nu…	Gastric cancer network 1; Histone modifications; 22q11.2 copy number variation syndrome; Male infertility; Type II interferon signaling	56	0	51	41.4	10.4	18.7	11.7	14.3	23.7	33.7	106.5	20.7	11.9	125.9	12.5	10	50	106.7	100.1	16.7	23.2	21.2	18	105.2	145.4	94.1	104.4
Q9P2E9	Ribosome-binding protein 1 [OS=Homo sapiens]	0	180.072	21	24	458	24	1410	152.4	8.6	1322.82	24	protein metabolism;other metabolic processes;transport	other membranes;ER/Golgi;translational apparatus	other molecular function	Pf05104	6238	ENSG00000125844	RRBP1	A0A0A0MRV0; A2A2S6; A6NCN6; hsa:6238; O75300; O75301; Q5W165; Q96SB2; Q9BWP1; Q9H476; Q9P2E9	Signaling by ALK fusions and activated point mutants	Ectoderm differentiation	2	0	51.8	42.4	49.3	44.5	37.6	39.8	56.2	20.2	124.2	38.6	27.7	169.3	203.4	82	113.1	135.8	167.7	55.3	79	76.4	40.2	59.7	95.5	132.8	128.5
P30101	Protein disulfide-isomerase A3 [OS=Homo sapiens]	0	176.298	53	25	1604	25	505	56.7	6.35	3935.9	25	cell adhesion;cell organization and biogenesis;protein metabolism;other metabolic processes;stress response;signal transduction;other biological processes	non-structural extracellular;other membranes;ER/Golgi;other cytoplasmic organelle;other cell component	other molecular function	Pf00085, Pf13848	2923	ENSG00000167004	PDIA3	hsa:2923; P30101; Q13453; Q14255; Q8IYF8; Q9UMU7	ER-Phagosome pathway; Antigen Presentation: Folding, assembly and peptide loading of class I MHC; Calnexin/calreticulin cycle	Prion disease pathway	4	0	43.6	39.1	20.2	12.6	25	27.5	19.7	24.9	336.9	18.5	11.5	419.5	17	32.4	63.5	128.8	396.8	6.8	42	4.3	26.7	74.8	79.3	201.6	206.2
P42224	Signal transducer and activator of transcription 1-alpha/beta [OS=Homo sapiens]	0	175.383	36	22	349	22	750	87.3	6.05	908.86	22	cell cycle OR cell proliferation;stress response;developmental processes;signal transduction;other biological processes	cytosol;nucleus;other cell component	signal transduction activity or receptor binding;nucleic acid binding activity;other molecular function	Pf00017, Pf01017, Pf02864, Pf02865, Pf12162, Pf21354	6772	ENSG00000115415	STAT1	A8K989; B2RCA0; D2KFR8; D3DPI7; hsa:6772; P42224; Q53S88; Q53XW4; Q68D00; Q9UDL5	NOTCH3 Intracellular Domain Regulates Transcription; PKR-mediated signaling; ISG15 antiviral mechanism; SARS-CoV-2 activates/modulates innate and adaptive immune responses; Regulation of RUNX2 expression and activity; Signaling by ALK fusions and activated point mutants; Signaling by CSF1 (M-CSF) in myeloid cells; Signaling by SCF-KIT; Downstream signal transduction; Signaling by phosphorylated j…	IL5 signaling; RANKL/RANK signaling; Thyroid stimulating hormone (TSH) signaling; Leptin signaling; Prolactin signaling; IL7 signaling; Type III interferon signaling; IL9 signaling; Thymic stromal lymphopoietin (TSLP) signaling; AGE/RAGE pathway; Allograft rejection; IL11 signaling; Adipogenesis; Oncostatin M signaling; Brain-derived neurotrophic factor (BDNF) signaling; Endoderm differentiation;…	84	0	29.5	47.5	18.3	11.6	11.7	26.7	46.8	14.9	70.3	42.1	18.3	84.8	99.2	40.4	75.8	109.6	303.9	17.5	128.5	25.3	30.1	75.6	84.5	167	161.2
A6NCN2	Putative keratin-87 protein [OS=Homo sapiens]	0	175.149	61	22	210	2	255	29.1	5.8	478.32	22		cytosol;cytoskeleton		Pf00038			KRT87P	A6NCN2; B4DTA1			0	0	77			635.4	15.1			21.3	91.1		36.2	98.5						5.2		5.3		17.3	47.6	28.8	43.5
P13646	Keratin, type I cytoskeletal 13 [OS=Homo sapiens]	0	174.615	47	24	1593	7	458	49.6	4.96	3677.21	24	cell organization and biogenesis;stress response;other biological processes	cytosol;cytoskeleton	other molecular function	Pf00038	3860	ENSG00000171401	KRT13	hsa:3860; P13646; Q53G54; Q6AZK5; Q8N240	Formation of the cornified envelope	Vitamin D receptor pathway	3	0	8.4	23.5	617		58.5	145.2	76.1	19.3		62.3		246.9	163	35.8	38.2				10.3		29.2			34.6	52.1
P15086	Carboxypeptidase B [OS=Homo sapiens]	0	174.306	59	20	261	20	417	47.3	6.61	766.24	20	protein metabolism	non-structural extracellular;other cell component	other molecular function	Pf00246, Pf02244	1360	ENSG00000153002	CPB1	hsa:1360; O60834; P15086; Q53XJ0; Q96BQ8	Developmental Lineage of Pancreatic Acinar Cells; Metabolism of Angiotensinogen to Angiotensins		2	0	1.5	0.5	2.2	3.6	2	1.8	1.6	1.8	10.3	3.5	2.3	12.9	5.3	8.7	6.8	8.2	401.4	3.9	8.2	3	37.9	11.2	6.9	7.3	8.4
Q07065	Cytoskeleton-associated protein 4 [OS=Homo sapiens]	0	172.654	57	25	614	25	602	66	5.92	1662.69	25		plasma membrane;other membranes;cytoskeleton;ER/Golgi;other cytoplasmic organelle;other cell component			10970	ENSG00000136026	CKAP4	hsa:10970; Q07065; Q504S5; Q53ES6	Neutrophil degranulation; RND2 GTPase cycle; Regulation of Insulin-like Growth Factor (IGF) transport and uptake by Insulin-like Growth Factor Binding Proteins (IGFBPs); Post-translational protein phosphorylation; RND3 GTPase cycle; Surfactant metabolism		6	0	41.6	65.4	63.5	75.5	53.9	54.1	57.5	68.6	105.4	105.8	68.2	84.5	76.5	129.6	65.5	131.3	106.3	105.2	141.6	54.3	105.1	58.4	73.6	206	215.7
P04083	Annexin A1 [OS=Homo sapiens]	0	171.257	65	23	1012	23	346	38.7	7.02	3105.66	23	cell organization and biogenesis;protein metabolism;other metabolic processes;stress response;transport;signal transduction;other biological processes	non-structural extracellular;plasma membrane;other membranes;cytosol;cytoskeleton;nucleus;other cytoplasmic organelle;other cell component	signal transduction activity or receptor binding;enzyme regulator activity;other molecular function	Pf00191	301	ENSG00000135046	ANXA1	B5BU38; hsa:301; P04083	G alpha (q) signalling events; G alpha (i) signalling events; Interleukin-4 and Interleukin-13 signaling; Smooth Muscle Contraction; Formyl peptide receptors bind formyl peptides and many other ligands	Integrated breast cancer pathway; Spinal cord injury; VEGFA-VEGFR2 signaling; Prostaglandin synthesis and regulation	9	0	284.5	331.1	63.2	63.8	53.8	52.9	88.6	99.9	55.3	42.7	28.4	105.4	46.1	45.2	54.4	127.6	83.9	68.5	131.2	22.1	33.7	216.5	174.9	87.3	94.3
P35442	Thrombospondin-2 [OS=Homo sapiens]	0	168.806	28	24	337	22	1172	129.9	4.83	764.63	24	cell adhesion;other biological processes	extracellular matrix;other cell component	other molecular function	Pf00090, Pf00093, Pf02412, Pf05735, Pf12947	7058	ENSG00000186340	THBS2	A6H8N1; A7E232; hsa:7058; P35442; Q5RI52	Defective B3GALTL causes PpS; O-glycosylation of TSR domain-containing proteins; Signaling by PDGF	miRNA targets in ECM and membrane receptors; Focal adhesion; Focal adhesion: PI3K-Akt-mTOR-signaling; miR-509-3p alteration of YAP1/ECM axis; PI3K-Akt signaling	8	0	7	151.9	4	6.4	13.8	15.8	11	19.5	11.7	7.9	20.4	250.7	4.7	377.4	97.5	172.8	205.2	12.6	835.9	1	41.2	65	34.4	191.1	28.9
P38646	Stress-70 protein, mitochondrial [OS=Homo sapiens]	0	165.463	39	21	808	21	679	73.6	6.16	2341.81	21	cell organization and biogenesis;protein metabolism;other metabolic processes;transport;other biological processes	other membranes;mitochondrion;nucleus;other cell component	other molecular function	Pf00012	3313	ENSG00000113013	HSPA9	B2RCM1; hsa:3313; P30036; P31932; P38646; Q1HB43; Q53H23; Q6GU03; Q9BWB7; Q9UC56	Complex I biogenesis; Mitochondrial protein degradation; Gene and protein expression by JAK-STAT signaling after Interleukin-12 stimulation; Regulation of HSF1-mediated heat shock response; Mitochondrial protein import; Complex III assembly; Mitochondrial unfolded protein response (UPRmt); Cristae formation	Parkin-ubiquitin proteasomal system pathway; Iron-sulfur cluster biogenesis; Disorders of mitochondrial homeostatis, dynamics, protein import, and quality control	11	0	17.1	30.4	12.6	9.6	47.9	41.6	20.3	41.8	136.9	8.3	6	179.6	5.9	16.7	61.1	139.6	174.5	7	18	4.4	10.1	51.3	64.6	143.1	155.9
P00338	L-lactate dehydrogenase A chain [OS=Homo sapiens]	0	164.071	51	18	1263	17	332	36.7	8.27	3210.07	18	other metabolic processes	cytosol;mitochondrion;other cell component	other molecular function	Pf00056, Pf02866	3939	ENSG00000134333; ENSG00000288299	LDHA	B4DKQ2; B7Z5E3; D3DQY3; F8W819; hsa:3939; P00338; Q53G53; Q6IBM7; Q6ZNV1; Q9UDE8; Q9UDE9	Pyruvate metabolism; Regulation of pyruvate metabolism	Cori cycle; HIF1A and PPARG in hypertrophic cardiomyopathy; Photodynamic therapy-induced HIF-1 survival signaling; VEGFA-VEGFR2 signaling; Amino acid metabolism; Clear cell renal cell carcinoma pathways; PI3K/AKT/mTOR - vitamin D3 signaling; Hereditary leiomyomatosis and renal cell carcinoma pathway; Metabolic reprogramming in colon cancer; Aerobic glycolysis - augmented; Aerobic glycolysis; Glyc…	22	1	53.9	49.9	13.9	8.3	16.1	10.9	18.6	21.9	120.6	19.3	14.3	215.6	14.3	52.1	55.8	135.8	111.7	10.6	67.4	3.1	16.7	107.8	51	202.5	336
P51884	Lumican [OS=Homo sapiens]	0	164.067	41	16	1777	16	338	38.4	6.61	3989.89	16	cell organization and biogenesis;other biological processes	extracellular matrix;ER/Golgi;other cytoplasmic organelle	extracellular structural activity;other molecular function	Pf01462, Pf13516, Pf13855	4060	ENSG00000139329	LUM	B2R6R5; hsa:4060; P51884; Q96QM7	Integrin cell surface interactions; ECM proteoglycans; Keratan sulfate biosynthesis; Keratan sulfate degradation; Defective CHST6 causes MCDC1; Defective ST3GAL3 causes MCT12 and EIEE15; Defective B4GALT1 causes B4GALT1-CDG (CDG-2d)		7	0	71.3	112.3	100.4	99.9	56.9	69.3	87.8	102.1	36.5	113.2	105.6	53.5	89.5	155.2	42.2	46.3	84.3	204	184.2	146.1	184.8	94.1	99.3	88.6	73.3
P08123	Collagen alpha-2(I) chain [OS=Homo sapiens]	0	163.458	15	18	2427	18	1366	129.2	8.95	6429.47	18	cell organization and biogenesis;other metabolic processes;developmental processes;signal transduction;other biological processes	non-structural extracellular;extracellular matrix;ER/Golgi	extracellular structural activity;other molecular function	Pf01391, Pf01410	1278	ENSG00000164692	COL1A2	hsa:1278; P02464; P08123; Q13897; Q13997; Q13998; Q14038; Q14057; Q15177; Q15947; Q16480; Q16511; Q7Z5S6; Q9UEB6; Q9UEF9; Q9UM83; Q9UMI1; Q9UML5; Q9UMM6; Q9UPH0	Integrin cell surface interactions; Platelet Adhesion to exposed collagen; Platelet Aggregation (Plug Formation); GP1b-IX-V activation signalling; Enhanced cleavage of VWF variant by ADAMTS13; Enhanced binding of GP1BA variant to VWF multimer:collagen ; Defective VWF cleavage by ADAMTS13 variant; Defective VWF binding to collagen type I ; Defective binding of VWF variant to GPIb:IX:V; Immunoregul…	miR-targeted genes in muscle cell; miRNA targets in ECM and membrane receptors; Focal adhesion; TGF-beta signaling pathway; Focal adhesion: PI3K-Akt-mTOR-signaling; PI3K-Akt signaling; Inflammatory response pathway; IL18 signaling; Type I collagen synthesis in the context of osteogenesis imperfecta; Angiotensin II receptor type 1 pathway; CCL18 signaling; NRP1-triggered signaling in pancreatic ca…	38	0	122.4	41.2	87	121	287.5	237.8	172.2	191.8	62.3	68.4	665	35.1	53.8	322.8	258	98.1	50.3	91.4	44.2	127.7	295.1	97.6	87.3	73.3	51.5
P50454	Serpin H1 [OS=Homo sapiens]	0	162.775	56	20	491	20	418	46.4	8.69	1261.64	20	cell organization and biogenesis;protein metabolism;other metabolic processes;stress response;developmental processes	non-structural extracellular;other membranes;ER/Golgi	enzyme regulator activity;other molecular function	Pf00079	871	ENSG00000149257	SERPINH1	B3KVJ3; hsa:871; P29043; P50454; Q5XPB4; Q6NSJ6; Q8IY96; Q9NP88	Collagen biosynthesis and modifying enzymes	Endochondral ossification; Type I collagen synthesis in the context of osteogenesis imperfecta; Endochondral ossification with skeletal dysplasias; 15q13.3 copy number variation syndrome; 15q11q13 copy number variation	6	0	31.2	46.4	20.6	18.4	6.2	12.3	6.1	11.5	138	17.6	43.1	146.6	17.4	117.2	98.5	240.4	189.5	39.1	146	11.6	80	177.7	134.8	115.2	169
P50395	Rab GDP dissociation inhibitor beta [OS=Homo sapiens]	0	162.525	67	24	552	17	445	50.6	6.47	1270.28	24	transport;signal transduction;other biological processes	non-structural extracellular;other membranes;cytosol;ER/Golgi;other cytoplasmic organelle;other cell component	enzyme regulator activity;other molecular function	Pf00996	2665	ENSG00000057608	GDI2	hsa:2665; O43928; P50395; Q5SX88; Q9UQM6	Neutrophil degranulation; RAB GEFs exchange GTP for GDP on RABs		2	8	53.4	83.8	20.6	40.7	21.9	20.6	27.8	42.6	156	17.7	18.8	144.6	11.4	27.1	55.5	102	191.1	60	63.4	45.7	40.6	99.5	79.1	256.5	227.9
P11216	Glycogen phosphorylase, brain form [OS=Homo sapiens]	0	162.164	37	26	382	22	843	96.6	6.86	834.63	26	other metabolic processes	non-structural extracellular;other cytoplasmic organelle;other cell component	other molecular function	Pf00343	5834	ENSG00000100994	PYGB	hsa:5834; P11216; Q96AK1; Q9NPX8	Neutrophil degranulation; Glycogen breakdown (glycogenolysis)	IL18 signaling; Glycogen synthesis and degradation	4	4	73.3	89.8	20.1	157.7	36.2	33.8	41.5	47.1	116.1	30.7	21.4	132.3	35.3	28.2	26.9	71.8	120.6	23.8	38.3	16.4	24.2	61.3	40	125.9	124.3
P02042	Hemoglobin subunit delta [OS=Homo sapiens]	0	162.138	87	13	1217	6	147	16	8.05	2223.82	13	other metabolic processes;transport;other biological processes	cytosol;other cell component	other molecular function	Pf00042	3045	ENSG00000223609	HBD	hsa:3045; P02042; Q3Y5H3; Q8WXT7	Factors involved in megakaryocyte development and platelet production	VEGFA-VEGFR2 signaling	2	0	76.2	112.5		16.5	61.3		25	31.4	27.6	62	138.3	6.2		230.8	42.7	10.2	80.1	95.8	139.1	55.8	170.5	49.2	54.4	48.6	28.7
Q15582	Transforming growth factor-beta-induced protein ig-h3 [OS=Homo sapiens]	0	161.454	44	25	768	25	683	74.6	7.71	1752	25	cell adhesion;cell cycle OR cell proliferation;cell organization and biogenesis;developmental processes;other biological processes	non-structural extracellular;extracellular matrix;plasma membrane;other membranes;ER/Golgi	signal transduction activity or receptor binding;extracellular structural activity;other molecular function	Pf02469	7045	ENSG00000120708	TGFBI	D3DQB1; hsa:7045; O14471; O14472; O14476; O43216; O43217; O43218; O43219; Q15582; Q53XM1	Amyloid fiber formation		1	0	53.6	83.2	35.9	25.6	38.1	32.7	31.9	67	55.7	40.7	40.2	301.3	39.8	271.7	28.1	119.6	87.6	64.5	319.1	23.2	73.7	155.1	99.3	63.4	79.6
P63104	14-3-3 protein zeta/delta [OS=Homo sapiens]	0	160.598	76	21	927	15	245	27.7	4.79	2434.38	21	cell organization and biogenesis;protein metabolism;other metabolic processes;stress response;developmental processes;signal transduction;other biological processes	cytosol;nucleus;other cell component	other molecular function	Pf00244	7534	ENSG00000164924	YWHAZ	A8K1N0; B7Z465; hsa:7534; P29213; P29312; P63104; Q32P43; Q5XJ08; Q6GPI2; Q6IN74; Q6NUR9; Q6P3U9; Q86V33	Translocation of SLC2A4 (GLUT4) to the plasma membrane; RHO GTPases activate PKNs; TP53 Regulates Metabolic Genes; Regulation of localization of FOXO transcription factors; Negative regulation of NOTCH4 signaling; Deactivation of the beta-catenin transactivating complex; Interleukin-3, Interleukin-5 and GM-CSF signaling; NOTCH4 Activation and Transmission of Signal to the Nucleus; Chk1/Chk2(Cds1)…	Cell cycle; Prolactin signaling; Pathogenic Escherichia coli infection; Myometrial relaxation and contraction pathways; Hepatitis B infection; GDNF signaling; Calcium regulation in cardiac cells; Sudden infant death syndrome (SIDS) susceptibility pathways	24	7	89	50.8	73.7	107.5	265.4	208.8	160.3	182.5	122.5	60.3	368	107.6	36.2	131.1	232.3	129.6	137.4	62.6	33.3	81.4	117.4	162.3	158.5	115.9	116.6
Q14697	Neutral alpha-glucosidase AB [OS=Homo sapiens]	0	160.071	33	23	458	23	944	106.8	6.14	1335.46	23	protein metabolism;other metabolic processes	ER/Golgi;other cell component	other molecular function	Pf01055, Pf13802, Pf21365	23193	ENSG00000089597	GANAB	A6NC20; hsa:23193; Q14697; Q8WTS9; Q9P0X0	Maturation of spike protein; Calnexin/calreticulin cycle; Maturation of spike protein	N-glycan biosynthesis	5	0	65	88.5	24.4	71.7	49.4	32.6	46.2	31.7	216	17.7	32.3	149	9.8	22.8	58.8	132.2	160.8	20.7	41.6	12.5	34.6	67.6	57.8	212.9	235
P01860	Immunoglobulin heavy constant gamma 3 [OS=Homo sapiens]	0	158.338	46	15	2467	6	446	49.1	6.87	5604.53	15	stress response;signal transduction;other biological processes	non-structural extracellular;plasma membrane;other membranes;other cell component	signal transduction activity or receptor binding;other molecular function	Pf07654			IGHG3	A0A075B6N8; A0A286YES1; A0A4W9A917; A2NU35; P01860	Initial triggering of complement; Classical antibody-mediated complement activation; FCGR activation; Regulation of actin dynamics for phagocytic cup formation; Role of phospholipids in phagocytosis; FCGR3A-mediated IL10 synthesis; FCGR3A-mediated phagocytosis; Regulation of Complement cascade		8	3	143.4	177.9	146.9	190.4	325.8	445.9	372.9	432.1	57.3	36.2	77.6	31.3	29.4	61.1	228.7	113.5	73.6	145.5	115.3	193.3	86.4	108.4	200.8	58	76.8
P51888	Prolargin [OS=Homo sapiens]	0	156.969	39	13	977	13	382	43.8	9.38	2129.67	13	stress response;developmental processes	non-structural extracellular;extracellular matrix;ER/Golgi;other cytoplasmic organelle	extracellular structural activity;other molecular function	Pf13855	5549	ENSG00000188783	PRELP	hsa:5549; P51888; Q6FG38	Keratan sulfate biosynthesis; Keratan sulfate degradation; Defective CHST6 causes MCDC1; Defective ST3GAL3 causes MCT12 and EIEE15; Defective B4GALT1 causes B4GALT1-CDG (CDG-2d)		5	0	91.2	162.8	125.3	123.4	45.7	58.2	38	89.3	44	51.2	192.1	109.9	25	155.8	51.8	72.7	27.5	264.4	180.2	136.2	219.3	127.5	85.4	77.8	62.8
P21810	Biglycan [OS=Homo sapiens]	0	156.234	47	17	2150	17	368	41.6	7.52	4461.12	17	developmental processes	non-structural extracellular;extracellular matrix;plasma membrane;other membranes;ER/Golgi;other cytoplasmic organelle;other cell component	extracellular structural activity;other molecular function	Pf01462, Pf13855	633	ENSG00000182492	BGN	D3DWU3; hsa:633; P13247; P21810	ECM proteoglycans; A tetrasaccharide linker sequence is required for GAG synthesis; Defective B4GALT7 causes EDS, progeroid type; Defective B3GAT3 causes JDSSDHD; Defective B3GALT6 causes EDSP2 and SEMDJL1; Chondroitin sulfate biosynthesis; Dermatan sulfate biosynthesis; CS/DS degradation; Defective CHST3 causes SEDCJD; Defective CHST14 causes EDS, musculocontractural type; Defective CHSY1 causes…		11	0	29	38.3	37.9	53.1	20.2	18.8	17.8	32.6	35.8	43.2	125.4	42.1	21.1	168.4	65.1	80	116.7	96.3	158.7	33.3	213.5	80.7	67	106.6	103.9
P00450	Ceruloplasmin [OS=Homo sapiens]	0	155.418	29	22	498	22	1065	122.1	5.72	1373.54	22	transport;other biological processes	non-structural extracellular;plasma membrane;other membranes;ER/Golgi	other molecular function	Pf00394, Pf07731, Pf07732	1356	ENSG00000047457	CP	hsa:1356; P00450; Q14063; Q2PP18; Q9UKS4	Regulation of Insulin-like Growth Factor (IGF) transport and uptake by Insulin-like Growth Factor Binding Proteins (IGFBPs); Post-translational protein phosphorylation; Metal ion SLC transporters; Iron uptake and transport; Defective SLC40A1 causes hemochromatosis 4 (HFE4) (macrophages); Defective CP causes aceruloplasminemia (ACERULOP)	Ferroptosis; Neurodegeneration with brain iron accumulation (NBIA) subtypes pathway; Iron metabolism disorders	9	0	188.9	219.2	227.7	213	129.1	122.8	101.1	130	58.2	190.2	72.7	72.8	168.6	175.9	39.3	81.8	37.6	200.8	134	228.5	116.9	129.3	69	41.3	51.4
P13667	Protein disulfide-isomerase A4 [OS=Homo sapiens]	0	155.357	40	20	452	20	645	72.9	5.07	1101.1	20	protein metabolism;other metabolic processes;stress response;transport	non-structural extracellular;ER/Golgi;other cell component	other molecular function	Pf00085, Pf13848	9601	ENSG00000155660	PDIA4	A8K4K6; hsa:9601; P13667; Q549T6			0	0	85.3	128.6	32.8	60.9	29.7	36.9	14.7	36.2	400.1	17.6	16.8	156.5	12.4	34.2	73.3	141	168.1	127.6	37.9	107.9	34.2	135.5	103.6	177.2	148.2
P06744	Glucose-6-phosphate isomerase [OS=Homo sapiens]	0	154.712	45	19	857	19	558	63.1	8.32	1956.53	19	other metabolic processes;stress response;developmental processes;signal transduction;other biological processes	non-structural extracellular;plasma membrane;other membranes;cytosol;other cell component	signal transduction activity or receptor binding;other molecular function	Pf00342	2821	ENSG00000105220	GPI	B4DG39; hsa:2821; P06744; Q9BRD3; Q9BSK5; Q9UHE6	Neutrophil degranulation; Glycolysis; Gluconeogenesis; TP53 Regulates Metabolic Genes	Cori cycle; Clear cell renal cell carcinoma pathways; Metabolic reprogramming in colon cancer; Aerobic glycolysis - augmented; Aerobic glycolysis; N-glycan biosynthesis; Disorders of fructose metabolism; Glycolysis and gluconeogenesis; Metabolic epileptic disorders; UDP-derived sugars synthesis in fibroblasts	14	0	140.9	159.3	53	26.6	25.1	32.8	61.1	75.8	120.5	43.9	18.9	135	12.8	26.5	40.2	102.2	102.3	28.2	85.2	5.3	19	86.6	62	276.3	330.3
P08236	Beta-glucuronidase [OS=Homo sapiens]	0	154.362	30	19	140	19	651	74.7	7.02	340.66	19	protein metabolism;other metabolic processes	non-structural extracellular;other cytoplasmic organelle;other cell component	signal transduction activity or receptor binding;other molecular function	Pf00703, Pf02836, Pf02837	2990	ENSG00000169919	GUSB	B4E1F6; E9PCV0; hsa:2990; P08236; Q549U0; Q96CL9	Neutrophil degranulation; HS-GAG degradation; Hyaluronan uptake and degradation; MPS VII - Sly syndrome	Glycosaminoglycan degradation	5	0	15.7	4.1	5.3	67.3	34.9	45.5	26.3	19.8	91.1	4.2	9.8	72.5	6	12.2	10.7	24	15	10.2	6.7	6.3	14.2	29.6	32.9	48.8	52.6
Q00839	Heterogeneous nuclear ribonucleoprotein U [OS=Homo sapiens]	0	153.782	29	22	1094	22	825	90.5	6	2818.21	22	cell organization and biogenesis;RNA metabolism OR transcription;other metabolic processes;transport;developmental processes;other biological processes	cytosol;cytoskeleton;nucleus;other cell component	cytoskeletal activity;nucleic acid binding activity;other molecular function	Pf00622, Pf02037, Pf13671	3192	ENSG00000153187	HNRNPU	hsa:3192; O75507; Q00839; Q8N174; Q96HY9; Q9BQ09	mRNA Splicing - Major Pathway; Processing of Capped Intron-Containing Pre-mRNA; Transcriptional regulation of brown and beige adipocyte differentiation by EBF2	mRNA processing; lncRNA in canonical Wnt signaling and colorectal cancer	5	0	52.2	54.5	11.8	10.3	27.6	29.6	44.4	34.6	212.9	12.7	5.7	283	8.5	11.3	67.3	178.8	216.8	7.6	35.7	1.8	15.8	98.2	90.1	136	172
P04843	Dolichyl-diphosphooligosaccharide--protein glycosyltransferase subunit 1 [OS=Homo sapiens]	0	153.01	46	24	848	24	607	68.5	6.38	2155.06	24	protein metabolism;other metabolic processes	other membranes;cytosol;ER/Golgi;other cell component		Pf04597	6184	ENSG00000163902	RPN1	B2R5Z0; D3DNB6; hsa:6184; P04843; Q68DT1	SRP-dependent cotranslational protein targeting to membrane; Asparagine N-linked glycosylation; Maturation of spike protein	Proteasome degradation; N-glycan biosynthesis	5	0	52.2	72.7	40.9	15.8	35.5	16.7	40.7	35.2	222.5	13.6	15.4	247.1	12.6	80.2	45	142.9	135.6	13.6	87.4	7.8	51	93.9	78.2	180.7	181
P61978	Heterogeneous nuclear ribonucleoprotein K [OS=Homo sapiens]	0	152.993	47	20	668	20	463	50.9	5.54	1878.97	20	cell organization and biogenesis;RNA metabolism OR transcription;other metabolic processes;signal transduction;other biological processes	cytoskeleton;nucleus;other cell component	nucleic acid binding activity;other molecular function	Pf00013, Pf08067	3190	ENSG00000165119	HNRNPK	hsa:3190; P61978; Q07244; Q15671; Q59F98; Q5T6W4; Q60577; Q6IBN1; Q922Y7; Q96J62	mRNA Splicing - Major Pathway; Processing of Capped Intron-Containing Pre-mRNA; HCMV Late Events; SUMOylation of RNA binding proteins	mRNA processing; lncRNA in canonical Wnt signaling and colorectal cancer	6	0	68.2	52.1	17.8	34.5	101.8	100.2	61.3	96.4	114.9	8.7	22.7	181.3	17.8	22.3	90.5	107.3	125.9	17.3	38	12.5	29.6	107.4	103.4	119.1	133.6
P40926	Malate dehydrogenase, mitochondrial [OS=Homo sapiens]	0	152.86	62	17	1170	17	338	35.5	8.68	3311.12	17	other metabolic processes	other membranes;mitochondrion;other cell component	other molecular function	Pf00056, Pf02866	4191	ENSG00000146701	MDH2	A8K414; B2RE78; B4DE44; E9PDB2; hsa:4191; O43682; P40926	Mitochondrial protein degradation; Citric acid cycle (TCA cycle); Malate-aspartate shuttle	Amino acid metabolism; Metabolic reprogramming in colon cancer; NAD metabolism in oncogene-induced senescence and mitochondrial dysfunction-associated senescence; Glycolysis and gluconeogenesis; Metabolic epileptic disorders; 7q11.23 distal copy number variation; TCA cycle (aka Krebs or citric acid cycle)	10	0	32.3	37.9	9.1	5	14.4	11.2	18	18.8	182.3	41	9.4	152	29.5	19.1	47	76.7	141.3	19.5	26.3	13.2	23.4	91.5	69.8	163.8	173.7
Q9BXN1	Asporin [OS=Homo sapiens]	0	152.815	47	18	785	18	380	43.4	7.08	2161.77	18	other biological processes	non-structural extracellular;extracellular matrix;other cell component	other molecular function	Pf01462, Pf13306, Pf13855	54829	ENSG00000106819	ASPN	hsa:54829; Q5TBF3; Q96K79; Q96LD0; Q9BXN1; Q9NXP3	ECM proteoglycans		1	0	72.7	100	21.8	39.7	20.4	21.5	15.8	51.7	72.2	30.4	95.1	147.6	14.2	204.9	47.4	133.9	42.1	173.2	282.2	59.2	64	185.8	96	102.9	123.9
P01859	Immunoglobulin heavy constant gamma 2 [OS=Homo sapiens]	0	152.798	50	15	2350	7	395	43.8	6.52	4365.33	15	stress response;signal transduction;other biological processes	non-structural extracellular;plasma membrane;other membranes;other cell component	signal transduction activity or receptor binding;other molecular function	Pf07654		ENSG00000211893; ENSG00000274497	IGHG2	A0A286YEY4; A6NE66; P01859	Initial triggering of complement; Classical antibody-mediated complement activation; FCGR activation; Regulation of actin dynamics for phagocytic cup formation; Role of phospholipids in phagocytosis; FCGR3A-mediated IL10 synthesis; FCGR3A-mediated phagocytosis; Regulation of Complement cascade		8	1	86.5	118.1	80.3	89.7	183	164.3	196.3	282.1	33	69.9	692.7	25.5	68.3	245.7	176.1	61.1	12	134.9	88.6	178.4	440.6	125.7	111.9	22.1	23.8
P08758	Annexin A5 [OS=Homo sapiens]	0	152.784	53	18	1211	18	320	35.9	5.05	2938.04	18	stress response;signal transduction;other biological processes	non-structural extracellular;plasma membrane;other membranes;cytosol;other cell component	enzyme regulator activity;other molecular function	Pf00191	308	ENSG00000164111	ANXA5	D3DNW7; hsa:308; P08758; Q6FHB3; Q6FI16; Q8WV69; Q9UDH9	Platelet degranulation	Apoptosis-related network due to altered Notch3 in ovarian cancer; Interactions between LOXL4 and oxidative stress pathway; Prostaglandin synthesis and regulation	4	0	119.1	182.4	23.3	47.9	94.7	87.3	104.7	108.1	114.5	22.2	59.2	144.3	10.7	42	90.6	93.7	99.1	44.6	75.7	20	58.6	161.7	127.2	115.3	125.4
Q13228	Methanethiol oxidase [OS=Homo sapiens]	0	151.476	54	22	380	22	472	52.4	6.37	974.66	22	transport	other membranes;cytosol;nucleus	other molecular function	Pf05694	8991	ENSG00000143416	SELENBP1	A6NML9; A6PVW9; B2RDR3; B4DKP6; B4E1F3; hsa:8991; Q13228; Q49AQ8; Q96GX7		Selenium metabolism and selenoproteins; IL1 and megakaryocytes in obesity	2	0	38.8	71.2	12.9	15.2	14.7	9.6	19.9	15.3	56.8	12.8	17.8	58.3	7.3	24.2	10.5	15.9	142.7	8.8	16.4	6.2	13.4	27.8	25.6	75.5	86
P33121	Long-chain-fatty-acid--CoA ligase 1 [OS=Homo sapiens]	0	151.438	33	20	211	20	698	77.9	7.15	508.61	20	other metabolic processes;transport;signal transduction;other biological processes	other membranes;mitochondrion;ER/Golgi;other cytoplasmic organelle	enzyme regulator activity;other molecular function	Pf00501	2180	ENSG00000151726	ACSL1	B7Z452; D3DP57; hsa:2180; P33121; P41215; Q8N8V7; Q8TA99	MLL4 and MLL3 complexes regulate expression of PPARG target genes in adipogenesis and hepatic steatosis; PPARA activates gene expression; Synthesis of very long-chain fatty acyl-CoAs; alpha-linolenic acid (ALA) metabolism; Linoleic acid (LA) metabolism	Fatty acid beta-oxidation; Fatty acid biosynthesis; Mitochondrial long chain fatty acid beta-oxidation; PPAR signaling; Ferroptosis; Thermogenesis; Cholesterol metabolism with Bloch and Kandutsch-Russell pathways; Omega-3 / omega-6 fatty acid synthesis; Omega-9 fatty acid synthesis; Fatty acid transporters; Mitochondrial fatty acid oxidation disorders; Fatty acid and lipoprotein transport in hepa…	18	0	104.4	144.2	78.3	109.3	25.2	38.4	9.9	12.7	122.4	53.4	12.7	42.4	16	16.9	20.1	34.3	37.3	66.9	13.5	40.3	15.6	59.9	75.4	182.1	168.9
Q15323	Keratin, type I cuticular Ha1 [OS=Homo sapiens]	0	151.185	57	25	579	3	416	47.2	4.88	1266.82	25	cell organization and biogenesis;other biological processes	cytosol;cytoskeleton	cytoskeletal activity	Pf00038	3881	ENSG00000094796; ENSG00000262993; ENSG00000292029	KRT31	hsa:3881; Q15323; Q9UE12	Formation of the cornified envelope	IL18 signaling	3	21	40.2	22	130.7	4442.4	7.4	6.3	6.9	11.4	42.7	73.5	10.1	33.4	231.5	7.6	27.6	18.8	15.8	8.8	13.8	31.6	7.4	16.3	10.4	32	34.2
P01876	Immunoglobulin heavy constant alpha 1 [OS=Homo sapiens]	0	150.927	62	21	1457	13	398	42.8	5.64	3576.38	21	stress response;signal transduction;other biological processes	non-structural extracellular;plasma membrane;other membranes;other cell component	other molecular function	Pf00047, Pf07654		ENSG00000211895; ENSG00000282633	IGHA1	A0A286YEY1; P01876	Cell surface interactions at the vascular wall; Scavenging of heme from plasma	Inflammatory response pathway	3	8	125.6	186	223.4	252.3	68.1	74.5	104.6	155.3	187.7	101	55.8	41.7	174.9	92.9	24.9	43.6	65.5	46.2	99.8	412	35	109.2	80.8	93.3	78.1
P0DOX7	Immunoglobulin kappa light chain [OS=Homo sapiens]	0	150.61	57	10	1021	3	214	23.4	7.17	3212.72	10	other biological processes	non-structural extracellular;plasma membrane;other membranes;other cell component									0	7	136.1	180.2	99.2	158.3	29.4	31.3	49	66.2	82.4	27.5	61.1	44.9	28.3	92	54.4	98.3	15.8	68.5	277.9	152.6	93.2	157.4	125.1	36.6	41.4
P15311	Ezrin [OS=Homo sapiens]	0	149.033	43	26	1265	16	586	69.4	6.27	3009.75	26	cell adhesion;cell cycle OR cell proliferation;cell organization and biogenesis;transport;signal transduction;other biological processes	plasma membrane;other membranes;cytosol;cytoskeleton;nucleus;other cytoplasmic organelle;other cell component	cytoskeletal activity;other molecular function	Pf00373, Pf00769, Pf09379, Pf09380, Pf20492	7430	ENSG00000092820	EZR	E1P5A8; hsa:7430; P15311; P23714; Q4VX75; Q96CU8; Q9NSJ4	Recycling pathway of L1; Sensory processing of sound by outer hair cells of the cochlea; Sensory processing of sound by inner hair cells of the cochlea; Netrin-1 signaling	Pathogenic Escherichia coli infection; AGE/RAGE pathway; VEGFA-VEGFR2 signaling; 16p11.2 proximal deletion syndrome; CCL18 signaling; Regulation of actin cytoskeleton; GDNF signaling	11	0	48.6	28.7	10.8	3.8	31	35.1	25.7	33.9	131.7	19.4	11.1	338.1	12.7	16.7	81.3	122.9	170.1	5.4	36.1	0.4	19.7	115.4	86.1	244.9	253.7
P17661	Desmin [OS=Homo sapiens]	0	148.459	44	20	901	14	470	53.5	5.27	2171.44	20	cell organization and biogenesis;other biological processes	plasma membrane;other membranes;cytosol;cytoskeleton;nucleus;other cell component	cytoskeletal activity;other molecular function	Pf00038, Pf04732	1674	ENSG00000175084	DES	hsa:1674; P17661; Q15787; Q549R7; Q549R8; Q549R9; Q8IZR1; Q8IZR6; Q8NES2; Q8NEU6; Q8TAC4; Q8TCX2; Q8TD99; Q9UHN5; Q9UJ80	Striated Muscle Contraction	Arrhythmogenic right ventricular cardiomyopathy; Striated muscle contraction pathway; IL18 signaling; Synthesis of ceramides and 1-deoxyceramides; Markers of kidney cell lineage	6	0	46.5	32.5	16.5	16.9	27.1	46.2	38	33.2	108.4	28.2	21.9	157.4	45.6	116.3	139.7	104.2	185	40.2	128.7	28.7	16.5	54.8	52.8	88.1	96.3
P13796	Plastin-2 [OS=Homo sapiens]	0	148.415	51	25	534	20	627	70.2	5.43	1389.44	25	cell organization and biogenesis;signal transduction;other biological processes	plasma membrane;other membranes;cytosol;cytoskeleton;other cell component	signal transduction activity or receptor binding;cytoskeletal activity;other molecular function	Pf00036, Pf00307	3936	ENSG00000136167	LCP1	B2R613; B4DUA0; hsa:3936; P13796; Q5TBN4	Gene and protein expression by JAK-STAT signaling after Interleukin-12 stimulation		1	6	71.5	113.1	20.9	19.7	35.8	32.5	21.1	38.4	60.4	12.6	39.3	62.8	6.7	69.5	67.8	142.2	180.9	23.6	120.1	6.6	114	202.4	216.6	42.9	41
Q08211	ATP-dependent RNA helicase A [OS=Homo sapiens]	0	147.905	24	25	545	25	1270	140.9	6.84	1360.22	25	cell organization and biogenesis;DNA metabolism;RNA metabolism OR transcription;other metabolic processes;stress response;transport;other biological processes	cytosol;cytoskeleton;nucleus;other cell component	translation activity;nucleic acid binding activity;other molecular function	Pf00035, Pf00270, Pf00271, Pf04408, Pf07717, Pf21010	1660	ENSG00000135829	DHX9	B2RNV4; hsa:1660; Q05CI5; Q08211; Q12803; Q32Q22; Q5VY62; Q6PD69; Q99556	PKR-mediated signaling; mRNA Splicing - Major Pathway; RIP-mediated NFkB activation via ZBP1; DEx/H-box helicases activate type I IFN and inflammatory cytokines production	MECP2 and associated Rett syndrome; mRNA processing	6	0	19.1	18.8	15.1	15.6	29.6	18.9	41.6	24.5	132.9	53	9.2	158.7	85.3	29.3	55.7	146.7	179.3	17.1	52.9	18.9	34.4	51	57.9	95.1	119
Q13813	Spectrin alpha chain, non-erythrocytic 1 [OS=Homo sapiens]	0	147.494	16	24	147	24	2472	284.4	5.35	391.71	24	cell organization and biogenesis	non-structural extracellular;plasma membrane;other membranes;cytosol;cytoskeleton;other cell component	cytoskeletal activity;other molecular function	Pf00018, Pf00435, Pf08726, Pf13499	6709	ENSG00000197694	SPTAN1	hsa:6709; Q13186; Q13813; Q15324; Q16606; Q59EF1; Q5VXV5; Q5VXV6; Q7Z6M5; Q9P0V0	Neutrophil degranulation; COPI-mediated anterograde transport; Sensory processing of sound by inner hair cells of the cochlea; Sensory processing of sound by outer hair cells of the cochlea; Interaction between L1 and Ankyrins; RHOV GTPase cycle; RHOU GTPase cycle; Nephrin family interactions; RAF/MAP kinase cascade; NCAM signaling for neurite out-growth; Caspase-mediated cleavage of cytoskeletal…	Fas ligand pathway and stress induction of heat shock proteins	12	0	188.6	187.3	64.2	49	35.8	53.6	17.8	86.2	192.7	106.6	24.7	148.6	19	10.9	63.4	117	128.5	117.9	18.9	17.2	77.1	136.1	76.8	87.7	98.8
P42704	Leucine-rich PPR motif-containing protein, mitochondrial [OS=Homo sapiens]	0	147.151	22	24	270	24	1394	157.8	6.13	669.62	24	RNA metabolism OR transcription;other metabolic processes;transport;other biological processes	other membranes;cytoskeleton;mitochondrion;nucleus;other cell component	cytoskeletal activity;nucleic acid binding activity;other molecular function	Pf01535	10128	ENSG00000138095	LRPPRC	A0PJE3; A8K1V1; hsa:10128; P42704; Q53PC0; Q53QN7; Q6ZUD8; Q7Z7A6; Q96D84	Mitochondrial RNA degradation	Ciliary landscape	2	0	35.9	45	14.1	20.6	22.7	30	14.7	32.3	214.1	11.9	22.2	151.7	17.2	21.8	78.6	132.1	168.8	27.8	27.3	10.7	42.8	74.6	103.2	152.8	173.2
P07951	Tropomyosin beta chain [OS=Homo sapiens]	0	146.026	43	21	706	5	284	32.8	4.7	1441.8	21	cell organization and biogenesis;other biological processes	cytosol;cytoskeleton	cytoskeletal activity;other molecular function	Pf00261	7169	ENSG00000198467	TPM2	A6NM85; hsa:7169; P06468; P07951; Q13894; Q53FM4; Q5TCU4; Q5TCU7; Q9UH67	Smooth Muscle Contraction; Striated Muscle Contraction	miR-targeted genes in lymphocytes; miR-targeted genes in muscle cell; Striated muscle contraction pathway; 5q35 copy number variation	6	0	256.8	190.9	32.2	52.9	17.7	102.4	66.5	68.1	87.2	42.7	88.5	123		59.3	266.2	109.6	254.8	46.8	137.5	14.8	54.3	135.1	87.4	65.8	57.5
P09493	Tropomyosin alpha-1 chain [OS=Homo sapiens]	0	145.962	52	23	688	8	284	32.7	4.74	1404.84	23	cell organization and biogenesis;stress response;developmental processes;other biological processes	plasma membrane;other membranes;cytosol;cytoskeleton;other cell component	cytoskeletal activity;other molecular function	Pf00261	7168	ENSG00000140416	TPM1	B7Z5T7; D9YZV2; D9YZV3; D9YZV8; hsa:7168; P09493; P09494; P10469; Q6DV89; Q6DV90; Q7Z6L8; Q86W64; Q96IK2; Q9UCI1; Q9UCI2; Q9UCY9; Q9Y427	Smooth Muscle Contraction; Striated Muscle Contraction	miR-targeted genes in lymphocytes; miR-targeted genes in muscle cell; miR-targeted genes in squamous cell; Vitamin D receptor pathway; Striated muscle contraction pathway; Cell lineage map for neuronal differentiation	8	6	200.8	174.6	72.1	36.9	42.1	59.2	74.2	90.5	73.7	73.4	31.4	170.7	20.2	144.5	100.8	206.4	188.9	57	351.3	25.7	57	204.3	159.7	150.1	115.3
O95678	Keratin, type II cytoskeletal 75 [OS=Homo sapiens]	0	145.91	22	22	1381	1	551	59.5	7.74	3273.22	22	cell organization and biogenesis;other biological processes	plasma membrane;cytosol;cytoskeleton	bone, tooth or skin structural activity;other molecular function	Pf00038, Pf16208	9119	ENSG00000170454	KRT75	B4DQU4; hsa:9119; O95678; Q9NSA9	Formation of the cornified envelope		2	0			86.6	2158.9						25.3			220.3
O75874	Isocitrate dehydrogenase [NADP] cytoplasmic [OS=Homo sapiens]	0	145.885	46	17	301	16	414	46.6	7.01	715.46	17	other metabolic processes;stress response;developmental processes;other biological processes	non-structural extracellular;cytosol;mitochondrion;other cytoplasmic organelle;other cell component	other molecular function	Pf00180	3417	ENSG00000138413	IDH1	hsa:3417; O75874; Q567U4; Q6FHQ6; Q7Z3V0; Q93090; Q9NTJ9; Q9UKW8	Peroxisomal protein import; Neutrophil degranulation; Abnormal conversion of 2-oxoglutarate to 2-hydroxyglutarate; NADPH regeneration; NFE2L2 regulating TCA cycle genes	Glutathione metabolism; miR-targeted genes in leukocytes; miR-targeted genes in lymphocytes; miR-targeted genes in squamous cell; TCA cycle and deficiency of pyruvate dehydrogenase complex (PDHc); Amino acid metabolism	11	0	40.1	53.7	38.2	21.9	76.8	68.1	33.9	43.9	189.2	38.7	53.3	109.3	17.4	110.1	74.2	96.2	136.2	37.4	72.5	24.3	85.5	71	80.3	95.8	120.6
P11413	Glucose-6-phosphate 1-dehydrogenase [OS=Homo sapiens]	0	145.192	59	25	198	25	515	59.2	6.84	383.21	25	other metabolic processes;stress response;other biological processes	plasma membrane;other membranes;cytosol;cytoskeleton;other cell component	other molecular function	Pf00479, Pf02781	2539	ENSG00000160211	G6PD	D3DWX9; hsa:2539; P11413; Q16000; Q16765; Q8IU70; Q8IU88; Q8IUA6; Q96PQ2	TP53 Regulates Metabolic Genes; NFE2L2 regulates pentose phosphate pathway genes; Pentose phosphate pathway	Glutathione metabolism; Pentose phosphate metabolism; Cori cycle; miR-targeted genes in leukocytes; miR-targeted genes in lymphocytes; miR-targeted genes in muscle cell; Vitamin D receptor pathway; Nuclear receptors meta-pathway; NRF2 pathway; ATM signaling in development and disease ; Metabolic reprogramming in colon cancer; Vitamin D-sensitive calcium signaling in depression; Pentose phosphate …	19	0	51.6	25.1	49.3	20.9	53.8	140.1	62	109.3	714.2	39.1	10.6	87.4	21.5	130.4	40.6	46.8	87.8	28.1	28.6	25.4	17	55.1	54.2	102.4	96.2
O60240	Perilipin-1 [OS=Homo sapiens]	0	144.421	50	18	228	18	522	56	6.42	636.3	18	other metabolic processes;stress response	cytosol;ER/Golgi;other cell component	other molecular function	Pf03036	5346	ENSG00000166819	PLIN1	hsa:5346; O60240; Q8N5Y6	Transcriptional regulation of white adipocyte differentiation; Triglyceride catabolism; MLL4 and MLL3 complexes regulate expression of PPARG target genes in adipogenesis and hepatic steatosis; NR1H2 & NR1H3 regulate gene expression linked to triglyceride lipolysis in adipose	Adipogenesis; PPAR signaling; Lipid metabolism pathway; Thermogenesis; Thyroid hormones production and peripheral downstream signaling effects; Familial partial lipodystrophy	10	0	223.2	180.7	81	66.6	22	26.2	76.3	23.7	39.4	73.6	14.1	29.4	103.2	7.2	41.6	34.2	82.6	73.6	24.3	75.7	7.5	71.3	137.4	29.4	38.2
Q86YZ3	Hornerin [OS=Homo sapiens]	0	144.311	25	21	259	21	2850	282.2	10.04	434.58	21	cell organization and biogenesis;other biological processes	non-structural extracellular;plasma membrane;other cytoplasmic organelle;other cell component	other molecular function	Pf01023	388697	ENSG00000197915	HRNR	hsa:388697; Q5DT20; Q5U1F4; Q86YZ3	Neutrophil degranulation		1	0	12.3	11.2	24.6	20.7	38.8	28.7	25.7	24.6	17.1	174.8	50		289.1	128.3	49.7	32	33.4	4.1	50.2	101.1	30.5	79.1	40.2	36.7	11.6
P27824	Calnexin [OS=Homo sapiens]	0	143.872	34	19	625	19	592	67.5	4.6	1560.02	19	protein metabolism;other metabolic processes;stress response;transport;other biological processes	other membranes;mitochondrion;ER/Golgi;nucleus;other cell component	other molecular function	Pf00262	821	ENSG00000127022; ENSG00000283777	CANX	B2R5V8; B4DGP8; B4E2T8; D3DWQ3; D6R9K3; hsa:821; P27824	Maturation of spike protein; MHC class II antigen presentation; Antigen Presentation: Folding, assembly and peptide loading of class I MHC; Interleukin-35 Signalling; Interleukin-27 signaling; Assembly of Viral Components at the Budding Site; Calnexin/calreticulin cycle; Maturation of spike protein	15q11q13 copy number variation	9	0	143.8	59	63.7	106.4	280.7	315.9	178.6	189.3	123.3	63.4	339.5	66.6	43.3	174.8	392.3	155.9	86.3	83.8	49	113.9	238	113.7	136.5	119.6	91.2
P01871	Immunoglobulin heavy constant mu [OS=Homo sapiens]	0	143.805	36	16	664	4	474	51.9	6.15	1463.38	16	stress response;signal transduction;other biological processes	non-structural extracellular;plasma membrane;other membranes;other cell component	other molecular function	Pf07654		ENSG00000211899; ENSG00000282657	IGHM	A0A075B6N9; A0A0G2JQL4; P01871; P04220; P20769	Antigen activates B Cell Receptor (BCR) leading to generation of second messengers; Cell surface interactions at the vascular wall; CD22 mediated BCR regulation; Potential therapeutics for SARS		4	13	245.9	156.6	420.9	181.6	260.5	177.1	203.8	254	72.1	427.9	124.4	70.9	297.4	133.4	105.7	87.3	30	175.8	138.5	216.9	115.9	151.8	94	60.9	51.5
P19012	Keratin, type I cytoskeletal 15 [OS=Homo sapiens]	0	143.486	45	25	2188	8	456	49.2	4.77	4988.39	25	cell organization and biogenesis;other biological processes	cytosol;cytoskeleton	cytoskeletal activity;other molecular function	Pf00038	3866	ENSG00000171346	KRT15	B3KQY1; B3KRA2; E0CX14; hsa:3866; P19012; Q53XV8; Q9BUG4	Formation of the cornified envelope; Differentiation of Keratinocytes in Interfollicular Epidermis in Mammalian Skin	Pancreatic cancer subtypes; Cell lineage map for neuronal differentiation	5	6	35	36.4	98.7	2.6	40.2	34.9	27.4	38.9	198.6	13.5	3.8	87.8	21.9	2.3	22.3	46.4	50.3	8.7	6.1	4.8	6.4	16.7	27.4	185.6	149.1
P01834	Immunoglobulin kappa constant [OS=Homo sapiens]	0	142.649	87	9	2094	2	107	11.8	6.52	5778.65	9	signal transduction;other biological processes	non-structural extracellular;plasma membrane;other membranes;other cell component	other molecular function	Pf07654			IGKC	A0A075B6H6; A0A087X130; P01834	Initial triggering of complement; Classical antibody-mediated complement activation; Immunoregulatory interactions between a Lymphoid and a non-Lymphoid cell; Cell surface interactions at the vascular wall; FCGR activation; Regulation of actin dynamics for phagocytic cup formation; Role of phospholipids in phagocytosis; Scavenging of heme from plasma; Role of LAT2/NTAL/LAB on calcium mobilization…		19	0	277.5	582.6	135.6	177.9	87.4	71	18.3	129.7	48.2	5	101.1	76.2	8.5	81.5	20.1	75.5	47.5	340.7	45.8	175.9	163.3	293.7	177.6	40.4	43.1
P54652	Heat shock-related 70 kDa protein 2 [OS=Homo sapiens]	0	141.916	32	18	1395	6	639	70	5.74	3416.44	18	cell cycle OR cell proliferation;cell organization and biogenesis;protein metabolism;other metabolic processes;stress response;other biological processes	plasma membrane;other membranes;cytosol;cytoskeleton;nucleus;other cell component	cytoskeletal activity;other molecular function	Pf00012	3306	ENSG00000126803	HSPA2	hsa:3306; P54652; Q15508; Q53XM3; Q9UE78	HSP90 chaperone cycle for steroid hormone receptors (SHR) in the presence of ligand; Regulation of HSF1-mediated heat shock response; Meiotic synapsis; PKR-mediated signaling; Attenuation phase	Parkin-ubiquitin proteasomal system pathway; MAPK signaling; Measles virus infection; 7q11.23 copy number variation syndrome; Urotensin-II-mediated signaling	10	0	33.2	42.9	49	20.8	37.2	44	48	51	109.3	31.9	15.8	89	35.8	18.8	25.3	66.2	97.1	42.2	63	40.2	31.7	46.9	29.9	68.5	107.9
P60174	Triosephosphate isomerase [OS=Homo sapiens]	0	141.495	68	15	848	15	249	26.7	6.9	2346.25	15	other metabolic processes	cytosol	other molecular function	Pf00121	7167	ENSG00000111669	TPI1	B7Z5D8; D3DUS9; hsa:7167; P00938; P60174; Q6FHP9; Q6IS07; Q8WWD0; Q96AG5	Glycolysis; Gluconeogenesis	Fatty acid beta-oxidation; Cori cycle; HIF1A and PPARG in hypertrophic cardiomyopathy; Clear cell renal cell carcinoma pathways; Aerobic glycolysis - augmented; Aerobic glycolysis; Disorders of fructose metabolism; Glycolysis and gluconeogenesis; Metabolic epileptic disorders	11	0	53	44.2	16.8	16.4	45.1	48.1	36.9	68	96.1	17.3	151.7	202.7	20.2	156.2	112.4	120.8	101.8	30.1	46.9	27.7	131.5	114.3	50.8	175.7	162.6
P19338	Nucleolin [OS=Homo sapiens]	0	141.286	30	25	636	25	710	76.6	4.7	1575.13	25	developmental processes;other biological processes	plasma membrane;other membranes;nucleus;other cytoplasmic organelle;other cell component	nucleic acid binding activity;other molecular function	Pf00076	4691	ENSG00000115053	NCL	hsa:4691; P19338; Q53SK1; Q8NB06; Q9UCF0; Q9UDG1	Respiratory syncytial virus (RSV) attachment and entry; Major pathway of rRNA processing in the nucleolus and cytosol	miR-targeted genes in lymphocytes; miR-targeted genes in muscle cell; miR-targeted genes in squamous cell; Pathogenic Escherichia coli infection; VEGFA-VEGFR2 signaling	7	0	39.8	56.5	22.2	16.1	19.6	21.6	34.2	39.8	141.8	24.8	3.5	180.4	27.6	9.2	59.5	168.1	147.6	55.1	19.5	30.2	17.1	86	137.2	91.2	109.8
Q6S8J3	POTE ankyrin domain family member E [OS=Homo sapiens]	0	140.445	10	9	3026	1	1075	121.3	6.2	8114.14	9	cell organization and biogenesis;developmental processes;other biological processes	other membranes;cytoskeleton;other cell component	cytoskeletal activity;other molecular function	Pf00022, Pf12796, Pf14915	445582	ENSG00000188219	POTEE	hsa:445582; Q6S8J3; Q6S8J4; Q6S8J5; Q6S8J8	RHOF GTPase cycle	2q21.1 copy number variation syndrome	2	0	17.3	22.8	8.4	11.6	8.6	12		9	63.1			61.5		10		17.8	18.6		9.5			23.6	29.6	49.7	69.6
P53621	Coatomer subunit alpha [OS=Homo sapiens]	0	139.996	25	27	642	27	1224	138.3	7.66	1476.38	27	transport;signal transduction	non-structural extracellular;other membranes;cytosol;ER/Golgi;other cell component	signal transduction activity or receptor binding;other molecular function	Pf00400, Pf04053, Pf06957, Pf23953	1314	ENSG00000122218	COPA	hsa:1314; P53621; Q5T201; Q8IXZ9	COPI-mediated anterograde transport; COPI-dependent Golgi-to-ER retrograde traffic		2	0	43.3	61.5	63.5	31.8	44.4	44.3	62	39.2	257.9	58	24.9	178.9	70.7	43.5	60.3	121.1	227.5	67.8	68.8	77.3	53	74.2	72.1	261.6	262.4
Q86VP6	Cullin-associated NEDD8-dissociated protein 1 [OS=Homo sapiens]	0	139.637	23	22	592	22	1230	136.3	5.78	1469.49	22	cell organization and biogenesis;protein metabolism;other metabolic processes;other biological processes	non-structural extracellular;cytosol;ER/Golgi;nucleus;other cell component	other molecular function	Pf08623, Pf13513	55832	ENSG00000111530	CAND1	B2RAU3; hsa:55832; O94918; Q6PIY4; Q86VP6; Q8NDJ4; Q96JZ9; Q96T19; Q9BTC4; Q9H0G2; Q9P0H7; Q9UF85	Iron uptake and transport; Neutrophil degranulation; Neddylation	miR-targeted genes in lymphocytes; miR-targeted genes in muscle cell; Endoderm differentiation	6	0	24.6	45.7	13.7	58.4	20.6	20.3	16.2	21	66	15.8	14.2	144.9	6	55.6	48	117.9	235.5	15.4	67.4	11	30.7	93.5	52.8	157.9	166.9
P00325	All-trans-retinol dehydrogenase [NAD(+)] ADH1B [OS=Homo sapiens]	0	139.307	54	17	219	8	375	39.8	8.19	551.04	17	other metabolic processes	plasma membrane;other membranes;cytosol;nucleus	other molecular function	Pf00107, Pf08240	125	ENSG00000196616	ADH1B	A8MYN5; B4DRS9; B4DVC3; hsa:125; P00325; Q13711; Q4ZGI9; Q96KI7	Ethanol oxidation	Fatty acid omega-oxidation; Ethanol effects on histone modifications	3	10	192.4	226.6	58.9	49.8	14.2	19.9	20.3	46.3	15.8	179.6	11.6	12.1	58.4	16.7	10	24.2	9.8	103.7	19.2	85.9	46.7	70.5	52.1	13.5	16.8
P13611	Versican core protein [OS=Homo sapiens]	0	138.198	5	15	726	15	3396	372.6	4.51	1746.63	15	cell adhesion;developmental processes;other biological processes	non-structural extracellular;extracellular matrix;ER/Golgi;other cytoplasmic organelle;other cell component	enzyme regulator activity;extracellular structural activity;other molecular function	Pf00008, Pf00059, Pf00084, Pf00193, Pf07686	1462	ENSG00000038427	VCAN	hsa:1462; P13611; P20754; Q13010; Q13189; Q15123; Q9UCL9; Q9UNW5	Regulation of Insulin-like Growth Factor (IGF) transport and uptake by Insulin-like Growth Factor Binding Proteins (IGFBPs); Post-translational protein phosphorylation; ECM proteoglycans; A tetrasaccharide linker sequence is required for GAG synthesis; Defective B4GALT7 causes EDS, progeroid type; Defective B3GAT3 causes JDSSDHD; Defective B3GALT6 causes EDSP2 and SEMDJL1; Chondroitin sulfate bio…	Spinal cord injury; Comprehensive IL-17A signaling	15	0	11.5	13.2	7	6.2	28.4	28.5	5.8	11.3	43	7.5	78.4	132.2	1.4	301.9	161.1	228.5	158.4	10	128.2	0.3	179.2	74.8	70.1	86	91.6
Q562R1	Beta-actin-like protein 2 [OS=Homo sapiens]	0	137.821	27	11	2571	2	376	42	5.59	5919.19	11	cell organization and biogenesis;developmental processes;other biological processes	other membranes;cytoskeleton;other cell component	cytoskeletal activity;other molecular function	Pf00022	345651	ENSG00000169067	ACTBL2	B2RPJ1; hsa:345651; Q562R1; Q562R2; Q562S9; Q562X8			0	0	60.1	80.8	27.3	28.6	28.4	36	42.1	42.7	209.5	17.8	18.3	176.9	9.7	47.7	83.3	200.5	166.4	14.9	159.2	9.3	40	144.9	120.9	249.7	222.4
P07339	Cathepsin D [OS=Homo sapiens]	0	136.509	43	12	446	12	412	44.5	6.54	1157.79	12	cell organization and biogenesis;protein metabolism;other metabolic processes;other biological processes	other membranes;cytosol;other cytoplasmic organelle;other cell component	other molecular function	Pf00026, Pf07966	1509	ENSG00000117984	CTSD	hsa:1509; P07339; Q6IB57	Neutrophil degranulation; MHC class II antigen presentation; Collagen degradation; Estrogen-dependent gene expression; Insulin receptor recycling; Metabolism of Angiotensinogen to Angiotensins	Prolactin signaling; 8p23.1 copy number variation syndrome	8	0	115.3	109.2	78.5	219.2	235.5	255.5	202.3	192.3	140.2	7.6	354.4	45.5	4.1	103.3	149.7	131.5	104.8	114.9	27.5	103.6	200	89.6	200.1	111.9	112.7
P19367	Hexokinase-1 [OS=Homo sapiens]	0	135.107	25	20	288	20	917	102.4	6.8	821.22	20	other metabolic processes;stress response;other biological processes	other membranes;cytosol;mitochondrion	kinase activity;other molecular function	Pf00349, Pf03727	3098	ENSG00000156515	HK1	E9PCK0; hsa:3098; O43443; O43444; O75574; P19367; Q5VTC3; Q96HC8; Q9NNZ4; Q9NNZ5	Glycolysis; Synthesis of GDP-mannose; Defective HK1 causes hexokinase deficiency (HK deficiency)	Cori cycle; Photodynamic therapy-induced HIF-1 survival signaling; Clear cell renal cell carcinoma pathways; Aerobic glycolysis - augmented; Aerobic glycolysis; Disorders of fructose metabolism; Glucose metabolism in triple-negative breast cancer cells; Glycolysis and gluconeogenesis; Metabolic epileptic disorders; UDP-derived sugars synthesis in fibroblasts; Glucuronidation	14	0	40.3	48	19.3	8.3	22.2	16.7	61.9	49.3	112.2	15.2	15.6	145	17.8	26.3	63.7	130.6	280.9	21.1	28.4	12.8	31.1	89	117.4	314.7	312.6
P12035	Keratin, type II cytoskeletal 3 [OS=Homo sapiens]	0	135.059	18	19	1230	2	628	64.4	6.48	2297.06	19	cell organization and biogenesis;other biological processes	cytosol;cytoskeleton	bone, tooth or skin structural activity	Pf00038, Pf16208	3850	ENSG00000186442	KRT3	A6NIS2; hsa:3850; P12035; Q701L8	Formation of the cornified envelope		2	0	115.1	116.7	162.9		480.8		283		175.7	536.1		107.3	1367.9		259						54.1		377.2	212.3
O00159	Unconventional myosin-Ic [OS=Homo sapiens]	0	133.904	25	21	519	21	1063	121.6	9.41	1314.83	21	cell organization and biogenesis;stress response;transport;signal transduction;other biological processes	plasma membrane;other membranes;cytosol;cytoskeleton;nucleus;other cell component	signal transduction activity or receptor binding;cytoskeletal activity;other molecular function	Pf00063, Pf00612, Pf06017	4641	ENSG00000197879	MYO1C	hsa:4641; O00159; Q4LE56; Q6NVJ7; Q86Y95	Regulation of actin dynamics for phagocytic cup formation; FCGR3A-mediated phagocytosis; Translocation of SLC2A4 (GLUT4) to the plasma membrane; Sensory processing of sound by inner hair cells of the cochlea; Sensory processing of sound by outer hair cells of the cochlea	VEGFA-VEGFR2 signaling; Insulin signaling; 10q11.21q11.23 copy number variation syndrome	8	0	205	232.5	75.7	37.7	27.9	36.7	40.5	53.3	86.3	42.9	12.9	101.3	40.5	22.5	33.3	69.9	89.3	99.6	65	53.4	44.2	161.6	126.8	92.7	101.8
P35580	Myosin-10 [OS=Homo sapiens]	0	131.975	12	21	526	3	1976	228.9	5.54	980.64	21	cell adhesion;cell cycle OR cell proliferation;cell organization and biogenesis;other biological processes	plasma membrane;other membranes;cytosol;cytoskeleton;other cell component	cytoskeletal activity;nucleic acid binding activity;other molecular function	Pf00063, Pf00612, Pf01576, Pf02736	4628	ENSG00000133026	MYH10	B2RWP9; D3DTS1; F8VTL3; hsa:4628; P35580; Q12989; Q149N3; Q149N4; Q16087; Q4LE45; Q6PK16; Q9BWG0	Sema4D induced cell migration and growth-cone collapse; EPHA-mediated growth cone collapse; RHO GTPases activate PAKs; RHO GTPases activate CIT; RHO GTPases activate PKNs; RHO GTPases Activate ROCKs	Regulation of actin cytoskeleton	7	0		84	16.3	12	29.6	30.5	21.7	57.8	88.8		63.5	263.6		162.2	221.3	135.2	75	32.3	185.9	13.3	24.2	61.2	86.1		42.9
Q05639	Elongation factor 1-alpha 2 [OS=Homo sapiens]	0	131.236	45	16	1469	3	463	50.4	9.03	3399.37	16	protein metabolism;other metabolic processes;other biological processes	other membranes;other cytoplasmic organelle;other cell component	other molecular function	Pf00009, Pf03144, Pf22594	1917	ENSG00000101210	EEF1A2	B5BUF3; E1P5J1; hsa:1917; P54266; Q05639; Q0VGC7	Eukaryotic Translation Elongation	Translation factors	2	0								9.7	101.7	15.7	53.1	26.6		7.5			60.1			7.5			41.5
P36578	Large ribosomal subunit protein uL4 [OS=Homo sapiens]	0	130.714	46	18	477	18	427	47.7	11.06	1022.56	18	protein metabolism;other metabolic processes	cytosol;ER/Golgi;translational apparatus;nucleus;other cell component	other molecular function	Pf00573, Pf14374	6124	ENSG00000174444	RPL4	A8K502; hsa:6124; P36578; P39029; Q4VBR0; Q969Z9	Regulation of expression of SLITs and ROBOs; L13a-mediated translational silencing of Ceruloplasmin expression; Formation of a pool of free 40S subunits; GTP hydrolysis and joining of the 60S ribosomal subunit; Major pathway of rRNA processing in the nucleolus and cytosol; Nonsense Mediated Decay (NMD) enhanced by the Exon Junction Complex (EJC); SRP-dependent cotranslational protein targeting to…	Cytoplasmic ribosomal proteins	14	0	72.8	55.1	12.8	14.1	15.2	22.2	5.5	46.5	198	27	12.8	246.4	22.1	34.9	50.7	183.5	123.8	21	43.4	5.8	22.6	125.9	128.3	225.3	217.5
O76009	Keratin, type I cuticular Ha3-I [OS=Homo sapiens]	0	130.259	52	22	148	1	404	45.9	4.82	326.76	22	cell organization and biogenesis;other biological processes	cytosol;cytoskeleton	other molecular function	Pf00038	3883	ENSG00000006059; ENSG00000261986; ENSG00000292027	KRT33A	B2RA87; hsa:3883; O76009; Q6NTB9; Q6ZZB9	Formation of the cornified envelope		2	1	53	17.4	83.2	2045.5	163.1	128.8	97.4	121.5	95.2		173.8	38.4	267.6		350.7	117.6			17.8	26	132.1	59.1	16.5
Q01082	Spectrin beta chain, non-erythrocytic 1 [OS=Homo sapiens]	0	129.727	12	19	186	18	2364	274.4	5.57	594.33	19	cell cycle OR cell proliferation;cell organization and biogenesis;transport;developmental processes;other biological processes	plasma membrane;other membranes;cytosol;cytoskeleton;nucleus;other cell component	cytoskeletal activity;other molecular function	Pf00169, Pf00307, Pf00435	6711	ENSG00000115306	SPTBN1	B2RP63; hsa:6711; O60837; Q01082; Q16057; Q53R99; Q59ER3; Q8IX99	RHOV GTPase cycle; RHOU GTPase cycle; COPI-mediated anterograde transport; Sensory processing of sound by inner hair cells of the cochlea; Sensory processing of sound by outer hair cells of the cochlea; Nephrin family interactions; RAF/MAP kinase cascade; NCAM signaling for neurite out-growth; Interaction between L1 and Ankyrins; Signaling by FLT3 fusion proteins	TGF-beta signaling pathway; Sudden infant death syndrome (SIDS) susceptibility pathways	12	1	196.6	212.4	58	65.2	56.4	53.4	39	87.5	192.9	52.8	24.1	30.9	7.2	13.1	55.5	79.6	79.2	191.8	18.4	22.9	70.5	142.6	101.4	96.8	99.1
Q14525	Keratin, type I cuticular Ha3-II [OS=Homo sapiens]	0	129.271	52	23	546	3	404	46.2	4.84	1179.81	23	cell organization and biogenesis;other biological processes	cytosol;cytoskeleton	other molecular function	Pf00038	3884	ENSG00000131738; ENSG00000263012; ENSG00000292028	KRT33B	hsa:3884; O76010; Q14525	Formation of the cornified envelope		2	3	111.4	67.7	126.2	5403.3				73.5	109.8	118.4			139.5	32.4	47		53.4	37.8	42.2	63.4	43.1	6		25.8	31.2
P14923	Junction plakoglobin [OS=Homo sapiens]	0	128.512	34	19	384	16	745	81.7	6.14	879.03	19	cell adhesion;cell organization and biogenesis;signal transduction;other biological processes	non-structural extracellular;plasma membrane;other membranes;cytosol;cytoskeleton;nucleus;other cell component	other molecular function	Pf00514	3728	ENSG00000173801	JUP	hsa:3728; P14923; Q15093; Q15151; Q7L3S5; Q86W21; Q9BWC4; Q9HCX9	Neutrophil degranulation; Adherens junctions interactions; Formation of the cornified envelope; RHOC GTPase cycle; RHOA GTPase cycle; CDC42 GTPase cycle; RHOQ GTPase cycle; RHOB GTPase cycle; RHOJ GTPase cycle; VEGFR2 mediated vascular permeability; Regulation of CDH11 function; Regulation of CDH19 Expression and Function; CDH11 homotypic and heterotypic interactions; RHOH GTPase cycle	Arrhythmogenic right ventricular cardiomyopathy; Corticotropin-releasing hormone signaling; Ectoderm differentiation; Ectoderm differentiation; Epithelial to mesenchymal transition in colorectal cancer; Opioid receptor pathways; Acute myeloid leukemia	22	3	36.4	53	66.2	35.4	28.6	32.5	63.9	37.6	79.6	63.5	6.8	71.9	148.3	34.9	32.8	67	120.4	23.1	90	91.9	32.4	28	59.5	91.4	87.7
P27338	Amine oxidase [flavin-containing] B [OS=Homo sapiens]	0	127.842	33	16	148	13	520	58.7	7.5	309.18	16	other metabolic processes;other biological processes	other membranes;mitochondrion;other cell component	other molecular function	Pf01593	4129	ENSG00000069535	MAOB	B2R6R3; B7Z5H3; D3DWC3; hsa:4129; P27338; Q7Z6S2	Biogenic amines are oxidatively deaminated to aldehydes by MAOA and MAOB	Dopamine metabolism; Overlap between signal transduction pathways contributing to LMNA laminopathies	3	3	44	62	15.6	54.4	21.4	10.1	75	102.2	46.8	33.6	0.8	81.6	34.4	11	8.3	19.3	13.6	27.5	57.5	5.3	14.4	26.5	23.5	59.6	51.9
P09874	Poly [ADP-ribose] polymerase 1 [OS=Homo sapiens]	0	125.596	31	23	418	23	1014	113	8.88	1230.83	23	cell organization and biogenesis;protein metabolism;DNA metabolism;RNA metabolism OR transcription;other metabolic processes;stress response;signal transduction;other biological processes	cytosol;mitochondrion;nucleus;other cell component	nucleic acid binding activity;other molecular function	Pf00533, Pf00644, Pf00645, Pf02877, Pf05406, Pf08063, Pf21728	142	ENSG00000143799	PARP1	B1ANJ4; hsa:142; P09874; Q8IUZ9	SUMOylation of DNA damage response and repair proteins; Downregulation of SMAD2/3:SMAD4 transcriptional activity; HDR through MMEJ (alt-NHEJ); Formation of Incision Complex in GG-NER; DNA Damage Recognition in GG-NER; vRNA Synthesis; POLB-Dependent Long Patch Base Excision Repair; Dual Incision in GG-NER	Corticotropin-releasing hormone signaling; Nanoparticle triggered regulated necrosis; Fas ligand pathway and stress induction of heat shock proteins; NAD metabolism, sirtuins and aging; NAD+ metabolism; NAD+ biosynthetic pathways; Breast cancer pathway; Acute viral myocarditis; Joubert syndrome; Male infertility; Base excision repair; IL18 signaling; CAMKK2 pathway; DNA repair pathways, full netw…	26	0	46.4	47.4	26.3	79.7	36.2	47.2	38.5	38.1	119.5	12.1	22.5	363.8	7.7	13.8	69	152	245.5	5.7	27	9.5	18.7	55.7	59.1	168.6	177
P06753	Tropomyosin alpha-3 chain [OS=Homo sapiens]	0	123.297	40	17	736	4	285	32.9	4.72	1500.47	17	cell organization and biogenesis;other biological processes	cytosol;cytoskeleton	cytoskeletal activity	Pf00261	7170	ENSG00000143549	TPM3	D3DV71; hsa:7170; P06753; P12324; Q2QD06; Q5VU58; Q5VU63; Q5VU66; Q5VU71; Q5VU72; Q8TCG3; Q969Q2; Q9NQH8	Signaling by ALK fusions and activated point mutants; RHOV GTPase cycle; Smooth Muscle Contraction; Striated Muscle Contraction	miR-targeted genes in leukocytes; miR-targeted genes in lymphocytes; miR-targeted genes in muscle cell; miR-targeted genes in squamous cell; Mammary gland development: pregnancy and lactation - stage 3 of 4; Striated muscle contraction pathway; VEGFA-VEGFR2 signaling	11	0	14.8	18		4.9	13.5	11.8		3.6	59.5	23.1		86.2	2.2	13.5	60.5	90.3	190.7	5.2	40.5		18.5	58.5	61.4	137	120
Q9NZM1	Myoferlin [OS=Homo sapiens]	0	122.868	16	24	245	24	2061	234.6	6.18	639.83	24	cell organization and biogenesis;stress response;other biological processes	plasma membrane;other membranes;cytoskeleton;ER/Golgi;nucleus;other cell component	other molecular function	Pf00168, Pf08150, Pf08151, Pf08165, Pf16165	26509	ENSG00000138119	MYOF	B3KQN5; hsa:26509; Q5VWW2; Q5VWW3; Q5VWW4; Q5VWW5; Q7Z642; Q8IWH0; Q9HBU3; Q9NZM0; Q9NZM1; Q9ULL3; Q9Y4U4		Aryl hydrocarbon receptor pathway; Nuclear receptors meta-pathway; Hepatitis C and hepatocellular carcinoma	3	0	28.9	26.8	17.9	22.5	44.2	35.2	79.6	69.3	95.2	21.9	40.2	155.2	5.1	51.1	118.2	112	335.9	25.4	63.4	3.8	67.6	115.4	75.4	72.8	69.5
O75367	Core histone macro-H2A.1 [OS=Homo sapiens]	0	122.773	46	12	618	10	369	39.2	9.83	1637.67	12	cell organization and biogenesis;DNA metabolism;RNA metabolism OR transcription;other metabolic processes;stress response;other biological processes	nucleus;other cell component	enzyme regulator activity;nucleic acid binding activity;other molecular function	Pf00125, Pf01661, Pf16211	9555	ENSG00000113648	MACROH2A1	hsa:9555; O75367; O75377; Q503A8; Q7Z5E3; Q96D41; Q9H8P3; Q9UP96		H19, Rb-E2F1, and CDK-beta-catenin in colorectal cancer; FBXL10 enhancement of MAP/ERK signaling in diffuse large B-cell lymphoma	2	2	45.9	59.7	6.8	3.5	8.7	11.6	17.2	33.8	119.4	3.2	16.8	200.4	5.4	13.2	34.2	146.9	146.3	4.7	19	3.1	10.9	93.2	103	116.2	143.8
P05023	Sodium/potassium-transporting ATPase subunit alpha-1 [OS=Homo sapiens]	0	122.727	24	18	482	18	1023	112.8	5.49	1467.89	18	stress response;transport;signal transduction;other biological processes	plasma membrane;other membranes;cytoskeleton;ER/Golgi;other cell component	transporter activity;other molecular function	Pf00122, Pf00689, Pf00690, Pf13246	476	ENSG00000163399	ATP1A1	B2RBR6; B7Z2T5; B7Z3U6; F5H3A1; hsa:476; P05023; Q16689; Q6LDM4; Q9UCN1; Q9UJ20; Q9UJ21	Potential therapeutics for SARS; Ion homeostasis; Ion transport by P-type ATPases	Pre-implantation embryo; Proximal tubule transport; Arsenic metabolism and reactive oxygen species generation	6	0	38.7	51.1	3.7	6.5	37.8	31.5	25.8	33.5	102.4	26.9	1.8	193.5	20.6	27.2	71.8	116.8	99.1	8.4	32.6	1.4	22.8	49.5	28.2	162	154.7
P12956	X-ray repair cross-complementing protein 6 [OS=Homo sapiens]	0	122.358	33	17	709	17	609	69.8	6.64	1575.52	17	cell organization and biogenesis;DNA metabolism;other metabolic processes;stress response;other biological processes	non-structural extracellular;cytosol;nucleus;other cell component	nucleic acid binding activity;other molecular function	Pf02037, Pf02735, Pf03730, Pf03731	2547	ENSG00000196419	XRCC6	B1AHC8; hsa:2547; P12956; Q6FG89; Q9UCQ2; Q9UCQ3	Neutrophil degranulation; Cytosolic sensors of pathogen-associated DNA ; Nonhomologous End-Joining (NHEJ); 2-LTR circle formation; IRF3-mediated induction of type I IFN	Non-homologous end joining; DNA repair pathways, full network; Primary ovarian insufficiency; HDAC6 interactions in the central nervous system	9	0	50.9	56	11.2	10.1	26.3	26.3	56.4	55.4	172.2	23.7	9.9	209.5	22.9	14.9	83.6	142.6	105.5	11.8	37.1	6.7	23	82.4	73.6	170.4	177.3
P20591	Interferon-induced GTP-binding protein Mx1 [OS=Homo sapiens]	0	122.099	30	14	142	14	662	75.5	5.83	367.41	14	stress response;signal transduction;other biological processes	other membranes;cytosol;cytoskeleton;ER/Golgi;nucleus;other cell component	cytoskeletal activity;other molecular function	Pf00350, Pf01031, Pf02212	4599	ENSG00000157601	MX1	B2RDA5; B3KU10; C9IYV7; C9J8D6; C9JN19; C9JN88; C9JUL1; C9JZS6; D3DSI8; hsa:4599; P20591; Q86YP5; Q96CI3	ISG15 antiviral mechanism; Interferon alpha/beta signaling	Immune response to tuberculosis; Measles virus infection; SARS-CoV-2 innate immunity evasion and cell-specific immune response	5	0	129.3	219.8	7.8	16	21.5	5.9	4.4	7.3	39.7	1.4	37	60.7	6.2	43.2	17.3	48.5	245.1	40.1	49.3	11.6	45.6	80.7	56.6	704.6	751.1
Q8IUX7	Adipocyte enhancer-binding protein 1 [OS=Homo sapiens]	0	121.245	15	14	205	14	1158	130.8	5.11	544.28	14	protein metabolism;other metabolic processes;other biological processes	nucleus;other cell component	nucleic acid binding activity;other molecular function	Pf00246, Pf00754, Pf13620	165	ENSG00000106624	AEBP1	hsa:165; Q14113; Q59ER7; Q6ZSC7; Q7KZ79; Q8IUX7			0	0	54.3	8.1	30.4	5.8	17.8	11.2	26.5	8.5	29.3	56.1	5.5	23.4	144.2	33	24.8	26	27.3	16.2	56.5	15.9	7.1	9.4	11.9	11.3	12.6
P02774	Vitamin D-binding protein [OS=Homo sapiens]	0	120.781	47	18	228	18	474	52.9	5.45	496.04	18	other metabolic processes;transport	non-structural extracellular;cytosol;other cytoplasmic organelle;other cell component	transporter activity;cytoskeletal activity;other molecular function	Pf00273, Pf09164	2638	ENSG00000145321	GC	B4DPP2; D6RAK8; hsa:2638; P02774; Q16309; Q16310; Q53F31; Q6GTG1	Vitamin D (calciferol) metabolism	Vitamin D metabolism	2	0	171.4	189.3	157.6	162.8	88.9	81.3	74	84.8	53.3	91.8	94.3	65	58.6	208.3	41.5	72.3	49.6	201	173.2	219.8	147.6	112	59.8	70.7	74.8
P02730	Band 3 anion transport protein [OS=Homo sapiens]	0	120.082	26	16	131	16	911	101.7	5.19	338.88	16	cell organization and biogenesis;stress response;transport;other biological processes	plasma membrane;other membranes;cytoskeleton	transporter activity;cytoskeletal activity;other molecular function	Pf00955, Pf07565	6521	ENSG00000004939	SLC4A1	G4V2I6; hsa:6521; P02730; P78487; Q1ZZ45; Q4KKW9; Q4VB84; Q9UCY7; Q9UDJ1	Erythrocytes take up carbon dioxide and release oxygen; Erythrocytes take up oxygen and release carbon dioxide; Bicarbonate transporters; Defective SLC4A1 causes hereditary spherocytosis type 4 (HSP4), distal renal tubular acidosis (dRTA) and dRTA with hemolytic anemia (dRTA-HA)		4	0	112	111.5	16.1	19.1	11	3.8		9.4	19	52.6		24.1	24.1	15.6	17	11.3	10.2	20	11.4	15.8	8.1	26.7	5.8	15.2	23.6
Q02790	Peptidyl-prolyl cis-trans isomerase FKBP4 [OS=Homo sapiens]	0	119.627	49	17	218	17	459	51.8	5.43	584.42	17	cell organization and biogenesis;protein metabolism;other metabolic processes;transport;developmental processes;signal transduction;other biological processes	cytosol;cytoskeleton;mitochondrion;nucleus;other cell component	cytoskeletal activity;other molecular function	Pf00254, Pf00515	2288	ENSG00000004478	FKBP4	D3DUQ1; hsa:2288; Q02790; Q9UCP1; Q9UCV7	Estrogen-dependent gene expression; Potential therapeutics for SARS; HSP90 chaperone cycle for steroid hormone receptors (SHR) in the presence of ligand; Attenuation phase	Androgen receptor signaling	6	0	52.3	55.4	13.7	24.2	27.8	21.1	19.4	27.2	124.8	51	29.2	131.4	13.6	19.8	19.4	72.2	295.9	13.4	2.6	6.5	20.7	65.3	78	197.5	175.7
P52272	Heterogeneous nuclear ribonucleoprotein M [OS=Homo sapiens]	0	119.442	34	18	434	18	730	77.5	8.7	1069.24	18	RNA metabolism OR transcription;other metabolic processes	nucleus;other cell component	nucleic acid binding activity;other molecular function	Pf00076, Pf11532	4670	ENSG00000099783	HNRNPM	hsa:4670; P52272; Q15584; Q8WZ44; Q96H56; Q9BWL9; Q9Y492	mRNA Splicing - Major Pathway; FGFR2 alternative splicing; Processing of Capped Intron-Containing Pre-mRNA	miR-targeted genes in leukocytes; miR-targeted genes in lymphocytes; miR-targeted genes in squamous cell; mRNA processing	7	0	57.8	67.6	19.1	12.3	34.1	53.3	93.1	61.7	182.1	20.6	13.8	164.6	26.4	30.9	93.6	172.7	236.3	8.1	50.8	2.4	27.3	80.3	97	163.9	164.3
P55268	Laminin subunit beta-2 [OS=Homo sapiens]	0	119.139	12	16	248	16	1798	195.9	6.52	645.88	16	cell adhesion;cell organization and biogenesis;stress response;developmental processes;other biological processes	non-structural extracellular;extracellular matrix;ER/Golgi;other cell component	signal transduction activity or receptor binding;extracellular structural activity;other molecular function	Pf00053, Pf00055, Pf21199, Pf23219, Pf24973	3913	ENSG00000172037	LAMB2	hsa:3913; P55268; Q16321	Regulation of Insulin-like Growth Factor (IGF) transport and uptake by Insulin-like Growth Factor Binding Proteins (IGFBPs); Post-translational protein phosphorylation; ECM proteoglycans; Non-integrin membrane-ECM interactions; Formation of the dystrophin-glycoprotein complex (DGC); Laminin interactions; MET activates PTK2 signaling	Alpha 6 beta 4 signaling; Primary focal segmental glomerulosclerosis (FSGS); miRNA targets in ECM and membrane receptors; Focal adhesion; Focal adhesion: PI3K-Akt-mTOR-signaling; PI3K-Akt signaling; Inflammatory response pathway; Small cell lung cancer; Nephrotic syndrome; Genes controlling nephrogenesis; Pleural mesothelioma	18	0	206.2	215.1	94.8	82.5	33.1	47.7	128.4	126.6	54.2	78.9	16	63.1	92.2	41.3	19.1	67.2	70.9	103.5	76.8	27.5	28.1	104.1	78.2	88.4	69.2
P23381	Tryptophan--tRNA ligase, cytoplasmic [OS=Homo sapiens]	0	118.702	37	13	169	13	471	53.1	6.23	280.46	13	protein metabolism;RNA metabolism OR transcription;other metabolic processes;developmental processes;other biological processes	cytosol;nucleus;other cell component	enzyme regulator activity;other molecular function	Pf00458, Pf00579	7453	ENSG00000140105	WARS1	A6NGN1; A6NID3; hsa:7453; P23381; P78535; Q502Y0; Q53XB6; Q9UDI5; Q9UDL3	Cytosolic tRNA aminoacylation	Photodynamic therapy-induced unfolded protein response; Amino acid metabolism	3	0	45.7	59	11.6	17.1	4.9	20.2	14.3	14.4	78.5	3.4	22.2	63.2	23.5	19.2	34.1	87.5	110.4	9.7	33.8	0.9	36.9	74.1	69.1	89.1	87.5
Q9BUF5	Tubulin beta-6 chain [OS=Homo sapiens]	0	118.299	32	13	1357	2	446	49.8	4.88	3348.28	13	cell cycle OR cell proliferation;cell organization and biogenesis	cytoskeleton;other cell component	cytoskeletal activity;other molecular function	Pf00091, Pf03953	84617	ENSG00000176014	TUBB6	B3KM76; hsa:84617; Q9BUF5; Q9HA42	COPI-dependent Golgi-to-ER retrograde traffic; Separation of Sister Chromatids; Resolution of Sister Chromatid Cohesion; RHO GTPases Activate Formins; EML4 and NUDC in mitotic spindle formation; Recycling pathway of L1; MHC class II antigen presentation; HSP90 chaperone cycle for steroid hormone receptors (SHR) in the presence of ligand; COPI-mediated anterograde transport; COPI-independent Golgi…	Alzheimer's disease and miRNA effects; Pathogenic Escherichia coli infection; Parkin-ubiquitin proteasomal system pathway; Alzheimer's disease	35	0	71.7	52	40.3	12.8	23	30.3		47.4	55.5	12.1	95	265.2	42.2	21.4	33.8	95.1	135.2	92.3	31.2	54.9	33.4	152.9	234.5	67.2	109.1
Q13268	Dehydrogenase/reductase SDR family member 2, mitochondrial [OS=Homo sapiens]	0	117.768	44	10	105	10	280	29.9	9.01	278.23	10	other metabolic processes;stress response;other biological processes	mitochondrion;nucleus;other cell component	other molecular function	Pf13561	10202	ENSG00000100867	DHRS2	D3DS54; hsa:10202; Q13268; Q53GS4; Q7Z789; Q9H2R2			0	0	4.1	12.7	9.8	7.9	30.4	31.4	17.8	9.1	75.5	9.4		32.6	16.1	7.2	16.8	32.3	62.2	8.8	18.4	50.3	0.3	14.2	18	17.8	13.8
P01861	Immunoglobulin heavy constant gamma 4 [OS=Homo sapiens]	0	117.511	46	12	1330	5	396	43.8	6.24	3090.58	12	stress response;signal transduction;other biological processes	non-structural extracellular;plasma membrane;other membranes;other cell component	signal transduction activity or receptor binding;other molecular function	Pf07654		ENSG00000211892; ENSG00000277016	IGHG4	A0A286YFJ8; P01861	Initial triggering of complement; Classical antibody-mediated complement activation; FCGR activation; Regulation of actin dynamics for phagocytic cup formation; Role of phospholipids in phagocytosis; FCGR3A-mediated IL10 synthesis; FCGR3A-mediated phagocytosis; Regulation of Complement cascade; Interleukin-4 and Interleukin-13 signaling		9	0	216.1	136.1	108.6	112.3	9.5			28.1	20.5	25.9	134.8	12.5	21.1	95.2	12.9	11.9		63	5.7	1009.4	73.2	280.4	119.8	10.3
P00367	Glutamate dehydrogenase 1, mitochondrial [OS=Homo sapiens]	0	116.754	43	18	281	7	558	61.4	7.8	706.48	18	other metabolic processes;other biological processes	mitochondrion;ER/Golgi;other cell component	other molecular function	Pf00208, Pf02812	2746	ENSG00000148672	GLUD1	B3KV55; B4DGN5; hsa:2746; P00367; Q5TBU3	Transcriptional activation of mitochondrial biogenesis; Mitochondrial protein degradation; Glutamate and glutamine metabolism	VEGFA-VEGFR2 signaling; Amino acid metabolism; Metabolic reprogramming in colon cancer; 22q11.2 copy number variation syndrome; Amino acid metabolism pathway excerpt: histidine catabolism extension; 10q22q23 copy number variation; Mitochondrial carrier deficiency associated with shuttle disturbances	10	13	52	58.2	19.6	28.6	31.6	19.4	44.8	39.2	227.1	13.6	5.2	108.4	11.1	10.8	30.6	70.7	119.3	13.9	22.8	3.2	13.6	77.7	66.6	216.4	236
P31946	14-3-3 protein beta/alpha [OS=Homo sapiens]	0	116.339	54	14	660	5	246	28.1	4.83	1390.01	14	signal transduction;other biological processes	other membranes;cytosol;nucleus;other cytoplasmic organelle;other cell component	enzyme regulator activity;other molecular function	Pf00244	7529	ENSG00000166913	YWHAB	A8K9K2; E1P616; hsa:7529; P31946	Translocation of SLC2A4 (GLUT4) to the plasma membrane; Signaling by BRAF and RAF1 fusions; Signaling by moderate kinase activity BRAF mutants; Paradoxical activation of RAF signaling by kinase inactive BRAF; Signaling downstream of RAS mutants; Signaling by RAF1 mutants; MAP2K and MAPK activation; Signaling by high-kinase activity BRAF mutants; TP53 Regulates Metabolic Genes; Regulation of local…	Cell cycle; IL3 signaling; Myometrial relaxation and contraction pathways; Hepatitis B infection; Calcium regulation in cardiac cells; Sudden infant death syndrome (SIDS) susceptibility pathways	34	5	54.4	40.1	13	13.6	45	22.6	32.6	43.4	183	14.2	24.3	223.3	7.9	29.9	88.3	123.9	58.7	3.2	53.7	3.3	24.6	114.6	78.5	214.2	139.7
Q06830	Peroxiredoxin-1 [OS=Homo sapiens]	0	116.272	75	18	866	14	199	22.1	8.13	1775.7	18	cell cycle OR cell proliferation;other metabolic processes;stress response;developmental processes;signal transduction;other biological processes	cytosol;nucleus;other cell component	other molecular function	Pf00578, Pf10417	5052	ENSG00000117450	PRDX1	B5BU26; D3DPZ8; hsa:5052; P35703; Q06830; Q2V576; Q5T154; Q5T155	TP53 Regulates Metabolic Genes; Detoxification of Reactive Oxygen Species; NFE2L2 regulating anti-oxidant/detoxification enzymes; Deregulated CDK5 triggers multiple neurodegenerative pathways in Alzheimer's disease models	Androgen receptor signaling; Selenium micronutrient network; Nuclear receptors meta-pathway; NRF2 pathway; HDAC6 interactions in the central nervous system	9	4	35.6	36.4	11	4.3	13.4	18.5	23.9	17.3	206.1	15.7	6.2	134.8	18.9	19	52.6	117.5	85.3	5.2	40.3	4.8	10.5	79.6	111.2	141.9	125
P02790	Hemopexin [OS=Homo sapiens]	0	115.935	44	17	578	17	462	51.6	7.02	1301.1	17	protein metabolism;other metabolic processes;stress response;transport;signal transduction;other biological processes	non-structural extracellular;other cell component	transporter activity;other molecular function	Pf00045	3263	ENSG00000110169	HPX	B2R957; hsa:3263; P02790	Scavenging of heme from plasma		1	0	128.7	251.6	155.7	172.7	60.1	61.1	38.7	88.1	35.1	44	90.4	75.3	34.1	195.5	23.1	60.8	38.8	223.5	174.7	194.3	197.4	205.4	117.9	53.2	60.8
P07814	Bifunctional glutamate/proline--tRNA ligase [OS=Homo sapiens]	0	115.719	20	21	157	21	1512	170.5	7.33	337.16	21	protein metabolism;RNA metabolism OR transcription;other metabolic processes;stress response;other biological processes	plasma membrane;other membranes;cytosol;other cell component	nucleic acid binding activity;other molecular function	Pf00458, Pf00587, Pf00749, Pf03129, Pf03950, Pf09180, Pf20974, Pf21972	2058	ENSG00000136628	EPRS1	A0AVA9; B9EGH3; hsa:2058; P07814; Q05BP6; Q05DF8; Q5DSM1; Q5H9S5; Q6PD57; Q86X73	tRNA modification in the nucleus and cytosol; Transcriptional and post-translational regulation of MITF-M expression and activity; Selenoamino acid metabolism; Cytosolic tRNA aminoacylation	Parkinson's disease pathway; VEGFA-VEGFR2 signaling; Amino acid metabolism	7	0	61.1	33.1	25.2	36.1	88.6	87	88.5	85.5	192.4	28.5	91.1	122.4	43.2	42.8	103.3	113.9	128.9	25.8	30.6	33.4	57.3	62.9	56.4	178.9	183.8
P02647	Apolipoprotein A-I [OS=Homo sapiens]	0	115.535	50	15	460	15	267	30.8	5.76	1317.03	15	cell cycle OR cell proliferation;cell organization and biogenesis;protein metabolism;other metabolic processes;transport;developmental processes;signal transduction;other biological processes	non-structural extracellular;plasma membrane;other membranes;cytosol;ER/Golgi;other cytoplasmic organelle;other cell component	signal transduction activity or receptor binding;transporter activity;enzyme regulator activity;other molecular function	Pf01442	335	ENSG00000118137	APOA1	A8K866; hsa:335; P02647; Q6LDN9; Q6Q785; Q9UCS8; Q9UCT8	Platelet degranulation ; Scavenging of heme from plasma; PPARA activates gene expression; Amyloid fiber formation; Scavenging by Class B Receptors; Heme signaling; Regulation of Insulin-like Growth Factor (IGF) transport and uptake by Insulin-like Growth Factor Binding Proteins (IGFBPs); Post-translational protein phosphorylation; Retinoid metabolism and transport; HDL clearance; Defective ABCA1 …	Selenium micronutrient network; Vitamin B12 metabolism; Folate metabolism; Complement system; PPAR-alpha pathway; Nuclear receptors meta-pathway; PPAR signaling; Statin inhibition of cholesterol production; Familial hyperlipidemia type 1; Familial hyperlipidemia type 2; Familial hyperlipidemia type 3; Familial hyperlipidemia type 4; Familial hyperlipidemia type 5; Cholesterol metabolism; Enterocy…	32	0	197.2	281.8	61.9	49.2	47.2	45.8	42.6	62.2	42	95.5	87.7	75.3	23.9	217	33.5	67.8	45.3	309	240.4	84.8	265.8	138	76.5	69.4	65.7
P19827	Inter-alpha-trypsin inhibitor heavy chain H1 [OS=Homo sapiens]	0	114.837	21	12	290	12	911	101.3	6.79	799.21	12	other metabolic processes	non-structural extracellular	enzyme regulator activity;other molecular function	Pf00092, Pf06668, Pf08487	3697	ENSG00000055957	ITIH1	A8K9N5; B2RAH9; B7Z558; B7Z8C0; F5H165; F5H7Y8; hsa:3697; P19827; P78455; Q01746; Q562G1			0	0	67.2	93.2	79.7	104.8	52.2	56.2	22.7	41.8	67.5	43.1	205.9	65.7	26.4	390.1	39.5	86.1	111.3	82	125.2	59.9	434	81.1	69.2	56.6	87.7
P54578	Ubiquitin carboxyl-terminal hydrolase 14 [OS=Homo sapiens]	0	114.446	38	17	124	17	494	56	5.3	384.11	17	cell-cell signaling;protein metabolism;other metabolic processes;stress response;other biological processes	plasma membrane;other membranes;cytosol;other cell component	enzyme regulator activity;other molecular function	Pf00443	9097	ENSG00000101557	USP14	B7Z4N8; hsa:9097; J3QRZ5; P54578; Q53XY5	Ub-specific processing proteases; Regulation of NF-kappa B signaling		2	0	20.7	23.3	19.4	18.9	47.4	31.9	23.3	82.4	45.6	7.3	22	51.7	6.1	15.4	39.9	33.5	80.6	13.7	15.9	8.4	28.3	37.3	63.3	107.8	106.8
Q15084	Protein disulfide-isomerase A6 [OS=Homo sapiens]	0	113.96	38	14	483	14	440	48.1	5.08	1588.92	14	protein metabolism;other metabolic processes;stress response	non-structural extracellular;plasma membrane;other membranes;cytosol;ER/Golgi;other cell component	other molecular function	Pf00085, Pf24541	10130	ENSG00000143870	PDIA6	B3KY95; B5MCQ5; B7Z254; B7Z4M8; F8WA83; hsa:10130; Q15084; Q53RC7; Q6ZSH5; Q99778	Regulation of Insulin-like Growth Factor (IGF) transport and uptake by Insulin-like Growth Factor Binding Proteins (IGFBPs); Post-translational protein phosphorylation; XBP1(S) activates chaperone genes	Photodynamic therapy-induced unfolded protein response; VEGFA-VEGFR2 signaling	5	0	58.9	97.7	35.1	16.9	36.9	41.5	41.1	30.6	344.9	7.5	39.1	152.7	6.8	40	55.7	102.5	213.5	23.6	48.4	11.8	40.3	91.6	129.1	165	197.3
P07910	Heterogeneous nuclear ribonucleoproteins C1/C2 [OS=Homo sapiens]	0	113.7	38	13	613	13	306	33.7	5.08	1686	13	RNA metabolism OR transcription;other metabolic processes;other biological processes	cytosol;cytoskeleton;nucleus;other cell component	nucleic acid binding activity;other molecular function	Pf00076	3183	ENSG00000092199	HNRNPC	D3DS19; D3DS22; hsa:3183; P07910; P22628; Q53EX2; Q59FD3; Q5FWE8; Q86SF8; Q86U45; Q96HK7; Q96HM4; Q96IY5; Q9BTS3	SUMOylation of RNA binding proteins; mRNA Splicing - Major Pathway; Processing of Capped Intron-Containing Pre-mRNA; RHOBTB2 GTPase cycle; RHOBTB1 GTPase cycle	mRNA processing	6	0	61.9	51.6	14.7	12.3	15.5	11.2	25.5	31.9	197.9	14.4	2.1	207.5	11	31.5	63.1	183.7	153	7.9	34.6	13.8	18.8	101.6	100.6	137	150.4
Q05682	Caldesmon [OS=Homo sapiens]	0	113.695	30	20	240	20	793	93.2	5.66	582.31	20	cell organization and biogenesis;developmental processes;other biological processes	plasma membrane;other membranes;cytosol;cytoskeleton	cytoskeletal activity;other molecular function	Pf02029	800	ENSG00000122786	CALD1	A8K0X1; hsa:800; Q05682; Q13978; Q13979; Q14741; Q14742; Q9UD91	Smooth Muscle Contraction	Myometrial relaxation and contraction pathways	2	0	83.6	100.5	40.9	38.4	31.9	57.1	55.3	63.2	48.1	52.6	34.4	201.4	31.7	93.7	237.3	324.6	228.2	20.3	186.8	8.6	80.8	123.7	121.7	76.2	63.1
P27797	Calreticulin [OS=Homo sapiens]	0	113.444	39	13	648	13	417	48.1	4.44	1401.93	13	cell organization and biogenesis;protein metabolism;other metabolic processes;stress response;transport;developmental processes;signal transduction;other biological processes	non-structural extracellular;extracellular matrix;plasma membrane;other membranes;cytosol;ER/Golgi;translational apparatus;nucleus;other cytoplasmic organelle;other cell component	signal transduction activity or receptor binding;nucleic acid binding activity;other molecular function	Pf00262	811	ENSG00000179218	CALR	hsa:811; P27797; Q6IAT4; Q9UDG2	ER-Phagosome pathway; Antigen Presentation: Folding, assembly and peptide loading of class I MHC; Scavenging by Class A Receptors; Assembly of Viral Components at the Budding Site; Scavenging by Class F Receptors; ATF6 (ATF6-alpha) activates chaperone genes; Calnexin/calreticulin cycle	Androgen receptor signaling; Complement system; Photodynamic therapy-induced unfolded protein response; VEGFA-VEGFR2 signaling; GDNF signaling; Calcium regulation in cardiac cells	13	0	37.9	39.1	10.3	10.3	7.2	10.1	16.3	16.7	160.1	3.8	23.9	205.1	4.2	33.8	99.9	173.3	150.4	10.1	56.5	1.8	29.6	104.6	47.4	131.6	164.5
Q08AH1	Acyl-coenzyme A synthetase ACSM1, mitochondrial [OS=Homo sapiens]	0	112.378	48	18	41	18	577	65.2	8.28	99.47	18	other metabolic processes;other biological processes	mitochondrion	other molecular function	Pf00501, Pf13193	116285	ENSG00000166743	ACSM1	hsa:116285; Q08AH1; Q08AH2; Q96A20	Conjugation of benzoate with glycine; Conjugation of phenylacetate with glutamine	Valproic acid pathway	3	0	57.1	89.4	67.9	122.1	92.4	106.6	35.9	47.3	75.5	23.7	9.7	44.1	7.9	11	36.3	36.8	48.5	32.9	7.4	17.6	36.5	80.3	78.8	98	86.9
P20774	Mimecan [OS=Homo sapiens]	0	111.877	36	13	466	13	298	33.9	5.63	1080.52	13	developmental processes;signal transduction;other biological processes	extracellular matrix;ER/Golgi;other cytoplasmic organelle	signal transduction activity or receptor binding	Pf13855	4969	ENSG00000106809; ENSG00000291350	OGN	hsa:4969; P20774; Q6FIB0; Q9UF90; Q9UNK5	Keratan sulfate biosynthesis; Keratan sulfate degradation; Defective CHST6 causes MCDC1; Defective ST3GAL3 causes MCT12 and EIEE15; Defective B4GALT1 causes B4GALT1-CDG (CDG-2d)		5	0	151	217.2	109.3	97.9	67.6	80.8	106.1	233.2	23.1	231.1	97	18.6	162.9	56.2	27.9	36.6	17.2	272.7	43.3	135.6	106.4	65.4	51.7	59.6	51.2
O60814	Histone H2B type 1-K [OS=Homo sapiens]	0	111.873	79	13	1345	4	126	13.9	10.32	3272.64	13	stress response;other biological processes	non-structural extracellular;cytosol;nucleus;other cell component	nucleic acid binding activity;other molecular function	Pf00125	85236	ENSG00000197903	H2BC12	A8K7P7; hsa:85236; O60814; Q2VPI7	Ub-specific processing proteases; RUNX1 regulates transcription of genes involved in differentiation of HSCs; E3 ubiquitin ligases ubiquitinate target proteins; Amyloid fiber formation; Meiotic synapsis; Regulation of endogenous retroelements by KRAB-ZFP proteins; HCMV Late Events; HCMV Early Events; Transcriptional regulation by small RNAs; Deposition of new CENPA-containing nucleosomes at the c…		49	11	72.3	59.5	8.6	16.9	12.3	11.7	22	37.1	127.8	17.2	7.3	159	20.2	8.9	45.4	124.6	127.1	7.3	14.5	12.4	10.1	190.4	183.7	138	147.7
P37802	Transgelin-2 [OS=Homo sapiens]	0	111.368	60	12	541	12	199	22.4	8.25	1587.74	12	cell organization and biogenesis;other biological processes	non-structural extracellular;cytosol;cytoskeleton	cytoskeletal activity	Pf00307, Pf00402	8407	ENSG00000158710	TAGLN2	E9KL39; hsa:8407; P37802; Q5JRQ6; Q5JRQ7; Q6FGI1; Q9BUH5; Q9H4P0	Platelet degranulation		1	0	22.7	22.3	12.9	11.6	9.7	8.7	9.7	13.4	67.6	15.1	12.8	131.1	23.6	13	76	134.2	193.8	7.9	68.6	2.2	17.2	64.1	91	242.6	142.2
Q16778	Histone H2B type 2-E [OS=Homo sapiens]	0	109.721	77	11	1229	2	126	13.9	10.32	3116	11	cell organization and biogenesis;stress response	non-structural extracellular;cytosol;nucleus;other cell component	nucleic acid binding activity;other molecular function	Pf00125	8349	ENSG00000184678	H2BC21	A3KMC7; A8K110; hsa:8349; Q16778; Q4KMY1; Q5QNX0; Q9UE88	Deposition of new CENPA-containing nucleosomes at the centromere; B-WICH complex positively regulates rRNA expression; Recruitment and ATM-mediated phosphorylation of repair and signaling proteins at DNA double strand breaks; NoRC negatively regulates rRNA expression; Amyloid fiber formation; Meiotic synapsis; Regulation of endogenous retroelements by KRAB-ZFP proteins; HCMV Late Events; Ub-speci…	3q29 copy number variation syndrome	49	0		52.1	6.5	21.4				39.4	133.2	34.7	14.3	102	13.5	6.4	58.5	84	147.2		12			48.2	129	119.4	110.1
Q9Y6C2	EMILIN-1 [OS=Homo sapiens]	0	109.05	23	17	155	17	1016	106.6	5.17	349.5	17	cell adhesion;cell organization and biogenesis;developmental processes;other biological processes	non-structural extracellular;extracellular matrix;plasma membrane;other membranes;other cell component	signal transduction activity or receptor binding;extracellular structural activity;other molecular function	Pf00386, Pf01391, Pf07546	11117	ENSG00000138080	EMILIN1	A0A0C4DFX3; A5PL03; H0Y7A0; hsa:11117; Q53SY9; Q96G58; Q96IH6; Q9UG76; Q9Y6C2	Molecules associated with elastic fibres		1	0	48.5	70	41.7	42.6	24.9	41	50.1	124.7	60.8	39.9	37.7	145	16.5	221.7	85	130.1	51.3	27.9	481.2	3.3	143.8	274.6	128.7	99.8	75.4
P98095	Fibulin-2 [OS=Homo sapiens]	0	108.462	20	17	165	17	1184	126.5	4.82	529.38	17	other biological processes	extracellular matrix	extracellular structural activity;other molecular function	Pf01821, Pf07645, Pf12662, Pf14670, Pf22914, Pf24532	2199	ENSG00000163520	FBLN2	B7Z9C5; hsa:2199; P98095; Q8IUI0; Q8IUI1	Molecules associated with elastic fibres	7q11.23 copy number variation syndrome	2	0	25	55.7	8.1	17.8	17.1	26.1	39.2	14	26.6	28.7	17.4	207.5	86.2	209.4	79	143.9	183.5	36.9	123.2	5.6	69.7	173.1	107.1	85.9	50.3
P62937	Peptidyl-prolyl cis-trans isomerase A [OS=Homo sapiens]	0	108.341	75	11	796	11	165	18	7.81	1165.58	11	cell adhesion;cell organization and biogenesis;protein metabolism;other metabolic processes;stress response;developmental processes;other biological processes	non-structural extracellular;nucleus;other cell component	signal transduction activity or receptor binding;other molecular function	Pf00160	5478	ENSG00000196262	PPIA	A8K220; hsa:5478; P05092; P62937; Q3KQW3; Q567Q0; Q6IBU5; Q96IX3; Q9BRU4; Q9BTY9; Q9UC61	Neutrophil degranulation; Platelet degranulation ; Gene and protein expression by JAK-STAT signaling after Interleukin-12 stimulation; Budding and maturation of HIV virion; Basigin interactions; SARS-CoV-1 activates/modulates innate immune responses; Integration of provirus; APOBEC3G mediated resistance to HIV-1 infection; Calcineurin activates NFAT; Binding and entry of HIV virion; Assembly Of T…	Prolactin signaling	16	0	53.1	55.4	9.9	13.7	10.9	14.8	14.5	19.2	182.9	9.5	15.5	103.5	4.6	17.7	25.8	91.2	149.1	10	47.3	7.4	19.5	103	133.3	186.7	196.7
Q96KP4	Cytosolic non-specific dipeptidase [OS=Homo sapiens]	0	108.071	43	15	557	15	475	52.8	5.97	1249.42	15	protein metabolism	cytosol;nucleus	other molecular function	Pf01546, Pf07687	55748	ENSG00000133313	CNDP2	B3KUG4; hsa:55748; Q8WY59; Q96KP4; Q9BQ94; Q9NVB4; V9HWE5	Glutathione synthesis and recycling; Paracetamol ADME		2	0	85.6	85.5	45.3	22.8	40.5	48	47	42.3	124	10.9	9.3	94.1	4.6	29.8	34	78.8	242.3	9.2	49.2	4	19.1	118.3	93.9	139.3	135
P34932	Heat shock 70 kDa protein 4 [OS=Homo sapiens]	0	107.964	25	16	153	15	840	94.3	5.19	432.38	16	cell organization and biogenesis;protein metabolism;other metabolic processes;stress response;transport	non-structural extracellular;cytosol;mitochondrion;nucleus	other molecular function	Pf00012	3308	ENSG00000170606	HSPA4	hsa:3308; O95756; P34932; Q2TAL4; Q9BUK9	Regulation of HSF1-mediated heat shock response	Parkin-ubiquitin proteasomal system pathway; HDAC6 interactions in the central nervous system	3	1	17.6	27.7	5.4	7	15.9	4.9	14.3	9.3	122.3	11.8	16.2	103	17.6	24.3	32.4	91.8	168	1.2	69.8	3.1	30.6	85	31.7	89.8	110.2
P60842	Eukaryotic initiation factor 4A-I [OS=Homo sapiens]	0	107.945	41	12	748	5	406	46.1	5.48	1940.7	12	cell organization and biogenesis;protein metabolism;other metabolic processes;other biological processes	plasma membrane;other membranes;cytosol;translational apparatus;nucleus;other cell component	nucleic acid binding activity;other molecular function	Pf00270, Pf00271	1973	ENSG00000161960	EIF4A1	B2R6L8; D3DTP9; hsa:1973; J3QLC4; P04765; P60842; Q5U018; Q61516	L13a-mediated translational silencing of Ceruloplasmin expression; GTP hydrolysis and joining of the 60S ribosomal subunit; Translation initiation complex formation; Ribosomal scanning and start codon recognition; Deadenylation of mRNA; M-decay: degradation of maternal mRNAs by maternally stored factors; ISG15 antiviral mechanism; Z-decay: degradation of maternal mRNAs by zygotically expressed fa…	Translation factors; Fragile X syndrome; Translation inhibitors in chronically activated PDGFRA cells; Interferon type I signaling	13	9	29.8	43.8	8.8	20	21.6	20.7	27.5	22.5	175.4	6.8	10.9	143.2	9.4	26.2	59.3	166.6	199.1	5.9	50.9	4.9	17.2	72.2	72.9	217.7	204.9
Q14195	Dihydropyrimidinase-related protein 3 [OS=Homo sapiens]	0	107.88	40	14	357	13	570	61.9	6.49	925.44	14	cell organization and biogenesis;stress response;developmental processes;other biological processes	non-structural extracellular;cytosol;cytoskeleton;ER/Golgi;other cell component	cytoskeletal activity;other molecular function	Pf01979	1809	ENSG00000113657	DPYSL3	B3SXQ8; hsa:1809; Q14195; Q93012	CRMPs in Sema3A signaling		1	2	53.6	106	53.9	44.7	30.4	31.1	36.2	40.7	46.3	26.6	78.9	198.8	14.3	121.5	125.2	224.5	134.1	94.5	285.6	48.9	118.1	167.5	137.8	110.8	107.7
Q7Z406	Myosin-14 [OS=Homo sapiens]	0	107.598	11	18	409	10	1995	227.7	5.6	1133.84	18	cell organization and biogenesis;other biological processes	cytosol;cytoskeleton;other cell component	cytoskeletal activity;other molecular function	Pf00063, Pf01576, Pf02736	79784	ENSG00000105357	MYH14	B0I1S2; C3TTN4; hsa:79784; Q5CZ75; Q6XYE4; Q76B62; Q7Z406; Q8WV23; Q96I22; Q9BT27; Q9BW35; Q9H882	RHO GTPases activate CIT; EPHA-mediated growth cone collapse; Sema4D induced cell migration and growth-cone collapse; RHO GTPases activate PKNs; RHO GTPases Activate ROCKs; RHO GTPases activate PAKs		6	0	87.8	153.8	93.8	83	52	66.3	96	148	52.4	167.4	55.8	91	125.6	160.1	67.2	88.8	95.4	139.3	235	77.4	51.2	63.7	65.5	52.7	66.3
P43304	Glycerol-3-phosphate dehydrogenase, mitochondrial [OS=Homo sapiens]	0	107.353	28	16	104	16	727	80.8	7.69	275.01	16	other metabolic processes	other membranes;mitochondrion	other molecular function	Pf01266, Pf16901	2820	ENSG00000115159	GPD2	A8K4V0; B3KSA9; hsa:2820; P43304; Q59FR1; Q9HAP9	Triglyceride catabolism; Synthesis of PA	Fatty acid beta-oxidation; miR-targeted genes in lymphocytes; miR-targeted genes in muscle cell	5	0	30.4	65.1	73.5	128.5	26.3	46	24.1	32.4	305.3	21.1	26.8	75.8	34	41.6	42.9	110.2	200.5	29.3	124.4	52.4	87.5	54.5	53.9	92.9	100.5
P19013	Keratin, type II cytoskeletal 4 [OS=Homo sapiens]	0	107.079	42	21	741	14	520	56.1	6.61	1868.19	21	cell organization and biogenesis;other biological processes	cytosol;cytoskeleton;other cell component	bone, tooth or skin structural activity	Pf00038, Pf16208	3851	ENSG00000170477	KRT4	B4DRS2; F8VS64; hsa:3851; P19013; Q6GTR8; Q96LA7; Q9BTL1	Formation of the cornified envelope		2	2	32.4	27.8	315.6	66.9	40.6	37.3	106	67.4	221.5	111.6	8.9	190	164.9	31.8	97.9	50.3	54	29.6	26.7	29	24.4	33.9	59	79.9	82.5
P22626	Heterogeneous nuclear ribonucleoproteins A2/B1 [OS=Homo sapiens]	0	106.574	44	15	407	13	353	37.4	8.95	908.46	15	RNA metabolism OR transcription;other metabolic processes;transport;other biological processes	non-structural extracellular;nucleus;other cell component	nucleic acid binding activity;other molecular function	Pf00076, Pf11627	3181	ENSG00000122566	HNRNPA2B1	A0A024RA27; A0A024RA61; A8K064; hsa:3181; P22626; P22627; Q9UC98; Q9UDJ2	Gene and protein expression by JAK-STAT signaling after Interleukin-12 stimulation; mRNA Splicing - Major Pathway; Processing of Capped Intron-Containing Pre-mRNA	mRNA processing	4	2	30	37.8	10.1	10.8	8.1	12	17.4	17.7	112.5	29.9	11.5	134.4	23	14.7	56.6	106.4	180.5	9.8	29.2	21.4	17	65.3	80.6	82.7	79.4
Q01518	Adenylyl cyclase-associated protein 1 [OS=Homo sapiens]	0	105.365	42	15	346	15	475	51.9	8.06	940.25	15	cell organization and biogenesis;transport;signal transduction;other biological processes	non-structural extracellular;plasma membrane;other membranes;cytoskeleton;other cytoplasmic organelle;other cell component	cytoskeletal activity;other molecular function	Pf01213, Pf08603, Pf21938	10487	ENSG00000131236	CAP1	hsa:10487; Q01518; Q53HR7; Q5T0S1; Q5T0S2; Q6I9U6	Neutrophil degranulation; Platelet degranulation ; Role of ABL in ROBO-SLIT signaling	miR-targeted genes in adipocytes; miR-targeted genes in leukocytes; miR-targeted genes in lymphocytes; Angiopoietin-like protein 8 regulatory pathway; Insulin signaling; Complement system in neuronal development and plasticity; Opioid receptor pathways	10	0	30	29.3	11.1	14	13.1	21.2	26	24.9	122.8	9.9	5.4	111.4	14.1	39.1	70.2	96	135.5	7.3	141.4	2.2	43.5	74.7	55.6	96.5	86.7
P54868	Hydroxymethylglutaryl-CoA synthase, mitochondrial [OS=Homo sapiens]	0	104.768	30	17	66	16	508	56.6	8.16	157.32	17	other metabolic processes;stress response;developmental processes;other biological processes	mitochondrion	other molecular function	Pf01154, Pf08540	3158	ENSG00000134240	HMGCS2	B7Z8R3; D3Y5K6; hsa:3158; P54868; Q5SZU2; Q6IBF4	Mitochondrial protein degradation; PPARA activates gene expression; Synthesis of Ketone Bodies	Amino acid metabolism; PPAR signaling; Cholesterol metabolism with Bloch and Kandutsch-Russell pathways; Effect of omega-3 PUFA on Huntington's disease pathways	7	1	63	88.2	19.4	32	206.4	232.7	13.8	32.4	199.7	29.1	24.3	29.2	32.4	21	17.1	55.8	73.6	69.1	30.2	46.4	16.8	55.6	87.3	39.6	63
P08603	Complement factor H [OS=Homo sapiens]	0	104.562	24	21	164	21	1231	139	6.61	386.17	21	protein metabolism;stress response;other biological processes	non-structural extracellular;other cell component	other molecular function	Pf00084	3075	ENSG00000000971	CFH	A5PL14; hsa:3075; P08603; P78435; Q14570; Q2TAZ5; Q38G77; Q5TFM3; Q8N708; Q9NU86	Regulation of Complement cascade	Complement system; Dengue-2 interactions with complement and coagulation cascades; Complement system in neuronal development and plasticity; Network map of SARS-CoV-2 signaling; Complement and coagulation cascades	6	0	81.2	111.8	152	230.8	62.5	89.1	58.9	95.3	67.7	47.1	92.5	84.9	15.6	329	63.4	133.3	112.8	77	286.6	85.3	227.3	144.1	98.8	84.3	63.4
O60701	UDP-glucose 6-dehydrogenase [OS=Homo sapiens]	0	104.56	39	16	380	16	494	55	7.12	913.9	16	cell organization and biogenesis;protein metabolism;other metabolic processes;developmental processes	cytosol;nucleus	other molecular function	Pf00984, Pf03720, Pf03721	7358	ENSG00000109814	UGDH	B3KUU2; B4DN25; hsa:7358; O60589; O60701	Formation of the active cofactor, UDP-glucuronate	UDP-derived sugars synthesis in fibroblasts; Glucuronidation	3	0	49.5	55.1	22.8	8.4	42.5	40.4	36.1	31.6	114.1	11.7	40.1	188.6	11.6	40.2	91.7	162	157	22.9	112.2	4.1	26.8	89.8	75.1	744.7	762
Q9NSB2	Keratin, type II cuticular Hb4 [OS=Homo sapiens]	0	103.402	26	17	747	8	600	64.8	7.56	1249.88	17	cell organization and biogenesis;developmental processes;other biological processes	cytosol;cytoskeleton	bone, tooth or skin structural activity;cytoskeletal activity	Pf00038, Pf16208	3890	ENSG00000161849	KRT84	B2RA43; hsa:3890; Q6ISB0; Q701L6; Q9NSB2	Formation of the cornified envelope		2	0	20.7	12.3	2.5	5.6	48.1	28.7	78.3	61	308.3	5	0.9	134	32.1	23.8	43.8	102.4	33	1.4	6.4	3		10.3	2.5	72.7	327.9
P35221	Catenin alpha-1 [OS=Homo sapiens]	0	103.002	27	16	226	16	906	100	6.29	644.08	16	cell adhesion;cell cycle OR cell proliferation;cell organization and biogenesis;stress response;developmental processes;signal transduction;other biological processes	plasma membrane;other membranes;cytosol;cytoskeleton;nucleus;other cell component	cytoskeletal activity;other molecular function	Pf01044	1495	ENSG00000044115	CTNNA1	hsa:1495; P35221; Q12795; Q8N1C0	RHO GTPases activate IQGAPs; Myogenesis; VEGFR2 mediated vascular permeability; Adherens junctions interactions; Regulation of CDH11 function; Regulation of CDH19 Expression and Function; CDH11 homotypic and heterotypic interactions	Arrhythmogenic right ventricular cardiomyopathy; Apoptosis-related network due to altered Notch3 in ovarian cancer; VEGFA-VEGFR2 signaling; White fat cell differentiation; Endometrial cancer; Mechanoregulation and pathology of YAP/TAZ via Hippo and non-Hippo mechanisms; Hippo-Merlin signaling dysregulation; Pleural mesothelioma	15	0	152.3	115.4	37.5	167.2	157.9	252.2	70.3	91.1	140.6	4.7	2.1	71.8	9.3	5.2	43.5	153	127.5	5.6	21.7	7.6	12.4	79.5	76.7	226.8	199.7
P53618	Coatomer subunit beta [OS=Homo sapiens]	0	102.876	22	14	253	14	953	107.1	6.05	561.53	14	transport	plasma membrane;other membranes;cytosol;ER/Golgi;other cell component	other molecular function	Pf01602, Pf07718, Pf14806	1315	ENSG00000129083	COPB1	D3DQX0; hsa:1315; P53618; Q6GTT7; Q9NTK2; Q9UNW7	Neutrophil degranulation; COPI-dependent Golgi-to-ER retrograde traffic; COPI-mediated anterograde transport		3	0	26.4	34.2	4.9	3.9	16	14.1		4.4	194.8	1.8	7.4	212.7		18	60.2	106.6	351.6	7.8	40.7	0.4	32.2	70.1	43.8	287.6	328.9
P07195	L-lactate dehydrogenase B chain [OS=Homo sapiens]	0	102.14	51	15	448	14	334	36.6	6.05	1169.55	15	other metabolic processes	other membranes;cytosol;mitochondrion;other cell component	other molecular function	Pf00056, Pf02866	3945	ENSG00000111716	LDHB	hsa:3945; P07195	Pyruvate metabolism	Clear cell renal cell carcinoma pathways; CCL18 signaling; Glycolysis and gluconeogenesis; Metabolic epileptic disorders	5	0	101.9	87.7	27.9	20.2	13.8	18.1	35.3	48.1	43.5	33.7	10.4	100.7	11.9	5.3	66.6	115.6	52.6	15.5	33.2	9.6	26.4	88.8	57	291.5	259.8
P20700	Lamin-B1 [OS=Homo sapiens]	0	101.965	33	18	352	14	586	66.4	5.16	795.48	18	cell organization and biogenesis;transport;other biological processes	other membranes;cytoskeleton;nucleus	cytoskeletal activity;nucleic acid binding activity;other molecular function	Pf00038, Pf00932	4001	ENSG00000113368	LMNB1	B2R6J6; hsa:4001; P20700; Q3SYN7; Q96EI6	Deregulated CDK5 triggers multiple neurodegenerative pathways in Alzheimer's disease models; Meiotic synapsis; RHOD GTPase cycle; RHOF GTPase cycle; Gene and protein expression by JAK-STAT signaling after Interleukin-12 stimulation; Initiation of Nuclear Envelope (NE) Reformation; Depolymerization of the Nuclear Lamina; Breakdown of the nuclear lamina; Formation of Senescence-Associated Heterochr…	Fas ligand pathway and stress induction of heat shock proteins; Familial partial lipodystrophy; Progeria-associated lipodystrophy; Acquired partial lipodystrophy / Barraquer-Simons syndrome	14	2	48.9	58.2	16.2	49.1	39.2	25	44.5	58.1	84.3	21.1	13.2	121.7	36.1	11.7	86.7	163.5	228.6	7	52.7	4.1	24.2	89.4	80.2	101.1	74.7
Q6NZI2	Caveolae-associated protein 1 [OS=Homo sapiens]	0	101.532	29	9	276	9	390	43.5	5.6	868.65	9	RNA metabolism OR transcription;other metabolic processes;transport;other biological processes	plasma membrane;other membranes;cytosol;mitochondrion;ER/Golgi;nucleus;other cell component	nucleic acid binding activity;other molecular function	Pf15237	284119	ENSG00000177469	CAVIN1	B2RAW7; hsa:284119; O00535; Q6GMY1; Q6NZI2; Q96H74; Q9BT85; Q9HAP4	RHOA GTPase cycle; RHOC GTPase cycle; RHOB GTPase cycle; RNA Polymerase I Transcription Termination	Congenital generalized lipodystrophy	5	0	294.4	297.8	156.2	150.8	43.9	53.2	93.1	80.7	64.6	42.1	36.5	69.7	17	14.2	29.6	69.4	34.2	108.6	79.1	59.9	69.8	148.6	193.4	45.4	39
P0DOX6	Immunoglobulin mu heavy chain [OS=Homo sapiens]	0	101.503	25	13	537	1	576	63.4	7.87	1318.08	13	other biological processes	non-structural extracellular;plasma membrane;other membranes;other cell component									0	0		124.4	375.1	492.2				257.3						166				87.7	180.2	94.3	114.1
P13010	X-ray repair cross-complementing protein 5 [OS=Homo sapiens]	0	101.414	33	20	371	20	732	82.7	5.81	738.74	20	cell cycle OR cell proliferation;cell organization and biogenesis;DNA metabolism;other metabolic processes;stress response;developmental processes;other biological processes	non-structural extracellular;plasma membrane;other membranes;cytosol;nucleus;other cell component	enzyme regulator activity;nucleic acid binding activity;other molecular function	Pf02735, Pf03730, Pf03731, Pf08785	7520	ENSG00000079246	XRCC5	A8K3X5; hsa:7520; P13010; Q0Z7V0; Q4VBQ5; Q53HH7; Q7M4N0; Q9UCQ0; Q9UCQ1	Neutrophil degranulation; Cytosolic sensors of pathogen-associated DNA ; Nonhomologous End-Joining (NHEJ); 2-LTR circle formation; IRF3-mediated induction of type I IFN	Non-homologous end joining; Male infertility; DNA repair pathways, full network; p53 transcriptional gene network	9	0	52.9	55.2	6.6	4.1	21.3	23.5	43.8	37.3	180	17.7	9.1	210.9	13.6	21.1	84.8	174.7	140.6	9.4	52.7	3.5	35.1	89.9	78.8	184.9	176
Q9Y678	Coatomer subunit gamma-1 [OS=Homo sapiens]	0	101.22	27	16	271	16	874	97.7	5.47	688.01	16	transport;other biological processes	other membranes;cytosol;ER/Golgi	other molecular function	Pf01602, Pf08752, Pf16381	22820	ENSG00000181789	COPG1	A8K6M8; B3KMF6; hsa:22820; Q54AC4; Q9Y678	COPI-mediated anterograde transport; COPI-dependent Golgi-to-ER retrograde traffic	VEGFA-VEGFR2 signaling	3	0	19.9	59.6	11.4	2.1	16.3	20.9	16.4	19.6	186.7	9.7	22.1	227.9	10.4	44.1	46.5	98.5	221.8	24.9	55.1	14.8	40.5	80.6	86.6	288.9	283.6
Q02413	Desmoglein-1 [OS=Homo sapiens]	0	100.963	22	15	145	15	1049	113.7	5.03	391.79	15	cell adhesion;cell organization and biogenesis;other biological processes	plasma membrane;other membranes;cytosol;nucleus;other cell component	other molecular function	Pf00028, Pf01049	1828	ENSG00000134760	DSG1	B7Z845; hsa:1828; Q02413	Neutrophil degranulation; Apoptotic cleavage of cell adhesion proteins; Formation of the cornified envelope; RND2 GTPase cycle; RND3 GTPase cycle		6	0	170.6	485.5	88.7	96.7	47.3	42	17	88.1	29.6	15.1	72.2	38.5	23	58.1	9.5	24.2	24.4	468.6	24.2	104.3	188.3	233.1	137.4	30.4	39
P30041	Peroxiredoxin-6 [OS=Homo sapiens]	0	100.384	60	12	408	12	224	25	6.38	891.85	12	other metabolic processes;stress response;other biological processes	non-structural extracellular;cytosol;nucleus;other cytoplasmic organelle;other cell component	other molecular function	Pf00578, Pf10417	9588	ENSG00000117592	PRDX6	A8JZY7; hsa:9588; P30041; P32077; Q5TAH4; Q5ZEZ8	Detoxification of Reactive Oxygen Species; Neutrophil degranulation	Nuclear receptors meta-pathway; NRF2 pathway; VEGFA-VEGFR2 signaling	5	0	83.8	53.7	57	168.7	201.9	275.6	150.7	161.3	99.9	31.2	422.6	50.9	7.8	113.9	156	95.7	53.5	103.4	33.8	147.4	247.6	61.7	99.8	98	101.5
P28838	Cytosol aminopeptidase [OS=Homo sapiens]	0	100.047	39	15	301	15	519	56.1	7.93	780.95	15	protein metabolism	other cell component	other molecular function	Pf00883, Pf02789	51056	ENSG00000002549	LAP3	B3KMQ3; hsa:51056; P28838; Q6IAM6; Q6P0L6; Q9UQE3			0	0	63.8	35.7	163.1	39.7	36.5	58	138	55.6	36	97.5	12.3	69.8	180.7	49.7	89.7	40.3	149.8	43.3	88.7	49	33.9	39.7	128.8	93.9	78.2
P49189	4-trimethylaminobutyraldehyde dehydrogenase [OS=Homo sapiens]	0	98.896	31	14	210	14	494	53.8	5.87	562.91	14	cell organization and biogenesis;other metabolic processes	cytosol;other cell component	other molecular function	Pf00171	223	ENSG00000143149	ALDH9A1	B2R6X1; B4DXY7; B9EKV4; hsa:223; P49189; Q5VV90; Q6LCL1; Q9NZT7	Carnitine synthesis	GABA receptor signaling; Fluoroacetic acid toxicity; Opioid receptor pathways	4	0	80.8	77.5	30.6	55.8	34.8	41.9	39	53.8	121	19.4	49.4	44.6	20.9	25.4	22.2	52.4	118	59.9	41.9	17.4	31.1	76.2	87	71.8	66.4
Q9Y4L1	Hypoxia up-regulated protein 1 [OS=Homo sapiens]	0	98.51	21	16	164	16	999	111.3	5.22	348.32	16	protein metabolism;other metabolic processes;stress response;transport;other biological processes	non-structural extracellular;mitochondrion;ER/Golgi;other cell component	other molecular function	Pf00012	10525	ENSG00000149428; ENSG00000280682	HYOU1	A8C1Z0; B7Z909; hsa:10525; Q2I204; Q53H25; Q9Y4L1	XBP1(S) activates chaperone genes; Scavenging by Class F Receptors	VEGFA-VEGFR2 signaling	3	0	17.2	55	1.8	18.6	10.7	15.1	4.3	8	231.1	3.6	32.5	151.8	2.5	33.8	26.1	92.8	107.6	20.2	35.9	12.5	45.1	75.5	62.2	74.4	94.5
O95994	Anterior gradient protein 2 homolog [OS=Homo sapiens]	0	98.472	50	8	172	7	175	20	9	428.85	8	stress response;transport;developmental processes;other biological processes	non-structural extracellular;ER/Golgi	signal transduction activity or receptor binding;other molecular function	Pf13899	10551	ENSG00000106541	AGR2	hsa:10551; O95994		Pancreatic cancer subtypes	1	2	3.2	3.7		3.7	4.7	20.3	13.3	7.5	476.6	5.8	2	66.6	4.5	11.3	13.6	45.3	421.4	9.1		0.6	6.2	4	15	214.1	172
P27695	DNA repair nuclease/redox regulator APEX1 [OS=Homo sapiens]	0	98.099	55	14	106	14	318	35.5	8.12	267.66	14	cell organization and biogenesis;DNA metabolism;RNA metabolism OR transcription;other metabolic processes;stress response;other biological processes	cytoskeleton;mitochondrion;ER/Golgi;translational apparatus;nucleus;other cell component	nucleic acid binding activity;other molecular function	Pf03372	328	ENSG00000100823; ENSG00000291796	APEX1	hsa:328; P27695; Q969L5; Q99775	Displacement of DNA glycosylase by APEX1; POLB-Dependent Long Patch Base Excision Repair; PCNA-Dependent Long Patch Base Excision Repair; Abasic sugar-phosphate removal via the single-nucleotide replacement pathway	Thyroid stimulating hormone (TSH) signaling; Spinal cord injury; Base excision repair; DNA repair pathways, full network	10	0	42.2	31.1	4.8	3.7	32	26.1	26.9	43.2	90.2	5.8	22.3	115.2	7.6	15.2	33.4	115.1	72.8	3.9	13	1.7	4.6	66.7	65.4	125.4	146.2
O94905	Erlin-2 [OS=Homo sapiens]	0	97.542	49	16	95	16	339	37.8	5.62	303.02	16	protein metabolism;other metabolic processes;stress response;signal transduction;other biological processes	plasma membrane;other membranes;cytosol;ER/Golgi;other cell component	other molecular function	Pf01145	11160	ENSG00000147475	ERLIN2	A0JLQ1; A8K5S9; B4DM38; D3DSW0; hsa:11160; O94905; Q6NW21; Q86VS6; Q86W49	ABC-family proteins mediated transport; Defective CFTR causes cystic fibrosis; Signaling by FGFR1 in disease; Signaling by plasma membrane FGFR1 fusions		4	0	57.2	82.1	97.6	83.5	69.5	85.5	74.8	82.6	157.5	34.1	82	86.5	15	95.2	43.7	71.5	47	100.6	132.2	93.1	118.5	88.7	66.3	87.9	99.5
P62701	Small ribosomal subunit protein eS4, X isoform [OS=Homo sapiens]	0	96.468	45	13	348	13	263	29.6	10.15	885.73	13	protein metabolism;other metabolic processes;other biological processes	cytosol;translational apparatus;nucleus;other cell component	nucleic acid binding activity;other molecular function	Pf00467, Pf00900, Pf08071, Pf16121	6191	ENSG00000198034	RPS4X	hsa:6191; P12631; P12750; P27576; P55831; P62701; Q14727; Q6IPY4	Regulation of expression of SLITs and ROBOs; L13a-mediated translational silencing of Ceruloplasmin expression; Translation initiation complex formation; Formation of a pool of free 40S subunits; Formation of the ternary complex, and subsequently, the 43S complex; Ribosomal scanning and start codon recognition; GTP hydrolysis and joining of the 60S ribosomal subunit; Major pathway of rRNA process…	Cytoplasmic ribosomal proteins	19	0	38.6	27.6	97.8	19.7	34.3	48.6	62.5	37.9	101.2	51.8	8.5	152.6	9.4	42	68.7	93.6	94.5	35.9	62.9	27.9	55.8	58.2	150.8	170.4	162.5
Q01995	Transgelin [OS=Homo sapiens]	0	95.824	79	16	452	16	201	22.6	8.84	1123.72	16	other biological processes	other cell component	cytoskeletal activity	Pf00307, Pf00402	6876	ENSG00000149591	TAGLN	hsa:6876; O15542; Q01995		Burn wound healing	1	0	124.4	136.1	67.1	75.2	40.3	39.1	58.7	83.1	59.7	70	43.7	182	24.1	99	121.6	184.1	134.9	37.5	289.9	6.1	52	120.4	131.7	63.3	57.6
P04114	Apolipoprotein B-100 [OS=Homo sapiens]	0	95.481	6	19	96	19	4563	515.2	7.05	223.16	19	cell organization and biogenesis;protein metabolism;other metabolic processes;transport;developmental processes;signal transduction;other biological processes	non-structural extracellular;plasma membrane;other membranes;cytosol;ER/Golgi;other cytoplasmic organelle;other cell component	signal transduction activity or receptor binding;transporter activity;other molecular function	Pf01347, Pf06448, Pf09172, Pf12491	338	ENSG00000084674	APOB	hsa:338; O00502; P04114; P78479; P78480; P78481; Q13779; Q13785; Q13786; Q13787; Q13788; Q4ZG63; Q53QC8; Q7Z600; Q9UMN0	Cell surface interactions at the vascular wall; Regulation of Insulin-like Growth Factor (IGF) transport and uptake by Insulin-like Growth Factor Binding Proteins (IGFBPs); Post-translational protein phosphorylation; Cargo recognition for clathrin-mediated endocytosis; Regulation of TLR by endogenous ligand; Scavenging by Class B Receptors; Heme signaling; Retinoid metabolism and transport; LDL c…	Selenium micronutrient network; Vitamin B12 metabolism; Folate metabolism; Statin inhibition of cholesterol production; Male infertility; Perturbations to host-cell autophagy, induced by SARS-CoV-2 proteins; Familial hyperlipidemia type 2; Cholesterol metabolism; Female steroid hormones in cardiomyocyte energy metabolism; Fatty acid and lipoprotein transport in hepatocytes; Enterocyte cholesterol…	31	0	76.4	72.2	83.4	80.3	40.5	41.3	32.9	49.7	119.9	58.9	69	89.6	7.8	153.5	44.3	79.5	114	113.9	114.1	84.5	148.1	140.3	120	118.5	127.8
P0DOX2	Immunoglobulin alpha-2 heavy chain [OS=Homo sapiens]	0	95.199	32	13	540	4	455	48.9	6.67	1374.79	13	other biological processes	non-structural extracellular;plasma membrane;other membranes;other cell component									0	1	235.1	338.8	168.5	163.1	53.1	31.1	60.9	89.8	52	105.5	40.2	32.5	118.3	229.6	67.7	58.6	35.4	49.1	146.4	166.3	114.9	95.3	69.6	17.1	17.6
P00738	Haptoglobin [OS=Homo sapiens]	0	95.059	37	14	663	14	406	45.2	6.58	1641.23	14	stress response;other biological processes	non-structural extracellular;other cell component	other molecular function	Pf00089	3240	ENSG00000257017	HP	B0AZL5; hsa:3240; P00737; P00738; Q0VAC4; Q0VAC5; Q2PP15; Q3B7J0; Q6LBY9; Q9UC67	Neutrophil degranulation; Scavenging of heme from plasma	Network map of SARS-CoV-2 signaling	3	0	86.7	104.9	234.4	251.6	36.4	39.4	64.1	89.7	45.9	43.3	35.9	46.8	27.5	281.6	16.6	46.8	69.5	43.8	227.5	195.1	101.2	226.4	165.7	31.8	28.5
P00915	Carbonic anhydrase 1 [OS=Homo sapiens]	0	94.828	65	13	101	13	261	28.9	7.12	258.36	13	other metabolic processes	cytosol	other molecular function	Pf00194	759	ENSG00000133742	CA1	hsa:759; P00915	Gene and protein expression by JAK-STAT signaling after Interleukin-12 stimulation; Reversible hydration of carbon dioxide; Erythrocytes take up carbon dioxide and release oxygen; Erythrocytes take up oxygen and release carbon dioxide		4	0	67.7	154.5		3.4	15.4	32.6	4.9	9.8	16.7	23.5	9.1	4	7.3	2.3			7.5	14.1			5.7	22	8.2	9.2	19.5
Q92764	Keratin, type I cuticular Ha5 [OS=Homo sapiens]	0	94.787	28	15	497	6	455	50.3	4.91	1098.31	15	cell organization and biogenesis;other biological processes	cytosol;cytoskeleton	other molecular function	Pf00038	3886	ENSG00000197079	KRT35	hsa:3886; O76012; Q92651; Q92764	Formation of the cornified envelope		2	1	24.2	38.7	35.6	3506.6	16.3	43.8	11.6	7.3	78.9		34.8	30.7	82	22.4	43.5	114.7	89.1	5	65	12.1	70.1	32.3	36.8	116.7	57.4
P00488	Coagulation factor XIII A chain [OS=Homo sapiens]	0	94.365	26	17	194	17	732	83.2	6	395.51	17	protein metabolism;other metabolic processes;stress response	non-structural extracellular;other cell component	other molecular function	Pf00868, Pf00927, Pf01841	2162	ENSG00000124491	F13A1	hsa:2162; P00488; Q59HA7; Q8N6X2; Q96P24; Q9BX29	Platelet degranulation ; Interleukin-4 and Interleukin-13 signaling; Common Pathway of Fibrin Clot Formation	Complement system	4	0	219	235.4	179.1	84	21.9	30.3	20.2	51.9	164.7	47	65.8	421.2	21.7	107.3	22.9	67.2	8.4	76.3	276.1	47.4	113	228.9	167.2	96.4	74.4
P53396	ATP-citrate synthase [OS=Homo sapiens]	0	94.082	16	13	167	13	1101	120.8	7.33	542.45	13	other metabolic processes	non-structural extracellular;cytosol;nucleus;other cytoplasmic organelle;other cell component	other molecular function	Pf00285, Pf00549, Pf02629, Pf16114, Pf24948	47	ENSG00000131473	ACLY	B4DIM0; B4E3P0; hsa:47; P53396; Q13037; Q9BRL0	Neutrophil degranulation; ChREBP activates metabolic gene expression; Fatty acyl-CoA biosynthesis	Sterol regulatory element-binding proteins (SREBP) signaling; TCA cycle and deficiency of pyruvate dehydrogenase complex (PDHc); Fatty acid biosynthesis; Amino acid metabolism; Lipid metabolism pathway; Clear cell renal cell carcinoma pathways; Metabolic reprogramming in colon cancer; Bempedoic acid therapy in atherosclerosis and metabolic syndrome	11	0	382.5	252.5	52.7	61.3	153.9	178.7	182.5	154.1	142.3	7.2	126.5	192.1		65.3	100.7	134.4	374.8	72.2	26.2	58.1	59.7	94	136.1	132.3	129.8
Q93077	Histone H2A type 1-C [OS=Homo sapiens]	0	93.813	65	10	1120	2	130	14.1	11.05	2726.35	10	cell organization and biogenesis;other biological processes	nucleus;other cell component	nucleic acid binding activity;other molecular function	Pf00125, Pf16211	8334	ENSG00000180573	H2AC6	B2R4F7; hsa:8334; O00775; O00776; O00777; O00778; Q540R1; Q93077	HCMV Late Events; HCMV Early Events; Transcriptional regulation by small RNAs; Oxidative Stress Induced Senescence; Ub-specific processing proteases; UCH proteinases; RUNX1 regulates transcription of genes involved in differentiation of HSCs; MLL4 and MLL3 complexes regulate expression of PPARG target genes in adipogenesis and hepatic steatosis; HDACs deacetylate histones; HATs acetylate histones…		46	8	85.6	80.8	7.5	13.7	10.2	11.7	24.8	33.7	87.7	6.7	14.8	102	5.9	10.3	27.1	74.9	94	10.1	24.6	8.2	24.1	148.3	139.3	100.2	113.6
Q9UM54	Unconventional myosin-VI [OS=Homo sapiens]	0	93.53	17	16	120	16	1294	149.6	8.53	319.32	16	cell organization and biogenesis;stress response;transport;developmental processes;signal transduction;other biological processes	plasma membrane;other membranes;cytosol;cytoskeleton;ER/Golgi;nucleus;other cytoplasmic organelle;other cell component	cytoskeletal activity;other molecular function	Pf00063, Pf16521, Pf21521	4646	ENSG00000196586	MYO6	A6H8V4; E1P540; hsa:4646; Q5TEM5; Q5TEM6; Q5TEM7; Q9BZZ7; Q9UEG2; Q9UM54	RHOU GTPase cycle; RHOBTB2 GTPase cycle; RHOBTB1 GTPase cycle; Trafficking of AMPA receptors; Gap junction degradation	VEGFA-VEGFR2 signaling; Joubert syndrome	7	0	47.1	67.8	25	24.4	20.7	22.1	19.4	37.9	124.4	21.1	73.1	136.2	15.4	159	64.1	95.4	163.1	101.6	129	91.5	106.4	69.1	38.4	84.6	87.5
P40121	Macrophage-capping protein [OS=Homo sapiens]	0	93.222	43	10	310	10	348	38.5	6.19	804.72	10	cell organization and biogenesis;developmental processes;other biological processes	cytoskeleton;nucleus;other cell component	cytoskeletal activity;other molecular function	Pf00626	822	ENSG00000042493	CAPG	B8ZZS7; D6W5K8; hsa:822; P40121; Q53SA7		miR-targeted genes in leukocytes; miR-targeted genes in lymphocytes; miR-targeted genes in muscle cell; TYROBP causal network in microglia	4	0	72	36.6	94	106.7	348.8	259.7	152.8	140.4	132.8	65.1	496.2	85.3	15.6	216.3	335.7	158.1	56.2	90.2	45.1	105.8	202.5	128.1	146.2	110.8	94
Q9HCC0	Methylcrotonoyl-CoA carboxylase beta chain, mitochondrial [OS=Homo sapiens]	0	92.156	29	12	149	12	563	61.3	7.68	401.57	12	other metabolic processes	cytosol;mitochondrion;other cell component	other molecular function	Pf01039	64087	ENSG00000131844	MCCC2	A6NIY9; hsa:64087; Q96C27; Q9HCC0; Q9Y4L7	Biotin transport and metabolism; Branched-chain amino acid catabolism; Defective HLCS causes multiple carboxylase deficiency; 3-Methylcrotonyl-CoA carboxylase deficiency		4	0	5.2	36.7	29.3	10.3	51	47.2	4.4	30.7	56.7	4	12.8	50.3		22.5	85.2	53	78	11	7.6	9.1	17.5	23.5	21.8	56.8	95
P17987	T-complex protein 1 subunit alpha [OS=Homo sapiens]	0	92.104	33	14	155	14	556	60.3	6.11	407.36	14	cell organization and biogenesis;protein metabolism;other metabolic processes;other biological processes	cytosol;cytoskeleton;ER/Golgi;other cell component	other molecular function	Pf00118	6950	ENSG00000120438	TCP1	E1P5B2; hsa:6950; P17987; Q15556; Q5TCM3	Formation of tubulin folding intermediates by CCT/TriC; BBSome-mediated cargo-targeting to cilium; Gene and protein expression by JAK-STAT signaling after Interleukin-12 stimulation; Association of TriC/CCT with target proteins during biosynthesis; Cooperation of PDCL (PhLP1) and TRiC/CCT in G-protein beta folding; Prefoldin mediated transfer of substrate to CCT/TriC; Folding of actin by CCT/TriC	16p11.2 proximal deletion syndrome	8	0	39.8	61.3	37.8	14.1	29.2	32.7	20.3	40.6	127.8	19.7	21.1	169.4	15.6	38.1	44.5	134.3	120.1	29.9	78.1	12.3	33.4	88.1	76.4	262.6	224.7
P49368	T-complex protein 1 subunit gamma [OS=Homo sapiens]	0	91.276	33	14	447	14	545	60.5	6.49	1079.89	14	protein metabolism;other metabolic processes;other biological processes	cytosol;cytoskeleton;other cell component	other molecular function	Pf00118	7203	ENSG00000163468	CCT3	A6NE14; hsa:7203; P49368; Q5SZY1; Q9BR64	Formation of tubulin folding intermediates by CCT/TriC; BBSome-mediated cargo-targeting to cilium; Association of TriC/CCT with target proteins during biosynthesis; Cooperation of PDCL (PhLP1) and TRiC/CCT in G-protein beta folding; Prefoldin mediated transfer of substrate to CCT/TriC; Folding of actin by CCT/TriC	16p11.2 proximal deletion syndrome	7	0	41.6	47	8.1	21.8	67.1	75.2	58	63.9	103.4	14	64.9	154.7	7.5	36.9	104.5	103.5	65.5	23.7	43.7	26.3	52.1	98.3	89.5	196.6	186.2
Q16555	Dihydropyrimidinase-related protein 2 [OS=Homo sapiens]	0	90.987	35	13	235	12	572	62.3	6.38	497.77	13	cell organization and biogenesis;other metabolic processes;transport;developmental processes;signal transduction;other biological processes	plasma membrane;other membranes;cytosol;cytoskeleton	other molecular function	Pf01979	1808	ENSG00000092964	DPYSL2	A8K5H2; B4DR31; D3DSS7; hsa:1808; O00424; Q16555	Recycling pathway of L1; CRMPs in Sema3A signaling	Microtubule cytoskeleton regulation; Brain-derived neurotrophic factor (BDNF) signaling	4	0	174.4	203.4	63.4	58.8	69.5	53.5	101.8	104.1	36.8	61	48	99	43.8	52.8	54.8	147.3	60.3	71.2	145.7	45.1	84.1	145.5	127.1	43.6	19.7
P23396	Small ribosomal subunit protein uS3 [OS=Homo sapiens]	0	90.911	65	14	513	14	243	26.7	9.66	1347.6	14	cell cycle OR cell proliferation;cell organization and biogenesis;protein metabolism;DNA metabolism;other metabolic processes;stress response;other biological processes	plasma membrane;other membranes;cytosol;cytoskeleton;mitochondrion;ER/Golgi;translational apparatus;nucleus;other cell component	cytoskeletal activity;nucleic acid binding activity;other molecular function	Pf00189, Pf07650	6188	ENSG00000149273	RPS3	B2R7N5; hsa:6188; J3KN86; P23396; Q498B5; Q8NI95	Regulation of expression of SLITs and ROBOs; L13a-mediated translational silencing of Ceruloplasmin expression; Translation initiation complex formation; Formation of a pool of free 40S subunits; Formation of the ternary complex, and subsequently, the 43S complex; Ribosomal scanning and start codon recognition; GTP hydrolysis and joining of the 60S ribosomal subunit; Major pathway of rRNA process…	Cytoplasmic ribosomal proteins	19	0	97.8	112.7	97.3	64.2	40.3	49.8	56.6	50.8	123.2	36.3	45.9	132.6	26.8	71.6	61.1	147.8	118.5	36.2	81.1	42.1	65	118.9	127.2	148.1	151.4
Q92841	Probable ATP-dependent RNA helicase DDX17 [OS=Homo sapiens]	0	89.847	27	16	491	10	729	80.2	8.27	1244.7	16	cell organization and biogenesis;RNA metabolism OR transcription;other metabolic processes;stress response;signal transduction;other biological processes	cytosol;nucleus;other cell component	nucleic acid binding activity;other molecular function	Pf00270, Pf00271	10521	ENSG00000100201	DDX17	B1AHM0; H3BLZ8; hsa:10521; Q69YT1; Q6ICD6; Q92841	SUMOylation of transcription cofactors	Novel intracellular components of RIG-I-like receptor pathway	2	7	34.4	32.6	30.9	13.5	21.5	30.7	24.7	54.3	193.7	10.6	11.7	174	49.9	14.5	64.7	149.2	118.1	7.1	31.9	6.3	16.1	101.3	72.1	145.6	143.9
P17066	Heat shock 70 kDa protein 6 [OS=Homo sapiens]	0	89.741	18	12	1309	1	643	71	6.14	3963.07	12	protein metabolism;other metabolic processes;stress response	non-structural extracellular;cytosol;cytoskeleton;nucleus;other cell component	other molecular function	Pf00012	3310	ENSG00000173110	HSPA6	hsa:3310; P17066; Q1HBA8; Q8IYK7; Q9BT95	Regulation of HSF1-mediated heat shock response; Neutrophil degranulation	Parkin-ubiquitin proteasomal system pathway; MAPK signaling; Measles virus infection	5	0																256.3						181.1			261.9
Q9NSB4	Keratin, type II cuticular Hb2 [OS=Homo sapiens]	0	89.257	10	10	67	3	513	56.6	6.74	161.97	10	cell organization and biogenesis;other biological processes	cytosol;cytoskeleton	bone, tooth or skin structural activity	Pf00038, Pf16208	3888	ENSG00000161850	KRT82	hsa:3888; Q9NSB4	Formation of the cornified envelope		2	0	2.2		68.3	5761.8	17.4		15.3		22.8			23.8				15.6	19.6	2	1.9	15.5		5.4	10.5	1.8	3.3
Q16853	Amine oxidase [copper-containing] 3 [OS=Homo sapiens]	0	88.712	23	14	181	14	763	84.6	6.52	427.31	14	cell adhesion;other metabolic processes;stress response	plasma membrane;other membranes;ER/Golgi;other cytoplasmic organelle;other cell component	other molecular function	Pf01179, Pf02727, Pf02728	8639	ENSG00000131471	AOC3	B2RCI5; hsa:8639; K7ESB3; L0L8N9; Q16853; Q45F94	Phase I - Functionalization of compounds	Amino acid metabolism	2	0	498	416	341.2	186.6			31.5	59.9	35.7	188.1	12.3	9.6	106.2	1.9	2.8	8.6	2.9	326.9		64.8	4.6	500.4	398.2	20.2	27.4
P31150	Rab GDP dissociation inhibitor alpha [OS=Homo sapiens]	0	88.502	38	13	165	6	447	50.6	5.14	381.07	13	cell organization and biogenesis;transport;signal transduction;other biological processes	cytosol;ER/Golgi;other cell component	enzyme regulator activity;other molecular function	Pf00996	2664	ENSG00000203879	GDI1	hsa:2664; P31150; P50394; Q6FG50; Q7Z2G6; Q7Z2G9; Q7Z2H5; Q7Z2I6	RAB GEFs exchange GTP for GDP on RABs	Integrated breast cancer pathway; Ciliary landscape; Airway smooth muscle cell contraction	4	0	25.2	25	17.2	16.1	4.3	4.4		24.4	205.9	10.6	31.8	115.1				78	173.4		46.3		17.8	65	66.8	168	181.5
P19823	Inter-alpha-trypsin inhibitor heavy chain H2 [OS=Homo sapiens]	0	87.786	17	14	190	14	946	106.4	6.86	353.07	14	other metabolic processes	non-structural extracellular;ER/Golgi	enzyme regulator activity;other molecular function	Pf00092, Pf06668, Pf08487	3698	ENSG00000151655	ITIH2	hsa:3698; P19823; Q14659; Q15484; Q5T986	Regulation of Insulin-like Growth Factor (IGF) transport and uptake by Insulin-like Growth Factor Binding Proteins (IGFBPs); Post-translational protein phosphorylation		2	0	84.3	106.7	111.6	110.6	241	63.9	15.4	53.4	28.9	64.3	166.4	77.3	3.1	389.2	92.6	89.2	93.1	60.2	175.2	18.5	343.8	101.2	75.3	87.6	84
P49411	Elongation factor Tu, mitochondrial [OS=Homo sapiens]	0	87.618	39	14	410	14	455	49.8	7.61	1127.44	14	protein metabolism;other metabolic processes;other biological processes	other membranes;mitochondrion;other cell component	other molecular function	Pf00009, Pf03143, Pf03144	7284	ENSG00000178952	TUFM	hsa:7284; O15276; P49411	Mitochondrial translation elongation; SARS-CoV-2 modulates autophagy	16p11.2 distal deletion syndrome	3	0	36.8	29.5	7.3	5.3	9.5	8.8	17.6	19.3	144.3	9	3.5	82.8	7.5	8.2	30.5	96.5	138.3	4.9	21.4	4.5	7	59.6	59.5	156	136.8
Q16777	Histone H2A type 2-C [OS=Homo sapiens]	0	87.462	66	10	1266	3	129	14	10.9	2902.97	10	cell organization and biogenesis	nucleus;other cell component	nucleic acid binding activity;other molecular function	Pf00125, Pf16211	8338	ENSG00000184260	H2AC20	hsa:8338; Q16777; Q6DRA7; Q8IUE5	MLL4 and MLL3 complexes regulate expression of PPARG target genes in adipogenesis and hepatic steatosis; HCMV Early Events; RUNX1 regulates genes involved in megakaryocyte differentiation and platelet function; Ub-specific processing proteases; Regulation of endogenous retroelements by Piwi-interacting RNAs (piRNAs); Formation of the beta-catenin:TCF transactivating complex; RMTs methylate histon…		46	0	244.6	242.4	10.5	16.5	5.3	5.2	11.5	34.9	131.2	2.4	3.3	157.7		3.9	22.3	145.2	88.8	4.4	14.5	13	7.5	375.4	271.7	507.5	402.1
P52209	6-phosphogluconate dehydrogenase, decarboxylating [OS=Homo sapiens]	0	87.432	32	11	254	11	483	53.1	7.23	838.97	11	other metabolic processes	cytosol	other molecular function	Pf00393, Pf03446	5226	ENSG00000142657	PGD	A8K2Y9; B4DQJ8; hsa:5226; P52209; Q9BWD8	NFE2L2 regulates pentose phosphate pathway genes; Pentose phosphate pathway	Pentose phosphate metabolism; Nuclear receptors meta-pathway; NRF2 pathway; VEGFA-VEGFR2 signaling; Metabolic reprogramming in colon cancer	7	0	37.9	47.3	17.9	13.3	18.3	17.3	15.4	39.9	174.3	8.6	10.2	187.5	4.4	100.7	47.7	150	71.5	25.3	111.2	20	33.4	72.8	72.6	55.2	57.6
P22307	Sterol carrier protein 2 [OS=Homo sapiens]	0	86.808	30	15	44	15	547	59	6.89	117.2	15	cell organization and biogenesis;other metabolic processes;transport;other biological processes	cytosol;mitochondrion;ER/Golgi;nucleus;other cytoplasmic organelle;other cell component	signal transduction activity or receptor binding;transporter activity;other molecular function	Pf00108, Pf02036, Pf22691	6342	ENSG00000116171	SCP2	A6NM69; B4DGJ9; B4DHP6; C9JC79; D3DQ37; E1B6W5; F2Z3J1; hsa:6342; P22307; Q15432; Q16622; Q5VVZ1; Q6NXF4; Q99430	TYSND1 cleaves peroxisomal proteins; alpha-linolenic acid (ALA) metabolism	PPAR-alpha pathway; Nuclear receptors meta-pathway; Mitochondrial long chain fatty acid beta-oxidation; PPAR signaling; Neurodegeneration with brain iron accumulation (NBIA) subtypes pathway; Mitochondrial fatty acid oxidation disorders; DNA damage response (only ATM dependent)	10	0	137.5	21	5.5	23.3	188	33.7	69.2	77.5	165.9		22.4	74.3	13	17.3	147	108.2	77	10.6	4.5		7.2	107.5	24.4	85.8	101.2
P17858	ATP-dependent 6-phosphofructokinase, liver type [OS=Homo sapiens]	0	86.712	23	12	149	10	780	85	7.5	409.37	12	other metabolic processes;other biological processes	non-structural extracellular;cytosol;other cell component	kinase activity;other molecular function	Pf00365	5211	ENSG00000141959	PFKL	hsa:5211; P17858; Q96A64; Q96IH4; Q9BR91	Neutrophil degranulation; Glycolysis	Photodynamic therapy-induced HIF-1 survival signaling; Clear cell renal cell carcinoma pathways; Metabolic reprogramming in colon cancer; Insulin signaling; Disorders of fructose metabolism; Glycolysis and gluconeogenesis; Metabolic epileptic disorders	9	3	54.2	66.6	5.1	11.2	8.9	14.7	21.5	16.2	249.1	8.4	76.1	81	14.7	29.3	34	100	115.1	19.3	75.4	3.4	66.3	97.4	74.1	187.6	160.4
P16615	Sarcoplasmic/endoplasmic reticulum calcium ATPase 2 [OS=Homo sapiens]	0	86.619	17	14	205	10	1042	114.7	5.34	631.48	14	cell adhesion;cell organization and biogenesis;other metabolic processes;stress response;transport;signal transduction;other biological processes	plasma membrane;other membranes;cytosol;ER/Golgi;other cell component	transporter activity;nucleic acid binding activity;other molecular function	Pf00122, Pf00689, Pf00690, Pf00702, Pf13246	488	ENSG00000174437	ATP2A2	A6NDN7; B4DF05; hsa:488; P16614; P16615; Q86VJ2	Ion homeostasis; Ion transport by P-type ATPases; Pre-NOTCH Processing in Golgi; Reduction of cytosolic Ca++ levels	miR-targeted genes in leukocytes; miR-targeted genes in lymphocytes; miR-targeted genes in muscle cell; miR-targeted genes in squamous cell; Alzheimer's disease and miRNA effects; Arrhythmogenic right ventricular cardiomyopathy; Endothelin pathways; Myometrial relaxation and contraction pathways; Alzheimer's disease; Calcium regulation in cardiac cells	14	4	22.5	16.7	13	22.1	13.6	22.1	27.9	22.6	203.7	14.7	61	133.9	2.2	40.3	80.6	103.6	256.8	13.1	39	18.3	61.3	35.1	40.4	220.9	204
O43175	D-3-phosphoglycerate dehydrogenase [OS=Homo sapiens]	0	86.006	34	13	141	13	533	56.6	6.71	333.09	13	cell cycle OR cell proliferation;cell organization and biogenesis;other metabolic processes;developmental processes;other biological processes	cytosol	other molecular function	Pf00389, Pf02826, Pf19304	26227	ENSG00000092621	PHGDH	B2RD08; hsa:26227; O43175; Q5SZU3; Q9BQ01	Serine biosynthesis	Trans-sulfuration, one-carbon metabolism and related pathways; Clear cell renal cell carcinoma pathways; Neuroinflammation and glutamatergic signaling; Amino acid metabolism in triple-negative breast cancer cells	5	0	63.7	113.5	36.1	40	27	29.6	50.1	72.7	320.3	39.2	24.2	32.2	33.3	69.1	26.1	140.1	26	32.5	75.4	31.9	54.5	70.5	71.6	124.6	145.9
P43490	Nicotinamide phosphoribosyltransferase [OS=Homo sapiens]	0	85.735	35	13	116	13	491	55.5	7.15	248.14	13	cell-cell signaling;other metabolic processes;signal transduction;other biological processes	cytosol;nucleus;other cell component	signal transduction activity or receptor binding;other molecular function	Pf04095, Pf18127	10135	ENSG00000105835	NAMPT	A4D0Q9; A4D0R0; hsa:10135; P43490; Q3KQV0; Q8WW95	NPAS4 regulates expression of target genes; BMAL1:CLOCK,NPAS2 activates circadian gene expression; Nicotinamide salvaging	Adipogenesis; NAD metabolism, sirtuins and aging; NAD+ metabolism; NAD+ biosynthetic pathways; Caloric restriction and aging; NAD metabolism in oncogene-induced senescence and mitochondrial dysfunction-associated senescence	9	0	2.3	9.7	10.5	5.7	7.3	4.9	8	5.2	206.8	8	17.8	427.6	6.7	37.1	14.8	30.3	68.8	17.7	19.5	12.9	19.1	15.2	13.5	39.1	78.6
P49448	Glutamate dehydrogenase 2, mitochondrial [OS=Homo sapiens]	0	85.692	39	17	114	6	558	61.4	8.46	286.7	17	other metabolic processes	mitochondrion	other molecular function	Pf00208, Pf02812	2747	ENSG00000182890; ENSG00000288118	GLUD2	B2R8G0; hsa:2747; P49448; Q9UDQ4	Transcriptional activation of mitochondrial biogenesis; Glutamate and glutamine metabolism		2	0	62.6			16.9		35.2	142.6		80.1	18	8.1	125.3	53.9	38.7	27.6			19.8				73.9	60.3	169.9	206.4
P11509	Cytochrome P450 2A6 [OS=Homo sapiens]	0	85.606	39	17	56	8	494	56.5	9.19	136.58	17	other metabolic processes	other membranes;cytoskeleton;ER/Golgi;other cell component	other molecular function	Pf00067	1548	ENSG00000255974	CYP2A6	A7YAE5; B2R7F6; hsa:1548; P00190; P10890; P11509; Q16803; Q4VAT9; Q4VAU0; Q4VAU1; Q9H1Z7; Q9UCU0; Q9UK48	CYP2E1 reactions	Nicotine metabolism in liver cells; Fluoropyrimidine activity; Fatty acid omega-oxidation; Quercetin and Nf-kB / AP-1 induced apoptosis; Constitutive androstane receptor pathway; Pregnane X receptor pathway; Nuclear receptors meta-pathway; NRF2 pathway; Caffeine and theobromine metabolism; Valproic acid pathway; Oxidation by cytochrome P450; Tamoxifen metabolism; Metapathway biotransformation Pha…	15	9	38.7	42	44	34.6	20.1	28.4	42.7	33.3	51.7	30	24.2	49.4	18.4	35	43.1	51.7	90.2	39.3	53.5	40.3	30.9	59.3	85.9	82	73.8
P78371	T-complex protein 1 subunit beta [OS=Homo sapiens]	0	85.569	36	13	195	13	535	57.5	6.46	478.24	13	cell organization and biogenesis;protein metabolism;other metabolic processes;other biological processes	non-structural extracellular;cytosol;cytoskeleton;other cytoplasmic organelle;other cell component	other molecular function	Pf00118	10576	ENSG00000166226	CCT2	A8K402; B5BTY7; B7Z243; B7Z7K4; B7ZAT2; hsa:10576; P78371; Q14D36; Q6IAT3	Neutrophil degranulation; Formation of tubulin folding intermediates by CCT/TriC; BBSome-mediated cargo-targeting to cilium; Association of TriC/CCT with target proteins during biosynthesis; Cooperation of PDCL (PhLP1) and TRiC/CCT in G-protein beta folding; Prefoldin mediated transfer of substrate to CCT/TriC; RHOBTB2 GTPase cycle; RHOBTB1 GTPase cycle; Folding of actin by CCT/TriC	16p11.2 proximal deletion syndrome	10	0	33.8	21.1	15.4	13.4	17.7	11.8	15.4	12.3	69.5	2.9	13.4	118.6	11.9	15.7	23.4	64.1	99.1	6.9	18.9	61.1	42	68.8	66.5	183.2	238.1
P54886	Delta-1-pyrroline-5-carboxylate synthase [OS=Homo sapiens]	0	85.073	19	11	146	11	795	87.2	7.12	314.65	11	other metabolic processes;other biological processes	other membranes;mitochondrion	kinase activity;other molecular function	Pf00171, Pf00696	5832	ENSG00000059573	ALDH18A1	B2R5Q4; B7Z350; B7Z5X8; B7ZLP1; D3DR44; hsa:5832; O95952; P54886; Q3KQU2; Q5T566; Q5T567; Q9UM72	Mitochondrial protein degradation	Amino acid metabolism	2	0	20.6	25.4			10.4	8.9	9.7	4.3	349.4	5.3	65.6	238.4	7.9	9.4	54.1	125.5	122.1	4	13.4	64.1	11.4	50.5	56.7	884.6	774.4
O95573	Fatty acid CoA ligase Acsl3 [OS=Homo sapiens]	0	84.6	23	12	63	12	720	80.4	8.38	181.78	12	cell organization and biogenesis;other metabolic processes;transport;developmental processes;other biological processes	plasma membrane;other membranes;mitochondrion;ER/Golgi;other cytoplasmic organelle;other cell component	other molecular function	Pf00501	2181	ENSG00000123983	ACSL3	hsa:2181; O95573; Q60I92; Q8IUM9	Synthesis of very long-chain fatty acyl-CoAs; Intracellular metabolism of fatty acids regulates insulin secretion	Fatty acid beta-oxidation; Fatty acid biosynthesis; Mitochondrial long chain fatty acid beta-oxidation; Ferroptosis; Thermogenesis; Ciliary landscape; Cholesterol metabolism with Bloch and Kandutsch-Russell pathways; Omega-3 / omega-6 fatty acid synthesis; Omega-9 fatty acid synthesis; Fatty acid transporters; Mitochondrial fatty acid oxidation disorders	13	0	92.5	126.3	105.6	78.6	58.5	91.4	41.7	58.2	81.5	73	32.5	177.9	40.2	73.4	35.7	46.8	70.8	117.4	88.3	74	71.7	89.7	67.5	67.8	56.4
P23246	Splicing factor, proline- and glutamine-rich [OS=Homo sapiens]	0	84.451	22	15	320	14	707	76.1	9.44	788.46	15	cell organization and biogenesis;DNA metabolism;RNA metabolism OR transcription;other metabolic processes;stress response;other biological processes	cytosol;nucleus;other cell component	nucleic acid binding activity;other molecular function	Pf00076, Pf08075	6421	ENSG00000116560	SFPQ	hsa:6421; P23246; P30808; Q5SZ71	Suppression of apoptosis; PTK6 Regulates Proteins Involved in RNA Processing	mRNA processing; Type 2 papillary renal cell carcinoma	4	1	51.6	50	14.4	13.2	41.4	20.1	47.2	32.7	228.5	13.8	17.9	224.1	20.1	9	92	170.6	217.8	3.1	21.9	2.4	17.2	74.4	85.8	135.6	145.1
P09651	Heterogeneous nuclear ribonucleoprotein A1 [OS=Homo sapiens]	0	84.327	35	13	304	11	372	38.7	9.13	643.93	13	RNA metabolism OR transcription;other metabolic processes;stress response;transport;other biological processes	cytosol;nucleus;other cell component	nucleic acid binding activity;other molecular function	Pf00076, Pf11627	3178	ENSG00000135486	HNRNPA1	A8K4Z8; hsa:3178; P09651; Q3MIB7; Q6PJZ7	mRNA Splicing - Major Pathway; FGFR2 alternative splicing; Processing of Capped Intron-Containing Pre-mRNA; SARS-CoV-1-host interactions; SARS-CoV-1 modulates host translation machinery	mRNA processing	6	0	35.1	29.8	3.9	4.7	9.8	15.1	19.9	14.6	138.6	4.8	10.7	184.8	5.2	11.8	89.6	167.4	148.4	4.1	26.3	2.4	14.6	97.7	101.2	137.5	131.3
P10412	Histone H1.4 [OS=Homo sapiens]	0	83.891	32	11	952	3	219	21.9	11.03	2027.7	11	cell organization and biogenesis;other biological processes	nucleus;other cell component	nucleic acid binding activity;other molecular function	Pf00538	3008	ENSG00000168298	H1-4	hsa:3008; P10412; Q4VB25	Apoptosis induced DNA fragmentation; Formation of Senescence-Associated Heterochromatin Foci (SAHF)	Pathways affected in adenoid cystic carcinoma	3	8	135.5	106.7	11.8	19	12.8	24.5	52.2	83.9	163.5	28.4	10.5	142.6	46.6	13.2	101.6	229	241.3	9.6	22.2	12.2	25.1	139.2	192.5	74.2	78
P35241	Radixin [OS=Homo sapiens]	0	83.268	21	13	936	2	583	68.5	6.37	2066.69	13	cell organization and biogenesis;signal transduction;other biological processes	plasma membrane;other membranes;cytoskeleton;other cell component	cytoskeletal activity;other molecular function	Pf00373, Pf00769, Pf09379, Pf09380, Pf20492	5962	ENSG00000137710	RDX	A7YIJ8; A7YIK0; A7YIK3; B7Z9U6; F5H1A7; hsa:5962; P35241; Q86Y61	Recycling pathway of L1; Sensory processing of sound by inner hair cells of the cochlea; Sensory processing of sound by outer hair cells of the cochlea	Regulation of actin cytoskeleton	4	0		134	245.8	227.3							436.4	156.3		58.3		81.4		31.9	60.8		160.9		485.3		65.7
Q99714	3-hydroxyacyl-CoA dehydrogenase type-2 [OS=Homo sapiens]	0	82.685	38	6	95	6	261	26.9	7.78	343.42	6	cell organization and biogenesis;RNA metabolism OR transcription;other metabolic processes	plasma membrane;other membranes;mitochondrion;other cell component	nucleic acid binding activity;other molecular function	Pf00106	3028	ENSG00000072506	HSD17B10	hsa:3028; Q5H927; Q6IBS9; Q8TCV9; Q96HD5; Q99714	Branched-chain amino acid catabolism; Mitochondrial protein degradation; tRNA processing in the mitochondrion; tRNA modification in the mitochondrion; rRNA processing in the mitochondrion	Alzheimer's disease and miRNA effects; Valproic acid pathway; Alzheimer's disease	8	0	38.4	14.2		19.7	17.5	36.4	41.3	3.3	77.3	3.7	39.9	67.9	2.5	2.3	49.9	46	63.3	11.1	24.7	2.7	2.3	38.9	20.5	74.1	148.2
Q14240	Eukaryotic initiation factor 4A-II [OS=Homo sapiens]	0	82.673	29	10	622	3	407	46.4	5.48	1580.36	10	cell organization and biogenesis;protein metabolism;other metabolic processes;other biological processes	cytosol;translational apparatus;other cell component	other molecular function	Pf00270, Pf00271	1974	ENSG00000156976	EIF4A2	D3DNU9; hsa:1974; Q14240; Q53XJ6; Q96B90; Q96EA8	ISG15 antiviral mechanism; L13a-mediated translational silencing of Ceruloplasmin expression; GTP hydrolysis and joining of the 60S ribosomal subunit; Deadenylation of mRNA; M-decay: degradation of maternal mRNAs by maternally stored factors; Z-decay: degradation of maternal mRNAs by zygotically expressed factors; Translation initiation complex formation; Ribosomal scanning and start codon recogn…	Translation factors; Translation inhibitors in chronically activated PDGFRA cells; AMPK regulation of mammary milk protein synthesis	12	0	63.7	83.5			64			25.5	129.4	14.8		133.1		36.7	71.5	222.9	168		49.9		30.9	46	42.8	280.8	270.9
A6NMZ7	Collagen alpha-6(VI) chain [OS=Homo sapiens]	0	82.47	9	14	60	14	2263	247	6.89	134.02	14	cell adhesion	non-structural extracellular;extracellular matrix;other cell component		Pf00092, Pf01391	131873	ENSG00000206384	COL6A6	A6NMZ7; A7DZQ0; A7DZQ1; A7DZQ2; hsa:131873; Q69YT0	Collagen degradation; Signaling by PDGF; Assembly of collagen fibrils and other multimeric structures; Integrin cell surface interactions; ECM proteoglycans; NCAM1 interactions; Collagen chain trimerization	PI3K-Akt signaling	9	0	49.9	20.6	55.9	78.9	6.5	9.4	28.1	36.6	12.8	61.9	112.9	15	48	146.5	16.4	9.8		147.2	551.9	116.5	236	10.3	5.6	7.6	8.1
P14866	Heterogeneous nuclear ribonucleoprotein L [OS=Homo sapiens]	0	82.243	28	13	158	13	589	64.1	8.22	469.75	13	RNA metabolism OR transcription;other metabolic processes;other biological processes	nucleus;other cell component	nucleic acid binding activity	Pf00076, Pf11835, Pf13893, Pf22976	3191	ENSG00000104824; ENSG00000282947	HNRNPL	A6ND69; A6NIT8; hsa:3191; P14866; Q9H3P3	mRNA Splicing - Major Pathway; Processing of Capped Intron-Containing Pre-mRNA	mRNA processing; Hippocampal synaptogenesis and neurogenesis	4	0	49.7	46	6.8	8.6	22.3	52.4	27.9	36.6	174.4	7.2	7	185.1	3.1	12.9	88.4	105.9	143.4	10	26.7	2.1	11.2	96.5	83.8	145.6	150.5
Q06210	Glutamine--fructose-6-phosphate aminotransferase [isomerizing] 1 [OS=Homo sapiens]	0	81.866	21	10	89	10	699	78.8	7.11	305.97	10	protein metabolism;other metabolic processes;other biological processes	cytosol	other molecular function	Pf01380, Pf13522	2673	ENSG00000198380	GFPT1	hsa:2673; Q06210; Q53QE6; Q9BXF8	XBP1(S) activates chaperone genes; Synthesis of UDP-N-acetyl-glucosamine; Defective GFPT1 causes CMSTA1	miR-targeted genes in lymphocytes; miR-targeted genes in muscle cell; miR-targeted genes in squamous cell; UDP-derived sugars synthesis in fibroblasts	7	0	54.8	45.8	10.3	12.5	14.5	27.3	39.3	8.1	422.9	6.4	18.6	161.2	33.9	16.3		61.4	185.4	6.4	16	6.6	8.1	60.8	48.8	519.7	475.6
Q14315	Filamin-C [OS=Homo sapiens]	0	81.515	5	11	456	2	2725	290.8	5.97	1098.87	11	cell organization and biogenesis	plasma membrane;other membranes;cytosol;cytoskeleton;other cell component	cytoskeletal activity;other molecular function	Pf00307, Pf00630	2318	ENSG00000128591	FLNC	B2ZZ88; hsa:2318; O95303; Q07985; Q14315; Q9NS12; Q9NYE5; Q9UMR8; Q9Y503	Cell-extracellular matrix interactions	Focal adhesion; MAPK signaling; Ebola virus infection in host; NPHP1 deletion syndrome; 13q12.12 copy number variation	6	0	275.6	248.1	81.4	135	33					106.9	39.5	176.6		85.1	181.8	253.4		135.7	216.8		39.4	118.1	64.1	56.7	211.3
P01889	HLA class I histocompatibility antigen, B alpha chain [OS=Homo sapiens]	0	80.705	36	9	213	3	362	40.4	5.85	564.84	9	stress response;other biological processes	non-structural extracellular;plasma membrane;other membranes;ER/Golgi;other cytoplasmic organelle;other cell component	signal transduction activity or receptor binding;other molecular function	Pf00129, Pf06623, Pf07654	3106	ENSG00000234745	HLA-B	A0A2I6Q7B5; B0V0B8; G3GN01; hsa:3106; O02862; O02956; O02957; O02960; O19555; O19556; O19595; O19615; O19624; O19625; O19627; O19641; O19651; O19675; O19692; O19758; O19779; O19783; O46702; O62897; O62901; O62915; O62917; O62919; O77933; O77959; O78053; O78138; O78160; O78163; O78172; O78173; O78180; O78217; O95730; O98140; P01889; P01890; P03989; P10317; P10318; P10319; P10320; P18463; P18464; P…	Immunoregulatory interactions between a Lymphoid and a non-Lymphoid cell; DAP12 interactions; SARS-CoV-2 activates/modulates innate and adaptive immune responses; Neutrophil degranulation; ER-Phagosome pathway; Interferon gamma signaling; Interferon alpha/beta signaling; Antigen Presentation: Folding, assembly and peptide loading of class I MHC; Endosomal/Vacuolar pathway	Proteasome degradation; Allograft rejection; Ebola virus infection in host; TAR syndrome; Type II interferon signaling	14	0	79.5	106.2		18.6			20.3	24.6	45.3			174.9		69.9	60.7	113.7	414.3		171.8	2.1	23.3	243.7	179		62.6
P62241	Small ribosomal subunit protein eS8 [OS=Homo sapiens]	0	80.484	52	10	377	10	208	24.2	10.32	1106.66	10	protein metabolism;RNA metabolism OR transcription;other metabolic processes;other biological processes	cytosol;ER/Golgi;translational apparatus;nucleus;other cell component	other molecular function	Pf01201	6202	ENSG00000142937	RPS8	hsa:6202; P09058; P62241; Q6IRL7	Regulation of expression of SLITs and ROBOs; L13a-mediated translational silencing of Ceruloplasmin expression; Translation initiation complex formation; Formation of a pool of free 40S subunits; Formation of the ternary complex, and subsequently, the 43S complex; Ribosomal scanning and start codon recognition; GTP hydrolysis and joining of the 60S ribosomal subunit; Major pathway of rRNA process…	Cytoplasmic ribosomal proteins	19	0	92.2	190.4	14.5	22.5	20.7	20.1	21.5	23.8	30	43.8	25.5	36.8	18.9	14.5	20.4	54.6	77.7	22.4	11.7	11.6	30.1	47.8	67.5	73.9	71.9
P11047	Laminin subunit gamma-1 [OS=Homo sapiens]	0	80.453	10	12	176	12	1609	177.5	5.12	607.65	12	cell adhesion;cell organization and biogenesis;other biological processes	non-structural extracellular;extracellular matrix;ER/Golgi;other cell component	extracellular structural activity	Pf00052, Pf00053, Pf00055, Pf24973	3915	ENSG00000135862	LAMC1	hsa:3915; P11047; Q5VYE7	Regulation of Insulin-like Growth Factor (IGF) transport and uptake by Insulin-like Growth Factor Binding Proteins (IGFBPs); Post-translational protein phosphorylation; ECM proteoglycans; Non-integrin membrane-ECM interactions; Laminin interactions; Degradation of the extracellular matrix; Formation of the dystrophin-glycoprotein complex (DGC); L1CAM interactions; MET activates PTK2 signaling; EG…	miR-targeted genes in lymphocytes; miR-targeted genes in muscle cell; miR-targeted genes in squamous cell; Alpha 6 beta 4 signaling; Complement system; Endoderm differentiation; miRNA targets in ECM and membrane receptors; Focal adhesion; Focal adhesion: PI3K-Akt-mTOR-signaling; PI3K-Akt signaling; Inflammatory response pathway; Small cell lung cancer; Pleural mesothelioma; Primary ovarian insuff…	25	0	145.6	202.1	157.3	252.6	113.3	117.3	134.4	135.4	44	65.6	340	16	36.4	118.9	111.5	51.3	7.7	176.7	30.2	33.2	169.5	59.8	74.1	37.9	23.1
P26640	Valine--tRNA ligase [OS=Homo sapiens]	0	80.45	15	13	172	13	1264	140.4	7.59	434.01	13	protein metabolism;RNA metabolism OR transcription;other metabolic processes	cytosol	other molecular function	Pf00043, Pf00133, Pf08264	7407	ENSG00000096171; ENSG00000204394; ENSG00000224264; ENSG00000226589; ENSG00000231116	VARS1	B0V1N1; B4DZ61; hsa:7407; P26640; Q5JQ90; Q96E77; Q9UQM2	Cytosolic tRNA aminoacylation	Amino acid metabolism	2	0	60	42.6	51.5	55.4	160.1	119.2	117.2	115.2	168.2	69.6	395.2	77.9	52.2	90.2	207.3	95.7	122.8	93.9	30.1	96.2	119.5	79.5	86.6	90.2	105
P05141	ADP/ATP translocase 2 [OS=Homo sapiens]	0	79.965	44	16	558	6	298	32.8	9.69	1172.87	16	cell cycle OR cell proliferation;cell organization and biogenesis;other metabolic processes;transport;other biological processes	plasma membrane;other membranes;cytoskeleton;mitochondrion	transporter activity;other molecular function	Pf00153	292	ENSG00000005022	SLC25A5	B2RCV1; hsa:292; O43350; P05141	Mitochondrial protein degradation; Transport of nucleosides and free purine and pyrimidine bases across the plasma membrane; Vpr-mediated induction of apoptosis by mitochondrial outer membrane permeabilization	Electron transport chain: OXPHOS system in mitochondria; Alzheimer's disease and miRNA effects; Alzheimer's disease	6	10	17.6	16.9	3.1	2.3	7.5	8.4	9.9	12.5	165	0.9	5.8	162.6	1.5	8.5	67.9	138.4	156.2	5.1	21.8	2.1	15.2	59.7	44.6	187.3	191.1
P13797	Plastin-3 [OS=Homo sapiens]	0	79.854	27	14	260	9	630	70.8	5.6	606.34	14	cell organization and biogenesis;developmental processes	plasma membrane;other membranes;cytosol;cytoskeleton;other cell component	cytoskeletal activity;other molecular function	Pf00307, Pf13499	5358	ENSG00000102024	PLS3	A8K579; B1AQ09; B4DGB4; B7Z6M1; hsa:5358; P13797; Q86YI6			0	0	50.6	60.4	20	21.1	26.5	17.4	32.6	34.9	75	20.6	17.5	220.8	4.7	88.3	91	214.7	189	26.8	295.2	3.5	49.8	143.4	109.7	99.5	105.3
P16403	Histone H1.2 [OS=Homo sapiens]	0	79.542	28	9	1037	2	213	21.4	10.93	2266.79	9	cell organization and biogenesis;other biological processes	nucleus;other cell component	nucleic acid binding activity;other molecular function	Pf00538	3006	ENSG00000187837	H1-2	A8K4I2; hsa:3006; P16403	Apoptosis induced DNA fragmentation; Formation of Senescence-Associated Heterochromatin Foci (SAHF)		2	0	195.1	117	16.5	14.1	14.1	19.4	68.1	128.1	168.6	43.7	7.9	220	75.2	11.2	136.7	260.6	245.8	2.7	21.1	7.8	23.2	218.4	214.6	89.9	87.3
P23142	Fibulin-1 [OS=Homo sapiens]	0	79.535	26	13	168	13	703	77.2	5.22	365.28	13	cell organization and biogenesis;protein metabolism;other metabolic processes;stress response;developmental processes;other biological processes	non-structural extracellular;extracellular matrix	signal transduction activity or receptor binding;enzyme regulator activity;extracellular structural activity;other molecular function	Pf01821, Pf07645, Pf12662, Pf22914	2192	ENSG00000077942	FBLN1	B0QY42; B1AHL4; hsa:2192; P23142; P23143; P23144; P37888; Q5TIC4; Q8TBH8; Q9HBQ5; Q9UC21; Q9UGR4; Q9UH41	Molecules associated with elastic fibres		1	0	16.3	13.2	63.3	22.2	21.3	18.6	71	33	37.5	66.9	33.7	290.9	33.7	345.8	82.3	121.4	40.1	26.6	264.8	45.7	93.2	181.2	82.1	33.5	26.5
P04439	HLA class I histocompatibility antigen, A alpha chain [OS=Homo sapiens]	0	79.498	36	9	244	5	365	40.8	6	688.07	9	cell organization and biogenesis;stress response;signal transduction;other biological processes	non-structural extracellular;plasma membrane;other membranes;ER/Golgi;other cytoplasmic organelle;other cell component	signal transduction activity or receptor binding;other molecular function	Pf00129, Pf06623, Pf07654	3105	ENSG00000206503	HLA-A	B1PKZ3; hsa:3105; O02939; O02954; O02955; O02963; O19509; O19546; O19598; O19605; O19606; O19619; O19647; O19673; O19687; O19695; O19756; O19794; O19795; O43906; O43907; O46874; O62921; O62924; O77937; O77938; O77964; O78073; O78171; O98009; O98010; O98011; O98137; P01891; P01892; P04439; P05534; P06338; P10313; P10314; P10315; P10316; P13746; P16188; P16189; P16190; P18462; P30443; P30444; P3044…	Nef mediated downregulation of MHC class I complex cell surface expression; Immunoregulatory interactions between a Lymphoid and a non-Lymphoid cell; E3 ubiquitin ligases ubiquitinate target proteins; SARS-CoV-2 activates/modulates innate and adaptive immune responses; ER-Phagosome pathway; Interferon gamma signaling; Interferon alpha/beta signaling; Antigen Presentation: Folding, assembly and pe…	Proteasome degradation; Allograft rejection; Ebola virus infection in host; Cancer immunotherapy by PD-1 blockade; TAR syndrome	14	4	49.5	84.4	45.9	30.9	19	13.8	18.5	16.1	36.4	18.5	87.6	108.1	2.6	170.9	18.4	98.9	229.3	102.2	183.7	94	139.3	116.9	88.1	15.5	33.5
P22695	Cytochrome b-c1 complex subunit 2, mitochondrial [OS=Homo sapiens]	0	79.485	35	10	208	10	453	48.4	8.63	554.42	10	protein metabolism;other metabolic processes	other membranes;mitochondrion;nucleus	other molecular function	Pf00675, Pf05193	7385	ENSG00000140740	UQCRC2	B3KSN4; hsa:7385; P22695; Q9BQ05	Respiratory electron transport; Mitochondrial protein degradation; Complex III assembly	Electron transport chain: OXPHOS system in mitochondria; Nonalcoholic fatty liver disease; Mitochondrial complex III assembly	6	0	34.6	32.7	13.5	12.2	5.1	9.5	21.4	17.1	63.7	20.1	9.4	102.4	13.9	10.2	45.5	71.2	96.4	2.3	28.4	11.2	21.4	42.7	69.8	89.2	87.8
P50991	T-complex protein 1 subunit delta [OS=Homo sapiens]	0	79.438	29	12	399	12	539	57.9	7.83	1103.06	12	protein metabolism;other metabolic processes;other biological processes	cytosol;cytoskeleton;nucleus;other cell component	other molecular function	Pf00118	10575	ENSG00000115484	CCT4	B2R6I3; B7Z8B1; F5H5W3; hsa:10575; O14870; P50991; Q53QP9; Q96C51	Formation of tubulin folding intermediates by CCT/TriC; BBSome-mediated cargo-targeting to cilium; Association of TriC/CCT with target proteins during biosynthesis; Cooperation of PDCL (PhLP1) and TRiC/CCT in G-protein beta folding; Prefoldin mediated transfer of substrate to CCT/TriC; Folding of actin by CCT/TriC	16p11.2 proximal deletion syndrome	7	0	70.3	71.6	83.1	78.1	71.4	87.6	57.7	71.5	60.2	74.2	66.2	94.3	27.2	90.2	29.7	68.6	70.4	84.6	131.5	43.1	20.6	78.3	99.7	101.9	92.9
Q13263	Transcription intermediary factor 1-beta [OS=Homo sapiens]	0	79.239	17	9	262	9	835	88.5	5.77	874.78	9	cell organization and biogenesis;protein metabolism;DNA metabolism;other metabolic processes;stress response;developmental processes;other biological processes	nucleus;other cell component	nucleic acid binding activity;kinase activity;other molecular function	Pf00628, Pf00643, Pf14634	10155	ENSG00000130726	TRIM28	hsa:10155; O00677; Q13263; Q7Z632; Q93040; Q96IM1	Regulation of endogenous retroelements by KRAB-ZFP proteins; HCMV Early Events; Generic Transcription Pathway; SUMOylation of transcription cofactors	Corticotropin-releasing hormone signaling; Mesodermal commitment pathway; ATM signaling in development and disease	7	0	50.1	73.2	19.5	24.4	34.6	23.5	40.2	52.9	135.8	27.8	39.9	123.3	9.6	22.6	50.4	94.4	186.8	13.8	30.4	0.8	44.2	89.1	54.1	23	63.5
P11586	C-1-tetrahydrofolate synthase, cytoplasmic [OS=Homo sapiens]	0	78.961	22	15	156	15	935	101.5	7.3	396.15	15	other metabolic processes;developmental processes;other biological processes	cytosol;mitochondrion	other molecular function	Pf00763, Pf01268, Pf02882	4522	ENSG00000100714	MTHFD1	A0A024R652; A0A384N5Y3; B2R5Y2; G3V2B8; hsa:4522; P11586; Q86VC9; Q9BVP5	Metabolism of folate and pterines	Folate metabolism; One-carbon metabolism; Trans-sulfuration, one-carbon metabolism and related pathways; Male infertility; Spina bifida	6	0	29.4	64.9	26.9	17.5	9.7	15.6	17.8	34.3	49.3	19.4	59.6	137.6	16.7	122.1	31.9	67.8	80.4	64.2	226.3	16	89.3	69.6	44.5	41.8	51.4
P11277	Spectrin beta chain, erythrocytic [OS=Homo sapiens]	0	78.792	9	14	30	14	2137	246.3	5.27	78.74	14	cell organization and biogenesis	plasma membrane;other membranes;cytosol;cytoskeleton;other cell component	cytoskeletal activity	Pf00307, Pf00435	6710	ENSG00000070182	SPTB	hsa:6710; P11277; Q15510; Q15519	COPI-mediated anterograde transport; RAF/MAP kinase cascade; NCAM signaling for neurite out-growth; Interaction between L1 and Ankyrins		4	0	100.6	136.8	70.5	79.9	133.6	179.6	149.5	164.6	64.8	32.5	30.7	114.1	13.5	59.7	130.8	128.5	85.5	71.5	87.1	37	51.6	125.9	146.6	87	100.9
Q9H4A4	Aminopeptidase B [OS=Homo sapiens]	0	78.685	32	16	64	16	650	72.5	5.74	158.76	16	protein metabolism	non-structural extracellular;plasma membrane;other membranes	other molecular function	Pf01433, Pf09127, Pf17900	6051	ENSG00000176393	RNPEP	hsa:6051; Q9BVM9; Q9H1D4; Q9H4A4; Q9NPT7			0	0	114.3	131.8	27.9	154.5	148.4	131.6	55.3	129.9	88.5	15.1	141	129.4	7.5	31.8	43.9	82.4	208.8	75	45.6	55.6	66.8	57	206.2	92.7	157.5
Q14764	Major vault protein [OS=Homo sapiens]	0	78.527	22	15	191	15	893	99.3	5.48	429.48	15	cell cycle OR cell proliferation;protein metabolism;other metabolic processes;transport;signal transduction;other biological processes	non-structural extracellular;cytosol;cytoskeleton;nucleus;other cell component	other molecular function	Pf01505, Pf11978, Pf17794, Pf17795, Pf17796	9961	ENSG00000013364	MVP	hsa:9961; Q14764; Q96BG4; Q9BPW6; Q9BQT1; Q9UBD1	Neutrophil degranulation	16p11.2 proximal deletion syndrome	2	0	43.2	40.4	29.1	47.9	86.1	64.1	57.1	57.4	136.9	11.8	21.1	173.4	8.4	24.6	209.2	136.1	362.3	9	54.2	15.2	41.3	74	76.4	151.2	149.2
P55786	Puromycin-sensitive aminopeptidase [OS=Homo sapiens]	0	77.803	19	15	217	15	919	103.2	5.72	571.24	15	protein metabolism;other metabolic processes;stress response	non-structural extracellular;other membranes;cytosol;nucleus;other cell component	other molecular function	Pf01433, Pf11838, Pf17900	9520	ENSG00000141279	NPEPPS	B7Z463; hsa:9520; P55786; Q6P145; Q9NP16; Q9UEM2	Antigen processing: Ubiquitination & Proteasome degradation		1	0	41.1	43	12.1	9.5	18.5	14.6	30.2	21.1	58.4	3.5	14.1	166.4	2.5	27.7	30.6	99.5	98.2	14.4	53.6	9.4	31.1	45.6	39.6	104	70.9
Q99623	Prohibitin-2 [OS=Homo sapiens]	0	77.755	52	14	337	14	299	33.3	9.83	854.94	14	cell cycle OR cell proliferation;cell organization and biogenesis;other metabolic processes;stress response;transport;developmental processes;signal transduction;other biological processes	plasma membrane;other membranes;mitochondrion;nucleus;other cell component	other molecular function	Pf01145	11331	ENSG00000215021	PHB2	B4DP75; hsa:11331; Q2YDA4; Q7KYU3; Q92978; Q99623	Processing of SMDT1; Cellular response to mitochondrial stress		2	0	212.4	207.6	214.8	200.2	137.5	143.9	139.2	128.2	90.2	116.8	45.3	67.9	69.9	74.8	39.7	100	54.5	218.8	105.2	185.2	106.4	103.7	121.8	71.5	62
O76011	Keratin, type I cuticular Ha4 [OS=Homo sapiens]	0	77.322	39	15	117	4	394	44.7	4.78	247.35	15	cell organization and biogenesis;other biological processes	cytosol;cytoskeleton	other molecular function	Pf00038	100653049	ENSG00000131737; ENSG00000292033	KRT34	hsa:100653049; O76011; Q8IUT8; Q8N4W2	Formation of the cornified envelope		2	0	92.3			2711	31.3	151.1				40.7	245.5	95.1	1013.1		21.7				39.1				41.4	85.4	55.6
P07099	Epoxide hydrolase 1 [OS=Homo sapiens]	0	77.193	29	16	174	16	455	52.9	7.25	271.34	16	other metabolic processes;other biological processes	other membranes;ER/Golgi	other molecular function	Pf00561	2052	ENSG00000143819	EPHX1	B2R8N0; hsa:2052; P07099; Q5VTJ6; Q9NP75; Q9NPE7; Q9NQU6; Q9NQU7; Q9NQU8; Q9NQU9; Q9NQV0; Q9NQV1; Q9NQV2	Phase I - Functionalization of compounds	Photodynamic therapy-induced NFE2L2 (NRF2) survival signaling; Benzene metabolism; Benzo(a)pyrene metabolism; Aflatoxin B1 metabolism; Metapathway biotransformation Phase I and II	6	0	121	141.6	39.9	61.3	7	10.8	6.3	16	243.4	22.3	5.4	256.3		28.9	8	47.4	103.7	41.9	17.7	18.7	4.3	78.5	47.8	541.7	456.8
P49419	Alpha-aminoadipic semialdehyde dehydrogenase [OS=Homo sapiens]	0	76.813	28	12	134	12	539	58.5	7.99	358.78	12	other metabolic processes;other biological processes	cytosol;mitochondrion;nucleus	other molecular function	Pf00171	501	ENSG00000164904	ALDH7A1	B2R669; B4DIC7; B4DMA0; E7EPT3; hsa:501; O14619; P49419; Q6IPU8; Q9BUL4	Lysine catabolism; Choline catabolism	Trans-sulfuration, one-carbon metabolism and related pathways; Amino acid metabolism; Vitamin B6-dependent and responsive disorders; Cerebral organic acidurias, including diseases; Diet-dependent trimethylamine/trimethylamine N-oxide metabolism ; Metabolic epileptic disorders	8	0	69.8	106.5	14.1	13.5	57.9	65.3	116.1	140.7	110.4	14.5	9.9	203.2	37.1	15.9	33.6	153.3	108.4	35	35.4	6.1	19.3	112.1	108	155.4	218.5
Q14974	Importin subunit beta-1 [OS=Homo sapiens]	0	76.55	16	10	335	10	876	97.1	4.78	993.83	10	cell cycle OR cell proliferation;cell organization and biogenesis;transport;other biological processes	non-structural extracellular;other membranes;cytosol;ER/Golgi;nucleus;other cell component	other molecular function	Pf00514, Pf03810	3837	ENSG00000108424	KPNB1	B7ZAV6; D3DTT3; hsa:3837; Q14637; Q14974; Q53XN2; Q96J27	Neutrophil degranulation; Assembly of the ORC complex at the origin of replication; Apoptosis induced DNA fragmentation; ISG15 antiviral mechanism; Transport of Ribonucleoproteins into the Host Nucleus; NS1 Mediated Effects on Host Pathways; Nuclear import of Rev protein; Interferon alpha/beta signaling; Regulation of cholesterol biosynthesis by SREBP (SREBF); SARS-CoV-1 activates/modulates innat…	Sterol regulatory element-binding proteins (SREBP) signaling; 22q11.2 copy number variation syndrome	15	0	110.1	62.1	41.9	22.3	37	80.9	46.2	53.1	103.5	5.4	60.9	145.9	12.6	79	120	103	60.1	41.9	38.7	29.5	41.5	143.3	118.6	126.7	134.2
Q7KZF4	Staphylococcal nuclease domain-containing protein 1 [OS=Homo sapiens]	0	76.473	22	16	169	16	910	101.9	7.17	403.76	16	RNA metabolism OR transcription;other metabolic processes;other biological processes	cytosol;nucleus;other cell component	nucleic acid binding activity;other molecular function	Pf00565, Pf00567	27044	ENSG00000197157	SND1	hsa:27044; Q13122; Q7KZF4; Q96AG0	Signaling by BRAF and RAF1 fusions	VEGFA-VEGFR2 signaling	2	0	95.1	123.2	147.7	251.6	75.4	100.2	51.6	101.6	46.7	149.6	60.4	47.5	107.5	98.9	22.5	30.9	40.5	246.6	135.7	239.5	141.5	79.8	75.5	41	39
Q92743	Serine protease HTRA1 [OS=Homo sapiens]	0	75.441	32	13	47	13	480	51.3	7.83	111.31	13	protein metabolism;other biological processes	non-structural extracellular;plasma membrane;other membranes;cytosol	other molecular function	Pf00219, Pf07648, Pf13365, Pf17820	5654	ENSG00000166033	HTRA1	D3DRE4; hsa:5654; Q92743; Q9UNS5	Degradation of the extracellular matrix	VEGFA-VEGFR2 signaling	2	0	6.6	8.7		4.4	26.3	2.4	12.1	8.1	47.6	15.6	1.7	740.3	23.1	85.1	56.5	252.9	30.8	2.9	50.8	2.3	4.8	26.8	8.8	30	26.7
P25311	Zinc-alpha-2-glycoprotein [OS=Homo sapiens]	0	75.395	46	13	135	13	298	34.2	6.05	337.55	13	cell adhesion;transport;other biological processes	non-structural extracellular;plasma membrane;other membranes	transporter activity;other molecular function	Pf00129, Pf07654	563	ENSG00000160862	AZGP1	D6W5T8; hsa:563; O60386; P25311; Q5XKQ4; Q8N4N0	Miscellaneous transport and binding events		1	0	31.3	47.2	9.3	9.6	9.1	13.2	68.4	181.8	65.8	46.3	14.8	42.7	54.2	29		31.2	68.6	61.5	10.7	46.3	38.5	43	26.5	22.2	74.6
P26641	Elongation factor 1-gamma [OS=Homo sapiens]	0	75.302	42	13	484	13	437	50.1	6.67	1238.13	13	protein metabolism;other metabolic processes;other biological processes	cytosol;other cell component	other molecular function	Pf00043, Pf00647, Pf02798	1937	ENSG00000254772	EEF1G	B4DTG2; hsa:1937; P26641; Q6PJ62; Q6PK31; Q96CU2; Q9P196	Signaling by ALK fusions and activated point mutants; Eukaryotic Translation Elongation	Translation factors	3	0	154.2	59	26.5	68.6	41.9	22.6	30	48.8	147.3	8.8	36.6	203.7	4	97.6	83.5	158.5	220.4	41.8	36.3	21.1	57.5	156.3	88	256.8	312.2
P04040	Catalase [OS=Homo sapiens]	0	74.856	28	12	61	12	527	59.7	7.39	154.2	12	protein metabolism;other metabolic processes;stress response;developmental processes;other biological processes	non-structural extracellular;other membranes;cytosol;mitochondrion;other cytoplasmic organelle;other cell component	other molecular function	Pf00199, Pf06628	847	ENSG00000121691	CAT	A8K6C0; B2RCZ9; D3DR07; hsa:847; P04040; Q2M1U4; Q4VXX5; Q9BWT9; Q9UC85	Peroxisomal protein import; FOXO-mediated transcription of oxidative stress, metabolic and neuronal genes; Neutrophil degranulation; Detoxification of Reactive Oxygen Species; Mitochondrial unfolded protein response (UPRmt)	Selenium micronutrient network; Folate metabolism; Amyotrophic lateral sclerosis (ALS); Oxidative stress response; Tryptophan metabolism; Male infertility; Kynurenine pathway and links to cell senescence; Arsenic metabolism and reactive oxygen species generation; Molecular pathway for oxidative stress; DNA damage response (only ATM dependent)	15	0	213.1	175.1	51.3	482.7	109.2	80.4	4.5	45.1	123.7	97.9	37.7	70	33.4	29.7	210.4	66.3	97.5	33.2	18.5	59	20	146.4	59	284	141.1
Q9Y3Z3	Deoxynucleoside triphosphate triphosphohydrolase SAMHD1 [OS=Homo sapiens]	0	74.774	26	12	74	12	626	72.2	7.14	220.04	12	cell organization and biogenesis;DNA metabolism;other metabolic processes;stress response;developmental processes;other biological processes	plasma membrane;other membranes;nucleus;other cell component	nucleic acid binding activity;other molecular function	Pf01966, Pf07647	25939	ENSG00000101347	SAMHD1	B4E2A5; E1P5V2; hsa:25939; Q5JXG8; Q8N491; Q9H004; Q9H005; Q9H3U9; Q9Y3Z3	Interferon alpha/beta signaling; Nucleotide catabolism		2	0	105.9	111.5	29.6	15	74.8	28.4	71.4	56.1	145.1	32.8	8.7	116.6	44.3	23.9	103.1	186	183.4	20.4	65.5		40.9	210.4	163.7	146.1	115
P0DOY2	Immunoglobulin lambda constant 2 [OS=Homo sapiens]	0	74.578	86	7	963	3	106	11.3	7.24	2354.38	7	other biological processes	non-structural extracellular;plasma membrane;other membranes;other cell component	other molecular function	Pf07654		ENSG00000211677	IGLC2	A0A075B6K9; A0M8Q4; P0CG05; P0CG06; P0DOY2; P80423	Initial triggering of complement; Classical antibody-mediated complement activation; Immunoregulatory interactions between a Lymphoid and a non-Lymphoid cell; Cell surface interactions at the vascular wall; FCGR activation; Regulation of actin dynamics for phagocytic cup formation; Role of phospholipids in phagocytosis; Scavenging of heme from plasma; Role of LAT2/NTAL/LAB on calcium mobilization…		19	4	257.5	239.3	156.6	119.5	44.3	55	56.6	123.4	142.2	62.7	88.6	50.6	67.6	129.2	35.7	88.1	47.4	146.8	120.2	302.7	85.3	191.5	105.5	54	57.4
P09525	Annexin A4 [OS=Homo sapiens]	0	73.966	39	9	233	9	319	35.9	6.13	705.89	9	signal transduction;other biological processes	plasma membrane;other membranes;nucleus;other cell component	enzyme regulator activity;other molecular function	Pf00191	307	ENSG00000196975	ANXA4	B4DDF9; hsa:307; P09525; Q6LES2; Q96F33; Q9BWK1		Prostaglandin synthesis and regulation	1	0	36	71.3	15.5	39.7	10.9	2.4	26.7	27.7	236.4	46.7	30.4	204.3	18.7	21.3	44.6	73.8	191.5	13.1	55.2	43.7	16.4	90.8	89	96.7	122
Q00341	Vigilin [OS=Homo sapiens]	0	73.743	14	12	157	12	1268	141.4	6.87	333.22	12	other metabolic processes;transport	non-structural extracellular;plasma membrane;other membranes;nucleus;other cell component	nucleic acid binding activity;other molecular function	Pf00013, Pf24668	3069	ENSG00000115677	HDLBP	B4DTQ2; E7EM71; hsa:3069; Q00341; Q53QU2; Q9UCY3	HDL clearance	2q37 copy number variation syndrome	2	0	29.1	20.5	15.8	25.2	69.1	89.4	28.2	60.8	313.8	20	15.2	190.6		61.9	112.1	280.9	249.8	19.9	83.8	1.4	34.2	126.5	91.7	260.3	366
Q12905	Interleukin enhancer-binding factor 2 [OS=Homo sapiens]	0	73.577	28	9	248	9	390	43	5.26	556.58	9	other biological processes	cytosol;nucleus;other cell component	nucleic acid binding activity	Pf07528, Pf20965	3608	ENSG00000143621	ILF2	A6NDB0; B2R8G7; hsa:3608; Q12905; Q5SR10; Q5SR11; Q7L7R3; Q9BWD4; Q9P1N0	Neutrophil degranulation; PKR-mediated signaling	B cell receptor signaling	3	0	23.2	18.9	2.7	2	2.9	4.1	12.1	9.3	119		8	208.6		15.1	36.2	109	103.1	0.8	39.4		11.6	63.8	47.1	132.3	116.2
P32119	Peroxiredoxin-2 [OS=Homo sapiens]	0	73.353	42	13	446	12	198	21.9	5.97	990.17	13	cell cycle OR cell proliferation;other metabolic processes;stress response;developmental processes;signal transduction;other biological processes	cytosol;other cell component	other molecular function	Pf00578, Pf10417	7001	ENSG00000167815	PRDX2	A8K0C0; hsa:7001; P31945; P32118; P32119; P35701; Q6FHG4; Q92763; Q9UC23	Deregulated CDK5 triggers multiple neurodegenerative pathways in Alzheimer's disease models; TP53 Regulates Metabolic Genes; Detoxification of Reactive Oxygen Species	Selenium micronutrient network; VEGFA-VEGFR2 signaling; HDAC6 interactions in the central nervous system	6	0	71.5	81.5	10.3	10.4	7.2	1.9	12.3	8.4	161.1	41.1	7.3	152.3	27.8	5.1	4	60.7	66.5	8.3	16.8	0.2	7.5	98.9	95.4	175	202.7
P50990	T-complex protein 1 subunit theta [OS=Homo sapiens]	0	73.33	29	15	320	15	548	59.6	5.6	797.44	15	protein metabolism;other metabolic processes;other biological processes	non-structural extracellular;cytosol;cytoskeleton;nucleus;other cytoplasmic organelle;other cell component	other molecular function	Pf00118	10694	ENSG00000156261; ENSG00000291533	CCT8	A6NN54; B4DEM7; B4DQH4; hsa:10694; P50990; Q4VBP8	Neutrophil degranulation; Formation of tubulin folding intermediates by CCT/TriC; BBSome-mediated cargo-targeting to cilium; Association of TriC/CCT with target proteins during biosynthesis; Cooperation of PDCL (PhLP1) and TRiC/CCT in G-protein beta folding; Prefoldin mediated transfer of substrate to CCT/TriC; Folding of actin by CCT/TriC	16p11.2 proximal deletion syndrome	8	0	51.8	51.6	20.7	23.6	25	35.5	10.4	21.4	122.8	8.4	15.7	217.6	5.8	87.3	78.3	178.5	154.4	17.4	76.8	5.5	28.7	110.3	103.3	260.6	226
Q99798	Aconitate hydratase, mitochondrial [OS=Homo sapiens]	0	72.871	18	9	245	9	780	85.4	7.61	773	9	other metabolic processes;stress response;developmental processes	cytosol;mitochondrion	other molecular function	Pf00330, Pf00694	50	ENSG00000100412	ACO2	hsa:50; O75809; Q5JZ41; Q6FHX0; Q8TAQ6; Q99798	Mitochondrial protein degradation; Mitochondrial protein import; Maturation of TCA enzymes and regulation of TCA cycle; Citric acid cycle (TCA cycle)	Amino acid metabolism; Metabolic reprogramming in colon cancer; Fluoroacetic acid toxicity; TCA cycle (aka Krebs or citric acid cycle)	8	0	58.1	57.6	115.1	31.2	30.7	35.2	76.2	53.6	131.4	56.5	6.2	107.8	38	25.9	39.3	80.6	113.5	34.8	63.8	25	42.7	64.2	138.1	124.6	124
O15296	Polyunsaturated fatty acid lipoxygenase ALOX15B [OS=Homo sapiens]	0	72.598	26	13	60	13	676	75.8	6.1	167.27	13	other metabolic processes;developmental processes;signal transduction;other biological processes	plasma membrane;other membranes;cytosol;cytoskeleton;nucleus;other cell component	other molecular function	Pf00305, Pf01477	247	ENSG00000179593	ALOX15B	D3DTR2; hsa:247; O15296; Q8IYQ2; Q8TEV3; Q8TEV4; Q8TEV5; Q8TEV6; Q9UKM4	Synthesis of 15-eicosatetraenoic acid derivatives	Selenium micronutrient network; Eicosanoid metabolism via lipooxygenases (LOX); Prostaglandin and leukotriene metabolism in senescence ; Prostaglandin and leukotriene metabolism in senescence ; Omega-6-fatty acids in senescence; Omega-3-fatty acids in senescence	7	0		24.9		24.9	220.8	334.1			22.9		9.2	82.8	17.8	9	38.3	81.7	27.2	8.2	17.6	5.3		45.1	19.5	17.8	6.5
O95154	Aflatoxin B1 aldehyde reductase member 3 [OS=Homo sapiens]	0	72.479	31	7	27	6	331	37.2	7.15	74.05	7	other metabolic processes	cytosol;ER/Golgi;other cell component	other molecular function	Pf00248	22977	ENSG00000162482	AKR7A3	hsa:22977; O95154; Q86SR4; Q8IVN6; Q8N5V6; Q8TAX1; Q9NUC3	Aflatoxin activation and detoxification	Aflatoxin B1 metabolism; Metapathway biotransformation Phase I and II	3	1	23	53.8			33.8	36.6	21.4		118.4		7.1	53	80	38.7		27	603.5	11.1		24.4	24.1	15.9	42.3	160.6	137.6
Q12931	Heat shock protein 75 kDa, mitochondrial [OS=Homo sapiens]	0	71.799	21	11	373	10	704	80.1	8.21	1450.03	11	protein metabolism;other metabolic processes;other biological processes	other membranes;mitochondrion;nucleus;other cell component	signal transduction activity or receptor binding;other molecular function	Pf00183	10131	ENSG00000126602	TRAP1	B4DR68; D3DUC8; F5H897; hsa:10131; O43642; O75235; Q12931; Q9UHL5	Citric acid cycle (TCA cycle); Respiratory electron transport	TNF-alpha signaling; TGF-beta signaling pathway; Clock-controlled autophagy in bone metabolism	5	0	32.7	49.2	45.8	52.1	30.2	21.8	17.7	19.8	58.9	1.9	16.4	46	3.7	18.2	11.6	48.8	62.8	23.7	39.3	22.7	20.5	56.2	57.1	93.3	130.9
P51911	Calponin-1 [OS=Homo sapiens]	0	71.782	33	9	84	9	297	33.2	9.07	224.59	9	cell organization and biogenesis;other biological processes	cytoskeleton	cytoskeletal activity;other molecular function	Pf00307, Pf00402	1264	ENSG00000130176	CNN1	B2R868; B4DUX6; hsa:1264; O00638; P51911; Q15416; Q8IY93; Q99438		Endothelin pathways; Myometrial relaxation and contraction pathways	2	0	131.4	244.4	28.9	12.3	75.9	70.6	84.3	100.9	61.4	119.5	8.6	39.1	11.1	40.2	97.6	114.6	71.3	11.1	51.5		10.9	19	38.4	112.6	72
P14314	Glucosidase 2 subunit beta [OS=Homo sapiens]	0	71.767	22	10	219	10	528	59.4	4.41	599.3	10	protein metabolism;other metabolic processes;developmental processes;signal transduction	ER/Golgi;other cell component	other molecular function	Pf12999, Pf13015, Pf13202	5589	ENSG00000130175	PRKCSH	A8K318; hsa:5589; P14314; Q96BU9; Q96D06; Q9P0W9	Regulation of Insulin-like Growth Factor (IGF) transport and uptake by Insulin-like Growth Factor Binding Proteins (IGFBPs); Post-translational protein phosphorylation; Advanced glycosylation endproduct receptor signaling; Maturation of spike protein; Calnexin/calreticulin cycle; Maturation of spike protein		7	0	36	25.3	22.9	13.8	21.4	18.4	24.8	24.7	146.2	45.5	13.6	87.9	46.5	42.5	71.4	126.7	82.4	15.2	42.6	12.7	22.3	130.1	71.4	136.8	108.9
P63244	Small ribosomal subunit protein RACK1 [OS=Homo sapiens]	0	71.742	45	12	285	12	317	35.1	7.69	810.36	12	cell organization and biogenesis;protein metabolism;other metabolic processes;developmental processes;other biological processes	plasma membrane;cytosol;mitochondrion;translational apparatus;nucleus;other cell component	signal transduction activity or receptor binding;enzyme regulator activity;translation activity;other molecular function	Pf00400	10399	ENSG00000204628	RACK1	B3KTJ0; D3DWS0; hsa:10399; P25388; P63244; P99049; Q53HU2; Q5J8M6; Q5VLR4; Q6FH47	Regulation of TNFR1 signaling; TNFR1-induced NF-kappa-B signaling pathway; TNFR1-mediated ceramide production	Androgen receptor signaling; Brain-derived neurotrophic factor (BDNF) signaling; VEGFA-VEGFR2 signaling; Measles virus infection; Angiotensin II receptor type 1 pathway; TROP2 regulatory signaling; Interferon type I signaling	10	0	103.8	21.5	2.7	10.5	64	61.3	27.1	43.9	153.4	0.9	19.4	218.8		15.8	60.4	143.9	174.6	1.6	54.4	45.2	31.5	123	86.7	186.8	168.5
P16402	Histone H1.3 [OS=Homo sapiens]	0	71.715	25	9	909	1	221	22.3	11.02	1936.9	9	cell organization and biogenesis;other biological processes	nucleus;other cell component	nucleic acid binding activity;other molecular function	Pf00538	3007	ENSG00000124575	H1-3	B2R751; hsa:3007; P16402; Q2M2I2	Apoptosis induced DNA fragmentation; Formation of Senescence-Associated Heterochromatin Foci (SAHF)		2	0	31	29.1		9.7	18.6	21.6	35.1	36.3	341.9	8.6		112.7	18	12.1	74.3	163.6	190.8	9.6			20	90.2	190.2	57.7	58.6
P23284	Peptidyl-prolyl cis-trans isomerase B [OS=Homo sapiens]	0	71.526	39	10	575	10	216	23.7	9.41	1341.88	10	protein metabolism;other metabolic processes;developmental processes;other biological processes	cytosol;ER/Golgi;nucleus;other cell component	other molecular function	Pf00160	5479	ENSG00000166794	PPIB	A8K534; hsa:5479; P23284; Q6IBH5; Q9BVK5	Collagen biosynthesis and modifying enzymes; SARS-CoV-1 activates/modulates innate immune responses	miR-targeted genes in leukocytes; miR-targeted genes in lymphocytes; miR-targeted genes in muscle cell; Prolactin signaling; Type I collagen synthesis in the context of osteogenesis imperfecta	7	0	60.8	81.8	24	28.9	18.9	8.8	26	28.9	208.9	9.9	12	289.4	3.7	25.8	41.8	134.1	172.1	13.6	68.8	4.8	21.6	108.2	160.6	168	158.6
P19971	Thymidine phosphorylase [OS=Homo sapiens]	0	71.126	29	10	168	10	482	49.9	5.53	414.77	10	cell organization and biogenesis;other metabolic processes;developmental processes;signal transduction;other biological processes	cytosol	signal transduction activity or receptor binding;other molecular function	Pf00591, Pf02885, Pf07831	1890	ENSG00000025708	TYMP	A8MW15; H9KVA0; hsa:1890; P19971; Q13390; Q8WVB7	Pyrimidine salvage; Pyrimidine catabolism	Fluoropyrimidine activity; Bladder cancer; Pyrimidine metabolism	5	0	4.7	18.1		0.9	0.9	0.3		2.3	65.2	4.7	3.9	118.1	10.6	20.6	4.8	23.6	76.2		132.5	1.1	25.4	40.1	32.4	58.7	36.7
P51659	Peroxisomal multifunctional enzyme type 2 [OS=Homo sapiens]	0	70.842	21	12	102	12	736	79.6	8.84	305.34	12	other metabolic processes;developmental processes	cytosol;other cytoplasmic organelle	other molecular function	Pf00106, Pf01575, Pf02036, Pf22622	3295	ENSG00000133835	HSD17B4	B4DNV1; B4DVS5; E9PB82; F5HE57; hsa:3295; P51659	TYSND1 cleaves peroxisomal proteins; Synthesis of bile acids and bile salts via 7alpha-hydroxycholesterol; alpha-linolenic acid (ALA) metabolism; Beta-oxidation of pristanoyl-CoA; Beta-oxidation of very long chain fatty acids	Androgen receptor network in prostate cancer; Steroid biosynthesis; Disorders of bile acid synthesis and biliary transport; Primary ovarian insufficiency; Primary ovarian insufficiency	11	0	5.8	35.2	13.6			17.1	9.3		59	15.1	8.8	253.6	14.3	5.4	33.6	146.4	370.1	7.7	32.2		12.3	61.5	60.7	546.3	552.9
O43242	26S proteasome non-ATPase regulatory subunit 3 [OS=Homo sapiens]	0	70.746	28	10	290	10	534	60.9	8.44	796.52	10	protein metabolism;other metabolic processes;other biological processes	non-structural extracellular;cytosol;nucleus;other cell component	enzyme regulator activity	Pf01399, Pf08375	5709	ENSG00000108344	PSMD3	B3KMW9; B4DT72; hsa:5709; O43242; Q96EI2; Q9BQA4	FCERI mediated NF-kB activation; Downstream TCR signaling; Antigen processing: Ubiquitination & Proteasome degradation; Proteasome assembly; Ub-specific processing proteases; Separation of Sister Chromatids; The role of GTSE1 in G2/M progression after G2 checkpoint; Somitogenesis; Oxygen-dependent proline hydroxylation of Hypoxia-inducible Factor Alpha; Neddylation; Regulation of expression of SL…	Proteasome degradation; Alzheimer's disease and miRNA effects; Parkin-ubiquitin proteasomal system pathway; Alzheimer's disease	65	0	61.6	157.8	65.8	26.4	15.9	13.6	26.8	9.1	161.5	10.5	26.2	172.3	13.7	18.3	21.2	109	127.6	45.3	39.4	32	19.9	191	133.7	212.9	226.3
P62826	GTP-binding nuclear protein Ran [OS=Homo sapiens]	0	70.335	48	12	384	12	216	24.4	7.49	876.9	12	cell cycle OR cell proliferation;cell organization and biogenesis;DNA metabolism;other metabolic processes;transport;other biological processes	cytosol;cytoskeleton;nucleus;other cytoplasmic organelle;other cell component	other molecular function	Pf00071	5901	ENSG00000132341	RAN	A8K3Z8; hsa:5901; P17080; P28746; P28747; P62826; Q6IPB2; Q86V08; Q8NI90; Q9CSP3; Q9CWI7; Q9CZA2; Q9UDJ5; Q9UEU9	Transcriptional regulation by small RNAs; Rev-mediated nuclear export of HIV RNA; NEP/NS2 Interacts with the Cellular Export Machinery; Nuclear import of Rev protein; tRNA processing in the nucleus; Regulation of cholesterol biosynthesis by SREBP (SREBF); MicroRNA (miRNA) biogenesis; Postmitotic nuclear pore complex (NPC) reformation	Androgen receptor signaling; miRNA biogenesis; 22q11.2 copy number variation syndrome	11	0	31.6	40.4	29.7	25.3	21.4	22.9	25.2	23.9	148.6	23	2.1	152.3	17.5	9.4	62.9	112.6	120.1	8.9	17.9	11.2	8.2	45.8	35.2	239.5	224.9
Q9NQ76	Matrix extracellular phosphoglycoprotein [OS=Homo sapiens]	0	70.265	22	11	24	11	525	58.4	8.57	61.35	11	developmental processes;other biological processes	non-structural extracellular;extracellular matrix;ER/Golgi	extracellular structural activity;other molecular function	Pf07175	56955	ENSG00000152595	MEPE	A1A4X9; A8MTA3; D2CFR4; F5H5C5; hsa:56955; Q9NQ76	Regulation of Insulin-like Growth Factor (IGF) transport and uptake by Insulin-like Growth Factor Binding Proteins (IGFBPs); Post-translational protein phosphorylation	Clock-controlled autophagy in bone metabolism; 8p23.1 copy number variation syndrome	4	0	74.5	63.5	21.1	42.7	190.6	110.6	59	132.8	32.1	137	56.5	24.4	227	17.7	134.3	49.8		11.6	21.8	16.8	21.9	67.1	40.1	48.1	31.5
O15540	Fatty acid-binding protein, brain [OS=Homo sapiens]	0	70.246	70	8	31	8	132	14.9	5.59	82.55	8	cell cycle OR cell proliferation;transport;developmental processes;other biological processes	cytosol;nucleus	other molecular function	Pf00061	2173	ENSG00000164434	FABP7	B2R4L1; hsa:2173; O14951; O15540; Q6IAU7; Q9H047	Triglyceride catabolism; NOTCH3 Intracellular Domain Regulates Transcription	Fatty acid transporters; Cell lineage map for neuronal differentiation	4	0	20.8	72.2	22.9	57.3	42.8	16	39.4	56.7		39.9	25.5	34.1	11.5	36.3	21.7	27.2	48.7	33.5	28.8	21.2	58.5	59.5	38.5	31.8	12.4
P00505	Aspartate aminotransferase, mitochondrial [OS=Homo sapiens]	0	70.24	29	10	209	10	430	47.5	9.01	628.5	10	other metabolic processes;transport;other biological processes	plasma membrane;other membranes;mitochondrion	other molecular function	Pf00155	2806	ENSG00000125166	GOT2	B4DJA6; E7ERW2; hsa:2806; P00505; Q53FL3; Q9BWA3	Aspartate and asparagine metabolism; Malate-aspartate shuttle; Glutamate and glutamine metabolism; Degradation of cysteine and homocysteine; Glyoxylate metabolism and glycine degradation	Alanine and aspartate metabolism; Amino acid metabolism; Metabolic reprogramming in colon cancer; Malate-aspartate shuttle; NAD metabolism in oncogene-induced senescence and mitochondrial dysfunction-associated senescence; Glycolysis and gluconeogenesis; Metabolic epileptic disorders; Mitochondrial carrier deficiency associated with shuttle disturbances	13	0	12.2	23.9	2.7	2.7	1.7	8.1	17.8	15.6	294.7	4	24.3	133.8	5.1	12.6	17.4	61.1	85.9	3.9	16.5		5	88.6	57.7	106.4	147.4
Q5SSJ5	Heterochromatin protein 1-binding protein 3 [OS=Homo sapiens]	0	70.088	24	13	296	13	553	61.2	9.67	703.36	13	cell organization and biogenesis;stress response;other biological processes	nucleus;other cell component	nucleic acid binding activity;other molecular function	Pf00538	50809	ENSG00000127483	HP1BP3	A6NI71; A8K5D7; B3KMZ8; B4E210; hsa:50809; Q05BI0; Q5SSJ5; Q5SSJ6; Q5SWC6; Q6PIM9; Q8NDF0; Q9UHY0			0	0	56.3	72.7	6.6	20.6	26.6	22.5	66.7	61.1	116.9	46.9	6.3	160	61.3	16.2	54	138.5	81	6.9	29.9	5.2	17.6	111.6	75.8	86.5	85.9
Q04917	14-3-3 protein eta [OS=Homo sapiens]	0	69.765	44	12	574	7	246	28.2	4.84	1254.2	12	other metabolic processes;transport;signal transduction;other biological processes	plasma membrane;other membranes;cytosol;mitochondrion;other cell component	signal transduction activity or receptor binding;cytoskeletal activity;other molecular function	Pf00244	7533	ENSG00000128245	YWHAH	hsa:7533; Q04917	Translocation of SLC2A4 (GLUT4) to the plasma membrane; TP53 Regulates Metabolic Genes; Chk1/Chk2(Cds1) mediated inactivation of Cyclin B:Cdk1 complex; Transcriptional and post-translational regulation of MITF-M expression and activity; RHO GTPases activate PKNs; SARS-CoV-1 targets host intracellular signalling and regulatory pathways; SARS-CoV-2 targets host intracellular signalling and regulato…	Cell cycle; Myometrial relaxation and contraction pathways; Calcium regulation in cardiac cells; Sudden infant death syndrome (SIDS) susceptibility pathways	12	0	104.4	69.3	71.8	140.3	235.6	242.3	175.6	165.7	73.9	43.4	300.4	51.4	29.1	81.2	324.1	111.4	91.1	109.7	35.3	94.6	193.6	63	149.6	88	93.9
P14868	Aspartate--tRNA ligase, cytoplasmic [OS=Homo sapiens]	0	69.667	38	14	137	14	501	57.1	6.55	252.68	14	cell organization and biogenesis;protein metabolism;RNA metabolism OR transcription;other metabolic processes	cytosol;other cell component	other molecular function	Pf00152, Pf01336	1615	ENSG00000115866	DARS1	A8K3J2; D3DP77; hsa:1615; P14868; Q2TNI3; Q32Q69; Q53HV4; Q53YC5; Q68CR9; Q9BW52	Transcriptional and post-translational regulation of MITF-M expression and activity; Selenoamino acid metabolism; Cytosolic tRNA aminoacylation	Alanine and aspartate metabolism	4	0	126.4	38.5	61.1	3.7	62.6	16.1	61.5	65.1	191.8	2.7	9.8	129.5	27.3	147.1	24.2	94.5	147.7	8.9	114.5	4.3	63.5	98.1	43.6	126.5	143.4
P61247	Small ribosomal subunit protein eS1 [OS=Homo sapiens]	0	69.013	44	11	272	11	264	29.9	9.73	418.97	11	protein metabolism;other metabolic processes;other biological processes	cytosol;ER/Golgi;translational apparatus;nucleus;other cell component	nucleic acid binding activity;other molecular function	Pf01015	6189	ENSG00000145425; ENSG00000292158	RPS3A	B2R4D4; D3DP05; hsa:6189; P33443; P49241; P61247	Regulation of expression of SLITs and ROBOs; Peptide chain elongation; L13a-mediated translational silencing of Ceruloplasmin expression; Translation initiation complex formation; Formation of a pool of free 40S subunits; Formation of the ternary complex, and subsequently, the 43S complex; Ribosomal scanning and start codon recognition; GTP hydrolysis and joining of the 60S ribosomal subunit; Maj…	Cytoplasmic ribosomal proteins	19	0	36.4	44	12.9	12.7	3.2	8.1	1.4	13	117.5	14	3.6	194.4	16	24.3	80.5	143	225	3.4	31.4	6.8	12.4	97.5	87.9	240.5	198.2
P15428	15-hydroxyprostaglandin dehydrogenase [NAD(+)] [OS=Homo sapiens]	0	68.896	37	8	25	8	266	29	5.86	83.39	8	other metabolic processes;developmental processes;signal transduction;other biological processes	plasma membrane;other membranes;cytosol;nucleus;other cell component	other molecular function	Pf00106	3248	ENSG00000164120	HPGD	B4DTA4; B4DU74; B4DV57; D3DP43; E7EV11; hsa:3248; O00749; P15428; Q06F08; Q12998	Synthesis of Prostaglandins (PG) and Thromboxanes (TX); Biosynthesis of Lipoxins (LX); Biosynthesis of D-series resolvins; Biosynthesis of E-series 18(S)-resolvins	Eicosanoid metabolism via cyclooxygenases (COX); Eicosanoid metabolism via lipooxygenases (LOX); Omega-6-fatty acids in senescence; Omega-3-fatty acids in senescence; Prostaglandin synthesis and regulation	9	0	3.1	9.6	24.1	13.5	41.4	12.8		13.4		14.4	39.9	23.3		29.7	4.4	25.8	19.5	58.8	70.8	82.1	45.6	44.4		17.7
O75083	WD repeat-containing protein 1 [OS=Homo sapiens]	0	68.887	28	10	237	10	606	66.2	6.65	635.37	10	cell organization and biogenesis;other biological processes	non-structural extracellular;plasma membrane;other membranes;cytosol;cytoskeleton;other cell component	cytoskeletal activity	Pf00400	9948	ENSG00000071127	WDR1	A8K6E9; A8MPU4; hsa:9948; O75083; O75313; Q8N6E5; Q9UG05; Q9UG78; Q9UQE0	Platelet degranulation	Hypertrophy model	2	0	68.7	74.6	29.7	54.1	111.4	121	68.8	79.4	103.2	14.7	175.6	96.5	6.8	90.4	84.5	176.2	121.8	57	93.4	60.8	148.9	148.5	137.2	97.5	92.7
O75396	Vesicle-trafficking protein SEC22b [OS=Homo sapiens]	0	68.475	48	8	198	8	215	24.7	8.51	665.51	8	cell organization and biogenesis;transport;other biological processes	other membranes;ER/Golgi;other cell component	other molecular function	Pf00957, Pf13774	9554	ENSG00000265808	SEC22B	A8K1G0; hsa:9554; O75396	ER-Phagosome pathway; COPI-dependent Golgi-to-ER retrograde traffic; COPII-mediated vesicle transport; Cargo concentration in the ER		4	0	25.2	18.7	30.4	16	86	89.3	76.4	72.3	160.6	35.2	9.1	160	16.2	251.3	171.7	98.3	37.6	33.1	75.5	72.4	246.9	69.9	70.1	146	151.1
P27348	14-3-3 protein theta [OS=Homo sapiens]	0	68.454	44	12	486	7	245	27.7	4.78	1083.78	12	signal transduction;other biological processes	cytosol;nucleus;other cell component	other molecular function	Pf00244	10971	ENSG00000134308	YWHAQ	D6W4Z5; hsa:10971; P27348; Q567U5; Q5TZU8; Q9UP48	Translocation of SLC2A4 (GLUT4) to the plasma membrane; TP53 Regulates Metabolic Genes; Regulation of localization of FOXO transcription factors; Chk1/Chk2(Cds1) mediated inactivation of Cyclin B:Cdk1 complex; RHO GTPases activate PKNs; SARS-CoV-1 targets host intracellular signalling and regulatory pathways; SARS-CoV-2 targets host intracellular signalling and regulatory pathways; Activation of …	Cell cycle; miR-targeted genes in leukocytes; miR-targeted genes in lymphocytes; miR-targeted genes in muscle cell; miR-targeted genes in squamous cell; Pathogenic Escherichia coli infection; Primary focal segmental glomerulosclerosis (FSGS); IL3 signaling; Myometrial relaxation and contraction pathways; Mechanoregulation and pathology of YAP/TAZ via Hippo and non-Hippo mechanisms; Leukocyte-intr…	23	0	48.5	23.6	12	5.6		21.4		42.4	157.5	24.2	8	150.5	36.5	20.8	85.7	117.5	157.4	9.4	42.9		16.3	73.2	7.2	59.6	195.9
Q8WUM4	Programmed cell death 6-interacting protein [OS=Homo sapiens]	0	68.089	19	12	202	12	868	96	6.52	603.33	12	cell cycle OR cell proliferation;cell organization and biogenesis;protein metabolism;other metabolic processes;transport;other biological processes	non-structural extracellular;plasma membrane;cytosol;cytoskeleton;ER/Golgi;other cytoplasmic organelle;other cell component	signal transduction activity or receptor binding;other molecular function	Pf03097, Pf13949	10015	ENSG00000170248	PDCD6IP	C5MQH7; E9PFU1; hsa:10015; Q6NUS1; Q8WUM4; Q9BX86; Q9NUN0; Q9P2H2; Q9UKL5	Budding and maturation of HIV virion; Regulation of necroptotic cell death; Uptake and function of anthrax toxins	Inhibition of exosome biogenesis and secretion by Manumycin A in CRPC cells	5	0	19.7	40.5	5.9	9	31.8	21.6	13.5	39.1	102.8	34.4	17.3	275.7	33.8	46.6	25	79.1	260.6	11.7	68	4.1	13.2	90.5	45.2	366.3	373.6
P00751	Complement factor B [OS=Homo sapiens]	0	67.972	21	12	246	12	764	85.5	7.06	621.99	12	protein metabolism;stress response;other biological processes	non-structural extracellular;plasma membrane;other membranes	other molecular function	Pf00084, Pf00089, Pf00092	629	ENSG00000239754; ENSG00000241253; ENSG00000241534; ENSG00000242335; ENSG00000243570; ENSG00000243649	CFB	B0QZQ6; hsa:629; O15006; P00751; Q29944; Q53F89; Q5JP67; Q5ST50; Q96HX6; Q9BTF5; Q9BX92	Regulation of Complement cascade; Alternative complement activation; Activation of C3 and C5	Complement system; Dengue-2 interactions with complement and coagulation cascades; Complement system in neuronal development and plasticity; Acquired partial lipodystrophy / Barraquer-Simons syndrome; Network map of SARS-CoV-2 signaling; Comprehensive IL-17A signaling; Complement activation; Complement and coagulation cascades	11	0	156.1	185.2	134.5	83	91.2	100	32.7	78.4	28.6	60.4	80.1	80.6	20.8	410.3	55.7	124.6	147	34	224.6	70.1	113.8	163	91.3	66.1	44.7
P62258	14-3-3 protein epsilon [OS=Homo sapiens]	0	67.839	50	14	594	11	255	29.2	4.74	1362.19	14	stress response;developmental processes;signal transduction;other biological processes	other membranes;cytosol;mitochondrion;ER/Golgi;nucleus;other cell component	other molecular function	Pf00244	7531	ENSG00000108953; ENSG00000274474	YWHAE	B3KY71; D3DTH5; hsa:7531; P29360; P42655; P62258; Q4VJB6; Q53XZ5; Q63631; Q7M4R4	RAB GEFs exchange GTP for GDP on RABs; Translocation of SLC2A4 (GLUT4) to the plasma membrane; Recruitment of NuMA to mitotic centrosomes; Regulation of HSF1-mediated heat shock response; Regulation of PLK1 Activity at G2/M Transition; Loss of Nlp from mitotic centrosomes; Recruitment of mitotic centrosome proteins and complexes; Anchoring of the basal body to the plasma membrane; AURKA Activatio…	Cell cycle; Myometrial relaxation and contraction pathways; VEGFA-VEGFR2 signaling; Calcium regulation in cardiac cells; 17p13.3 (YWHAE) copy number variation; Sudden infant death syndrome (SIDS) susceptibility pathways	27	0	53.4	55.2	12.6	10.7	16	13.5	19.8	23.7	127.3	15	2.1	128.9	13.1	21.1	15.1	56.5	132.8	8.2	39.5	0.5	16	59.2	50.5	55.1	76.1
Q93084	Sarcoplasmic/endoplasmic reticulum calcium ATPase 3 [OS=Homo sapiens]	0	67.722	11	8	117	4	999	109.2	5.52	417.08	8	stress response;transport;signal transduction;other biological processes	other membranes;cytosol;ER/Golgi;nucleus	transporter activity;enzyme regulator activity;other molecular function	Pf00122, Pf00689, Pf00690, Pf00702, Pf13246	489	ENSG00000074370	ATP2A3	A8MZG0; D3DTJ8; hsa:489; O60900; O60901; O75501; O75502; Q16115; Q6JHX1; Q8TEX5; Q8TEX6; Q93084	Ion homeostasis; Ion transport by P-type ATPases; Pre-NOTCH Processing in Golgi; Reduction of cytosolic Ca++ levels	Alzheimer's disease and miRNA effects; Myometrial relaxation and contraction pathways; Alzheimer's disease; Calcium regulation in cardiac cells	8	0	85.1	20	28.6		14.8	155.5		15.2	74.2		178.1	35.2	29.4	48.5	111.4	27.3		8.2		7.8	37.8	24.8	53.3	60.5	86.1
P14543	Nidogen-1 [OS=Homo sapiens]	0	67.712	11	13	75	13	1247	136.3	5.29	173.78	13	cell adhesion;cell organization and biogenesis;developmental processes;signal transduction;other biological processes	non-structural extracellular;extracellular matrix;plasma membrane;other membranes;other cell component	extracellular structural activity;other molecular function	Pf00058, Pf00086, Pf06119, Pf07474, Pf07645, Pf12662, Pf12947, Pf14670	4811	ENSG00000116962	NID1	hsa:4811; P14543; Q14942; Q59FL2; Q5TAF2; Q5TAF3; Q86XD7	Degradation of the extracellular matrix; Laminin interactions		2	0	132.7	181.6	102.7	408.8	48.1	76.2	125.7	116.5	526.1	78	14	50.8	53.9	10.1	23.4	91.8	13.7	80.8	11.8	36.5	10.3	50.8	57.7	258.2	179.7
P31327	Carbamoyl-phosphate synthase [ammonia], mitochondrial [OS=Homo sapiens]	0	67.674	10	12	14	12	1500	164.8	6.74	30.37	12	other metabolic processes;stress response;developmental processes;other biological processes	plasma membrane;other membranes;mitochondrion;nucleus;other cell component	other molecular function	Pf00117, Pf00988, Pf02142, Pf02786, Pf02787	1373	ENSG00000021826	CPS1	B7Z818; hsa:1373; J3KQL0; O43774; P31327; Q53TL5; Q59HF8; Q7Z5I5	Urea cycle	Amino acid metabolism	2	0	44.7	44.7	1.5	12.6	2.1	3.2	25.4	32.7	16.2	4.4	3.7			22.8		38.3	14.8	71.6	1.7	11.4	3.4	7		8.6	7.8
Q13576	Ras GTPase-activating-like protein IQGAP2 [OS=Homo sapiens]	0	67.654	10	12	112	11	1575	180.5	5.64	300.09	12	cell cycle OR cell proliferation;cell organization and biogenesis;signal transduction;other biological processes	plasma membrane;other membranes;cytosol;cytoskeleton;other cell component	enzyme regulator activity;cytoskeletal activity;other molecular function	Pf00307, Pf00612, Pf00616, Pf03836	10788	ENSG00000145703	IQGAP2	A8K4V1; B7Z8A4; hsa:10788; J3KR91; Q13576	CDC42 GTPase cycle; RAC1 GTPase cycle; RHO GTPases activate IQGAPs; Neutrophil degranulation; RHOG GTPase cycle	Ciliary landscape; G13 signaling	7	0	5.1			2	9.2	12.3			37.5	7.4	2	66.2	3.9	5.4	7	17.1	46.5	1			2.8	16.7	10.5	3.1	36.5
P29373	Cellular retinoic acid-binding protein 2 [OS=Homo sapiens]	0	67.609	54	10	152	9	138	15.7	5.4	295.15	10	cell organization and biogenesis;other metabolic processes;transport;developmental processes;signal transduction;other biological processes	cytosol;ER/Golgi;nucleus;other cell component	other molecular function	Pf00061	1382	ENSG00000143320	CRABP2	B2R4Z8; D3DVC5; F1T098; hsa:1382; P29373; Q6ICN6	Signaling by Retinoic Acid	Non-small cell lung cancer; Vitamin A and carotenoid metabolism	3	1	6.6	5	1.1		12.4		5.3		131.7	2	4.7	41.5		2.5	2.2	28.3	142.4	4	1.8	1.4		6.2	8.1	199.8	189.7
P04217	Alpha-1B-glycoprotein [OS=Homo sapiens]	0	67.361	19	6	112	6	495	54.2	5.86	344.37	6	signal transduction	non-structural extracellular;plasma membrane;other membranes;other cell component		Pf13895	1	ENSG00000121410	A1BG	A8K052; hsa:1; P04217; Q68CK0; Q8IYJ6; Q96P39	Neutrophil degranulation; Platelet degranulation	Network map of SARS-CoV-2 signaling	3	0	166.5	271	189.6	218.7	69.1	72.4	14.6	64.4	31.9	74.4	105.8	114.9	19.9	133.7	19.7	46.3	30.1	293.9	92.3	218.7	149.9	337.2	193.6	42.4	55.1
P61204	ADP-ribosylation factor 3 [OS=Homo sapiens]	0	67.145	43	7	172	4	181	20.6	7.43	524.32	7	transport	plasma membrane;other membranes;ER/Golgi;other cell component	other molecular function	Pf00025	377	ENSG00000134287	ARF3	A8K6G8; B7ZB63; hsa:377; P16587; P61204	COPI-dependent Golgi-to-ER retrograde traffic; COPI-mediated anterograde transport; Synthesis of PIPs at the Golgi membrane		3	4	12	20.5	36	52.9	12.9	17.8	17.5	26	21.2	119.5	150.2	51.3	38.8	291.6	16.1	11	16.4	250.3	355.1	208.5	13.2	25.1	28.1	37.3	38.1
P61981	14-3-3 protein gamma [OS=Homo sapiens]	0	67.137	37	11	546	4	247	28.3	4.89	1133.04	11	stress response;signal transduction;other biological processes	cytosol;nucleus;other cell component	signal transduction activity or receptor binding;enzyme regulator activity;other molecular function	Pf00244	7532	ENSG00000170027	YWHAG	hsa:7532; O70457; P35214; P61981; Q6FH52; Q9UDP2; Q9UN99	TP53 Regulates Metabolic Genes; Translocation of SLC2A4 (GLUT4) to the plasma membrane; Recruitment of NuMA to mitotic centrosomes; Regulation of PLK1 Activity at G2/M Transition; Loss of Nlp from mitotic centrosomes; Recruitment of mitotic centrosome proteins and complexes; Anchoring of the basal body to the plasma membrane; AURKA Activation by TPX2; Regulation of localization of FOXO transcript…	Cell cycle; Prolactin signaling; Myometrial relaxation and contraction pathways; Disruption of postsynaptic signaling by CNV; Calcium regulation in cardiac cells; 7q11.23 distal copy number variation; Sudden infant death syndrome (SIDS) susceptibility pathways	23	0	103.1	46.2	23.8	35.4	21.1	12	48.9	46.9	234.3	35.1		158.1	32	21.2	87.3	150	308	8	25.1	8.4	9.9	127.2	102.9	174.2	164.4
P21266	Glutathione S-transferase Mu 3 [OS=Homo sapiens]	0	67.114	48	11	76	10	225	26.5	5.54	195.33	11	other metabolic processes;stress response;developmental processes;other biological processes	cytosol;cytoskeleton;other cell component	other molecular function	Pf00043, Pf02798	2947	ENSG00000134202	GSTM3	hsa:2947; O60550; P21266; Q96HA3	Glutathione conjugation	Nuclear receptors meta-pathway; NRF2 pathway; Exercise-induced circadian regulation; Metapathway biotransformation Phase I and II	5	0	32.4	5.3	6.1		7.7	7.9		14.9	23.1		15.3	302.2		10	12	6.4	74.1	3.1	3	1.9	2.6	18.7	20.6	116.7	114.3
Q71DI3	Histone H3.2 [OS=Homo sapiens]	0	67.069	56	8	645	1	136	15.4	11.27	1132.26	8	cell organization and biogenesis	non-structural extracellular;nucleus;other cell component	nucleic acid binding activity;other molecular function	Pf00125	126961; 333932; 653604	ENSG00000183598; ENSG00000203811; ENSG00000203852	H3C13; H3C14; H3C15	A2BDF6; A6NFS4; hsa:126961; hsa:333932; hsa:653604; Q6B053; Q71DI3	Amyloid fiber formation; Regulation of endogenous retroelements by KRAB-ZFP proteins; HCMV Late Events; HCMV Early Events; Transcriptional regulation by small RNAs; Regulation of endogenous retroelements by Piwi-interacting RNAs (piRNAs); B-WICH complex positively regulates rRNA expression; RUNX1 regulates transcription of genes involved in differentiation of HSCs; Formation of the beta-catenin:T…	Histone modifications; FBXL10 enhancement of MAP/ERK signaling in diffuse large B-cell lymphoma	41	0									99.8	36.9		87.8		23.4
P05091	Aldehyde dehydrogenase, mitochondrial [OS=Homo sapiens]	0	67.032	23	9	149	9	517	56.3	7.05	440.38	9	other metabolic processes;other biological processes	mitochondrion	other molecular function	Pf00171	217	ENSG00000111275	ALDH2	B4DW54; E7EUE5; hsa:217; P05091; Q03639; Q6IB13; Q6IV71	Mitochondrial protein degradation; Smooth Muscle Contraction; Ethanol oxidation; Metabolism of serotonin	Fatty acid omega-oxidation; Ethanol effects on histone modifications; Tryptophan metabolism; Fluoroacetic acid toxicity	8	0	143.5	208.8	129.7	116.3	17.9	20.7	34	48.5	50	28.3	54.7	75.7	30.5	55.9	24	50.1	58.2	94.7	132.7	184.5	98.6	187.9	180.1	35.8	51.7
O43776	Asparagine--tRNA ligase, cytoplasmic [OS=Homo sapiens]	0	66.928	24	11	95	11	548	62.9	6.25	268.25	11	protein metabolism;RNA metabolism OR transcription;other metabolic processes;developmental processes;other biological processes	cytosol;other cell component	signal transduction activity or receptor binding;nucleic acid binding activity;other molecular function	Pf00152, Pf01336, Pf20917	4677	ENSG00000134440	NARS1	B4DG16; hsa:4677; O43776; Q53GU6	Cytosolic tRNA aminoacylation	miR-targeted genes in lymphocytes; Photodynamic therapy-induced unfolded protein response	3	0	64.2	138.9	114.9	58.7	56.8	75.3	36.2	68.3	89.3	10.3	93.1	126.7	2.6	53.5	44.5	109	87.2	231.9	30	204.6	82.7	143.9	94.2	93.9	87.1
O00567	Nucleolar protein 56 [OS=Homo sapiens]	0	66.744	16	8	137	8	594	66	9.19	426.62	8	RNA metabolism OR transcription;other metabolic processes;other biological processes	nucleus;other cell component	nucleic acid binding activity;other molecular function	Pf01798, Pf08156	10528	ENSG00000101361	NOP56	hsa:10528; O00567; Q2M3T6; Q9NQ05	Major pathway of rRNA processing in the nucleolus and cytosol; rRNA modification in the nucleus and cytosol; Association of TriC/CCT with target proteins during biosynthesis		3	0	85.6	104.1	90	84	93.3	94	51.4	54.2	97.9	51.9	28.7	118	34.5	39	17.1	100.8	64.4	105.1	57.7	73.8	51.3	94.6	87.8	133	83.6
P09467	Fructose-1,6-bisphosphatase 1 [OS=Homo sapiens]	0	66.352	46	11	108	11	338	36.8	6.99	268.97	11	other metabolic processes;stress response;other biological processes	cytosol;nucleus;other cell component	other molecular function	Pf00316, Pf18913	2203	ENSG00000165140	FBP1	hsa:2203; O75571; P09467; Q53F94; Q96E46	Gluconeogenesis	Angiopoietin-like protein 8 regulatory pathway; Disorders of fructose metabolism; Glycolysis and gluconeogenesis; Metabolic epileptic disorders	5	0	169	96.3	72.8	142.7	282.9	326.3	275.6	250.8	147.4	18.1	271.7	43.7	5.9	90.3	178.5	156	75.1	88	30.1	114.7	115.6	106.1	215	112.8	91.4
P36955	Pigment epithelium-derived factor [OS=Homo sapiens]	0	66.113	34	12	203	12	418	46.3	6.38	575.25	12	cell cycle OR cell proliferation;developmental processes;other biological processes	non-structural extracellular;extracellular matrix;other cell component	enzyme regulator activity	Pf00079	5176	ENSG00000132386	SERPINF1	F1T092; hsa:5176; P36955; Q13236; Q2TU83; Q96CT1; Q96R01; Q9BWA4		lncRNA in canonical Wnt signaling and colorectal cancer; Wnt signaling; ncRNAs in Wnt signaling in hepatocellular carcinoma; Type I collagen synthesis in the context of osteogenesis imperfecta; GPR143 in melanocytes and retinal pigment epithelium cells; Pleural mesothelioma; Clock-controlled autophagy in bone metabolism	7	0	29	31.6	44.2	43.8	16.3	18.4	18.7	33.8	32.3	20.3	47.8	120	28.1	244.6	66.8	175.3	98.1	67.9	259.8	46.9	90.1	119.5	76.1	54.2	83.1
P23526	Adenosylhomocysteinase [OS=Homo sapiens]	0	65.775	28	12	285	12	432	47.7	6.34	791.42	12	other metabolic processes	cytosol;ER/Golgi;nucleus;other cell component	other molecular function	Pf00670, Pf05221	191	ENSG00000101444	AHCY	A8K307; B3KUN3; E1P5P2; F5H737; hsa:191; P23526; Q96A36	Methylation; Sulfur amino acid metabolism; Metabolism of ingested SeMet, Sec, MeSec into H2Se; Defective AHCY causes HMAHCHD	Folate metabolism; Trans-sulfuration pathway; One-carbon metabolism; Trans-sulfuration, one-carbon metabolism and related pathways; Methionine de novo and salvage pathway; Ethanol effects on histone modifications; Spina bifida	11	0	22.4	22.7	4.9	11.3	10.3	10.3	4.2	17.6	150.9	5.6	4	149.5	6.4	18.2	37.6	93.7	180.3		20.4		9.8	60.3	15.1	207.2	163.3
Q9Y2X3	Nucleolar protein 58 [OS=Homo sapiens]	0	65.236	31	11	73	11	529	59.5	8.92	193.41	11	RNA metabolism OR transcription;other metabolic processes;other biological processes	cytosol;nucleus;other cell component	nucleic acid binding activity;other molecular function	Pf01798, Pf08156	51602	ENSG00000055044	NOP58	hsa:51602; Q53SA4; Q6PK08; Q9P036; Q9UFN3; Q9Y2X3	Major pathway of rRNA processing in the nucleolus and cytosol; SUMOylation of RNA binding proteins; rRNA modification in the nucleus and cytosol		3	0	50.7	15.1	2.5	21.7	45.3	29.8	26.3	20.5	77.9		9.6	164.3	8.5	2	64.8	107.2	98	7.4	34.5	4.2	17.1	39.4	72.4	67	65.9
P67809	Y-box-binding protein 1 [OS=Homo sapiens]	0	65.209	43	7	102	7	324	35.9	9.88	307.45	7	RNA metabolism OR transcription;other metabolic processes;transport;developmental processes;other biological processes	non-structural extracellular;plasma membrane;other membranes;cytosol;ER/Golgi;nucleus;other cell component	nucleic acid binding activity;other molecular function	Pf00313	4904	ENSG00000065978	YBX1	hsa:4904; P16990; P16991; P67809; Q14972; Q15325; Q5FVF0	mRNA Splicing - Major Pathway; Processing of Capped Intron-Containing Pre-mRNA; SMAD2/SMAD3:SMAD4 heterotrimer regulates transcription; Interferon gamma signaling; mRNA Splicing - Minor Pathway; Noncanonical activation of NOTCH3	Brain-derived neurotrophic factor (BDNF) signaling; MECP2 and associated Rett syndrome; mRNA processing; Sudden infant death syndrome (SIDS) susceptibility pathways	10	0	129.6	47.7	101.9	141.6	556.4	556.5	395	431.9	170.1	14.5	200.8	153.7	34.4	70.5	483.5	213.5	94.7	44.8	21.7	128.6	84.6	131.5	236.2	100.8	128
Q99832	T-complex protein 1 subunit eta [OS=Homo sapiens]	0	64.78	27	10	112	10	543	59.3	7.65	325.38	10	protein metabolism;other metabolic processes;other biological processes	cytosol;cytoskeleton;other cell component	other molecular function	Pf00118	10574	ENSG00000135624	CCT7	A8K7E6; A8MWI8; B7WNW9; B7Z4T9; B7Z4Z7; hsa:10574; O14871; Q6FI26; Q99832	Formation of tubulin folding intermediates by CCT/TriC; Association of TriC/CCT with target proteins during biosynthesis; Cooperation of PDCL (PhLP1) and TRiC/CCT in G-protein beta folding; Prefoldin mediated transfer of substrate to CCT/TriC; RHOBTB2 GTPase cycle; RHOBTB1 GTPase cycle; Folding of actin by CCT/TriC	VEGFA-VEGFR2 signaling; 16p11.2 proximal deletion syndrome	9	0	30	62.7	25.4	42.5	45.6	42	60.5	130.2	90.9	23.5	49.1	110.1	22.8	113.5	73.1	123.1	159.8	59.8	218.6	20.5	42.8	119.9	144.8	92.6	122.4
Q9NYU2	UDP-glucose:glycoprotein glucosyltransferase 1 [OS=Homo sapiens]	0	64.718	10	12	97	12	1555	177.1	5.63	206.77	12	protein metabolism;other metabolic processes;stress response	ER/Golgi;other cell component	other molecular function	Pf06427, Pf18400, Pf18401, Pf18402, Pf18403, Pf18404	56886	ENSG00000136731	UGGT1	hsa:56886; Q53QP2; Q53SL3; Q8IW30; Q9H8I4; Q9NYU2	ER Quality Control Compartment (ERQC)	IL18 signaling	2	0	53.4	61.5	14.6	12.7	24.9	32.3	18.4	23.5	359.2	16.7	12.5	129	9.7	19.5	60.1	153.6	326	12.3	52.3	1.7	44.2	31.5	140.2	180.8	216
Q03252	Lamin-B2 [OS=Homo sapiens]	0	63.919	21	13	166	9	620	69.9	5.59	340.45	13	cell organization and biogenesis;transport;other biological processes	other membranes;cytoskeleton;nucleus	cytoskeletal activity;other molecular function	Pf00038, Pf00932	84823	ENSG00000176619	LMNB2	hsa:84823; O75292; Q03252; Q14734; Q96DF6		miR-targeted genes in leukocytes; miR-targeted genes in lymphocytes; miR-targeted genes in muscle cell; Gastric cancer network 2; Fas ligand pathway and stress induction of heat shock proteins; IL18 signaling; Familial partial lipodystrophy; Progeria-associated lipodystrophy; Acquired partial lipodystrophy / Barraquer-Simons syndrome	9	0	493.1	127.6	55.6	90.4	491.4	692.4	230.8	298.4	183.8	35.5	6.5	41.2	50.5	6.8	89.2	166.8	106.6	6.2	32.3	11.1	14.5	313.8	251	216.6	187.5
P84243	Histone H3.3 [OS=Homo sapiens]	0	63.902	56	8	647	1	136	15.3	11.27	1142.68	8	cell cycle OR cell proliferation;cell organization and biogenesis;developmental processes;other biological processes	non-structural extracellular;nucleus;other cell component	nucleic acid binding activity;other molecular function	Pf00125	3020; 3021	ENSG00000132475; ENSG00000163041	H3-3A; H3-3B	hsa:3020; hsa:3021; P06351; P33155; P84243; Q5VV55; Q5VV56; Q66I33; Q9V3W4	MLL4 and MLL3 complexes regulate expression of PPARG target genes in adipogenesis and hepatic steatosis; Factors involved in megakaryocyte development and platelet production; RUNX1 regulates genes involved in megakaryocyte differentiation and platelet function; Regulation of endogenous retroelements by Piwi-interacting RNAs (piRNAs); Formation of the beta-catenin:TCF transactivating complex; Amy…	Gastric cancer network 1; Histone modifications; Tumor suppressor activity of SMARCB1; Ciliary landscape; FBXL10 enhancement of MAP/ERK signaling in diffuse large B-cell lymphoma; DYRK1A involvement regarding cell proliferation in brain development; 4p16.3 copy number variation; 5q35 copy number variation	40	0					6.4						3.8	42.1	71.5			20.4	36.6		14.4			3.2
P11940	Polyadenylate-binding protein 1 [OS=Homo sapiens]	0	63.709	22	11	285	8	636	70.6	9.5	675.7	11	RNA metabolism OR transcription;other metabolic processes;other biological processes	cytosol;nucleus;other cell component	nucleic acid binding activity;other molecular function	Pf00076, Pf00658	26986	ENSG00000070756	PABPC1	hsa:26986; P11940; Q15097; Q93004	L13a-mediated translational silencing of Ceruloplasmin expression; Translation initiation complex formation; Regulation of expression of SLITs and ROBOs; Nonsense Mediated Decay (NMD) enhanced by the Exon Junction Complex (EJC); Nonsense Mediated Decay (NMD) independent of the Exon Junction Complex (EJC); Deadenylation of mRNA; M-decay: degradation of maternal mRNAs by maternally stored factors; …	Translation factors; Endoderm differentiation; VEGFA-VEGFR2 signaling; Acute viral myocarditis	13	4	39.7	36.7	4.1	29.7	20.7	24.4	17.1	19.9	224.7	7.6	5.6	210	4.2	33	63.3	175.6	224.4	6.6	45.6	3.9	23.3	99	72.7	228.6	266.7
P35237	Serpin B6 [OS=Homo sapiens]	0	63.7	32	9	168	8	376	42.6	5.27	466.41	9	stress response;other biological processes	non-structural extracellular;plasma membrane;other membranes;cytosol;other cell component	enzyme regulator activity;other molecular function	Pf00079	5269	ENSG00000124570	SERPINB6	B2RBA8; hsa:5269; P35237; Q59F97; Q5TD06; Q7Z2Y7; Q96J44; Q9UDI7	Neutrophil degranulation; Dissolution of Fibrin Clot	Ectoderm differentiation	3	1	106.6	131.1	239.9	106.2	80.2	112.8	255.3	89.2	144.1	82.5	11.4	93.6	88	22.3	131.8	113.3	279.6	72.6	41.8	85.8	23.6	46.8	190.1	234.5	176.1
B9A064	Immunoglobulin lambda-like polypeptide 5 [OS=Homo sapiens]	0	62.725	39	6	439	2	214	23	8.84	1131.4	6	other biological processes	other cell component	other molecular function	Pf07654	100423062	ENSG00000254709	IGLL5	B9A064; hsa:100423062			0	0	287.2	415	173.9	165.1	47.9	38		81.7	179.8	38.6	64.5			87.9		24.9		114.7	178	245.1	76.8	80.4	85.1	30.5	58.4
Q12906	Interleukin enhancer-binding factor 3 [OS=Homo sapiens]	0	62.703	16	12	239	12	894	95.3	8.76	489.83	12	protein metabolism;RNA metabolism OR transcription;other metabolic processes;stress response;other biological processes	cytosol;mitochondrion;nucleus;other cell component	nucleic acid binding activity;other molecular function	Pf00035, Pf07528, Pf20965	3609	ENSG00000129351	ILF3	A8K6F2; G5E9M5; hsa:3609; O43409; Q12906; Q6P1X1; Q86XY7; Q99544; Q99545; Q9BZH4; Q9BZH5; Q9NQ95; Q9NQ96; Q9NQ97; Q9NQ98; Q9NQ99; Q9NQA0; Q9NQA1; Q9NQA2; Q9NRN2; Q9NRN3; Q9NRN4; Q9UMZ9; Q9UN00; Q9UN84; Q9UNA2	PKR-mediated signaling; Regulation of CDH11 gene transcription		2	0	34.2	28.5	4.2	6.9	29	40.2	12.8	19.8	156.4	5.8	3.1	257.6		13.1	50.7	129.6	165.9	0.8	35.4	0.1	21	63.9	74.4	119.8	138.7
P43243	Matrin-3 [OS=Homo sapiens]	0	62.667	18	10	207	10	847	94.6	6.25	442.4	10	stress response;developmental processes;other biological processes	other membranes;nucleus	nucleic acid binding activity;other molecular function		9782	ENSG00000015479	MATR3	B7ZAV5; D3DQC3; hsa:9782; P43243; Q9UHW0; Q9UQ27		miR-targeted genes in leukocytes; miR-targeted genes in lymphocytes; miR-targeted genes in muscle cell	3	0	29.5	39.7	3.7	8	20.3	16.3	5.8	19.9	135.5	13.1	8.6	161.1	24.8	9.1	45.7	107.9	159	7.3	28.1	5.3	18.8	93.5	85.6	121.7	92.9
P68431	Histone H3.1 [OS=Homo sapiens]	0	62.581	56	8	643	1	136	15.4	11.12	1123.91	8	cell organization and biogenesis;other metabolic processes	non-structural extracellular;nucleus;other cell component	nucleic acid binding activity;other molecular function	Pf00125	8350; 8351; 8352; 8353; 8354; 8355; 8356; 8357; 8358; 8968	ENSG00000197153; ENSG00000197409; ENSG00000273983; ENSG00000274750; ENSG00000275379; ENSG00000275714; ENSG00000277775; ENSG00000278828; ENSG00000286522; ENSG00000287080	H3C1; H3C10; H3C11; H3C12; H3C2; H3C3; H3C4; H3C6; H3C7; H3C8	A0PJT7; A5PLR1; hsa:8350; hsa:8351; hsa:8352; hsa:8353; hsa:8354; hsa:8355; hsa:8356; hsa:8357; hsa:8358; hsa:8968; P02295; P02296; P16106; P68431; Q6ISV8; Q6NWP8; Q6NWP9; Q6NXU4; Q71DJ3; Q93081	Factors involved in megakaryocyte development and platelet production; Oxidative Stress Induced Senescence; Amyloid fiber formation; Regulation of endogenous retroelements by KRAB-ZFP proteins; HCMV Late Events; HCMV Early Events; Transcriptional regulation by small RNAs; Regulation of endogenous retroelements by Piwi-interacting RNAs (piRNAs); B-WICH complex positively regulates rRNA expression;…	Histone modifications; FBXL10 enhancement of MAP/ERK signaling in diffuse large B-cell lymphoma	41	9	76.7	57.4	14.8	32.9	20.1	12.7	38.6	48.6	173.5	18.2	4.5	179.5	8.9	8	63	126.8	149.6	7.7	13.6	13.2	9.7	150.1	172.2	101.8	177.6
P04844	Dolichyl-diphosphooligosaccharide--protein glycosyltransferase subunit 2 [OS=Homo sapiens]	0	62.564	16	7	204	7	631	69.2	5.69	596.56	7	protein metabolism;other metabolic processes	other membranes;ER/Golgi;nucleus		Pf05817, Pf23860, Pf23861, Pf25147	6185	ENSG00000118705; ENSG00000291973	RPN2	hsa:6185; P04844; Q5JYR6; Q6IBA5; Q96E21; Q9BUQ3; Q9UBE1	SRP-dependent cotranslational protein targeting to membrane; Asparagine N-linked glycosylation; Maturation of spike protein	Proteasome degradation; N-glycan biosynthesis	5	0	11.9	60.3	4.5	7.8	4.3	7.5	8	8.1	150.2		10.3	190.6	2.2	29.1	22.1	94.2	88.2	11.9	72.2	15.7	56.6	67.6	49.9	76.6	134.4
P17844	Probable ATP-dependent RNA helicase DDX5 [OS=Homo sapiens]	0	62.459	21	12	383	6	614	69.1	8.92	907.4	12	cell organization and biogenesis;RNA metabolism OR transcription;other metabolic processes;signal transduction;other biological processes	cytosol;nucleus;other cell component	nucleic acid binding activity;other molecular function	Pf00270, Pf00271, Pf08061	1655	ENSG00000108654	DDX5	B4DLW8; B5BU21; D3DU32; E7ETL9; hsa:1655; O75681; P17844; Q53Y61	mRNA Splicing - Major Pathway; SUMOylation of transcription cofactors; Estrogen-dependent gene expression; Replication of the SARS-CoV-1 genome; Replication of the SARS-CoV-2 genome	miR-targeted genes in leukocytes; miR-targeted genes in lymphocytes; Ciliary landscape	8	0	13.4	25.5	16	2.4	19	25.3	24.7	18.5	174.8	5	4.8	312.6		17.6	51.5	98	389.3	15.4	11.9	15.9	7.1	48.2	93.7	156.2	189.2
P37837	Transaldolase [OS=Homo sapiens]	0	62.451	37	12	337	12	337	37.5	6.81	901.95	12	other metabolic processes	cytosol;other cell component	other molecular function	Pf00923	6888	ENSG00000177156	TALDO1	B2R8M2; hsa:6888; O00751; P37837; Q8WV32; Q8WZ45	Gene and protein expression by JAK-STAT signaling after Interleukin-12 stimulation; NFE2L2 regulates pentose phosphate pathway genes; Pentose phosphate pathway; Insulin effects increased synthesis of Xylulose-5-Phosphate; TALDO1 deficiency: failed conversion of SH7P, GA3P to Fru(6)P, E4P; TALDO1 deficiency: failed conversion of Fru(6)P, E4P to SH7P, GA3P	Pentose phosphate metabolism; Cori cycle; Metabolic reprogramming in colon cancer	9	0	6.6	54.1	1	1.7	1.5	1.1	2.6	28.4	53.6	540.1	119.8	55.7	324.3	171.7	59.9	78.9	20.9	1.2	29.5	322.7	69.5	250.3	103.2	51.4	62.9
P15090	Fatty acid-binding protein, adipocyte [OS=Homo sapiens]	0	62.013	52	7	96	7	132	14.7	7.14	243.01	7	transport;other biological processes	cytosol;nucleus;other cell component	signal transduction activity or receptor binding;transporter activity;other molecular function	Pf00061	2167	ENSG00000170323	FABP4	hsa:2167; P15090; Q6IBA1	Transcriptional regulation of white adipocyte differentiation; Triglyceride catabolism; MLL4 and MLL3 complexes regulate expression of PPARG target genes in adipogenesis and hepatic steatosis	PPAR signaling; FABP4 in ovarian cancer; Fatty acid transporters; Pleural mesothelioma; Familial partial lipodystrophy	8	0	213.4	221.9	49.3	54.2	9.5	4.7	8.9	22.1	20.1	72.7	22.9	11.1	39.6	11.2	3.2	25.2	19.6	81.4		27.7		402.4	355.8	21.6
Q92616	Stalled ribosome sensor GCN1 [OS=Homo sapiens]	0	61.982	6	11	53	11	2671	292.5	7.43	128.09	11	cell organization and biogenesis;protein metabolism;other metabolic processes;stress response;signal transduction;other biological processes	cytosol;translational apparatus;other cell component	enzyme regulator activity;other molecular function	Pf24984, Pf24993	10985	ENSG00000089154	GCN1	A8KAY1; hsa:10985; O95001; O95651; Q6P2S3; Q86X65; Q8N5I5; Q8WU80; Q92616; Q99736; Q9UE60	Response of EIF2AK4 (GCN2) to amino acid deficiency		1	0	42.2	45.4	10.8	6.2	2.2	12.7	5.2	10	73.9	2.6	74.7	200.2	6.3	122.6	23.2	90.5	203.8	107.8	182.1	36	46.3	102.8	56.6	159.1	197.3
P05388	Large ribosomal subunit protein uL10 [OS=Homo sapiens]	0	61.981	42	9	212	9	317	34.3	5.97	617.48	9	protein metabolism;other metabolic processes;other biological processes	cytosol;ER/Golgi;translational apparatus;nucleus;other cell component	nucleic acid binding activity;other molecular function	Pf00428, Pf00466, Pf17777	6175	ENSG00000089157	RPLP0	hsa:6175; P05388; Q3B7A4; Q9BVK4	Regulation of expression of SLITs and ROBOs; Gene and protein expression by JAK-STAT signaling after Interleukin-12 stimulation; L13a-mediated translational silencing of Ceruloplasmin expression; Formation of a pool of free 40S subunits; GTP hydrolysis and joining of the 60S ribosomal subunit; Major pathway of rRNA processing in the nucleolus and cytosol; Nonsense Mediated Decay (NMD) enhanced by…	Cytoplasmic ribosomal proteins	15	0	22.5	34.3	8.4	14	4.4	11	20	17.6	57.7	68.1	49.4	179.9	82.2	23.8	58.1	79.1	132.9	14.6	64.1	13.7	25.2	86.7	64.3	140.2	140.2
P02786	Transferrin receptor protein 1 [OS=Homo sapiens]	0	61.957	20	11	61	11	760	84.8	6.61	150.44	11	stress response;transport;signal transduction;other biological processes	non-structural extracellular;plasma membrane;other membranes;other cytoplasmic organelle;other cell component	nucleic acid binding activity;other molecular function	Pf02225, Pf04253, Pf04389	7037	ENSG00000072274	TFRC	D3DXB0; hsa:7037; P02786; Q1HE24; Q59G55; Q9UCN0; Q9UCU5; Q9UDF9; Q9UK21	RHOC GTPase cycle; RND2 GTPase cycle; RHOA GTPase cycle; CDC42 GTPase cycle; RAC1 GTPase cycle; RHOQ GTPase cycle; RHOG GTPase cycle; RAC2 GTPase cycle; RAC3 GTPase cycle; RHOB GTPase cycle; RHOJ GTPase cycle; Golgi Associated Vesicle Biogenesis; RND1 GTPase cycle; Differentiation of Keratinocytes in Interfollicular Epidermis in Mammalian Skin; Cargo recognition for clathrin-mediated endocytosis;…	Iron metabolism in placenta; Ferroptosis; 3q29 copy number variation syndrome; Iron metabolism disorders	22	0	62.8	46.9	3	4.8		18.2	9.6	30.1	93.8	11.8	6.3	236.1	16	22.7	45.2	172.8	173	7.7	16.1	7.4	18.2	166.8	126.6	647.2	542.5
P00352	Aldehyde dehydrogenase 1A1 [OS=Homo sapiens]	0	61.882	36	11	99	11	501	54.8	6.73	228.36	11	other metabolic processes;other biological processes	cytosol;other cell component	enzyme regulator activity;other molecular function	Pf00171	216	ENSG00000165092	ALDH1A1	hsa:216; O00768; P00352; Q5SYR1	RA biosynthesis pathway; Ethanol oxidation; Fructose catabolism	Folate-alcohol and cancer pathway hypotheses; Fatty acid omega-oxidation; Dopaminergic neurogenesis; Amino acid metabolism; Ethanol effects on histone modifications; Disorders of fructose metabolism; Omega-6-fatty acids in senescence; Vitamin A and carotenoid metabolism	11	0	203	315.1	86.5	87.3	115.8	97.9	109.6	176.6	40	132.9	101.3	58.3	46.9	70.5	32.7	27.9	19.7	122.3	70.6	40.4	129.8	106.6	95.5	68.6	80.4
P09488	Glutathione S-transferase Mu 1 [OS=Homo sapiens]	0	61.88	52	12	53	3	218	25.7	6.7	144.79	12	other metabolic processes;stress response	cytosol;other cell component	other molecular function	Pf00043, Pf02798	2944	ENSG00000134184	GSTM1	hsa:2944; P09488; Q5GHG0; Q6FH88; Q8TC98; Q9UC96	Glutathione conjugation; Paracetamol ADME; Azathioprine ADME	Glutathione metabolism; Nuclear receptors meta-pathway; NRF2 pathway; Benzene metabolism; Estrogen metabolism; Aflatoxin B1 metabolism; Metapathway biotransformation Phase I and II	10	9	64.7	64.1		30.2	36.4	36.7	49.7	33.5	75.7	8.9	23.1	83.3	7.5	35.6	34.1		81.5	22.7	12.9	14.9	14.8	97.2	80.5	135.6	156.4
P00918	Carbonic anhydrase 2 [OS=Homo sapiens]	0	61.849	42	9	125	9	260	29.2	7.4	299.4	9	other metabolic processes;transport;signal transduction;other biological processes	plasma membrane;other membranes;cytosol;other cell component	other molecular function	Pf00194	760	ENSG00000104267	CA2	B2R7G8; hsa:760; P00918; Q6FI12; Q96ET9	Reversible hydration of carbon dioxide; Erythrocytes take up carbon dioxide and release oxygen; Erythrocytes take up oxygen and release carbon dioxide	Proximal tubule transport	4	0	14.3	34.4	40.4	27.1			4.2	16	20.7	35	1.7	6.5	16	59.7		6.5	7.6	22.3	45.5	38		49.6	12.2	19.2	35.2
P49748	Very long-chain specific acyl-CoA dehydrogenase, mitochondrial [OS=Homo sapiens]	0	61.813	20	10	366	10	655	70.3	8.75	999.25	10	other metabolic processes;stress response;other biological processes	other membranes;mitochondrion;nucleus	other molecular function	Pf00441, Pf02770, Pf02771, Pf21343	37	ENSG00000072778	ACADVL	B4DEB6; F5H2A9; hsa:37; O76056; P49748; Q8WUL0	XBP1(S) activates chaperone genes; Beta oxidation of palmitoyl-CoA to myristoyl-CoA	Fatty acid beta-oxidation; Mitochondrial long chain fatty acid beta-oxidation	4	0	64.8	90.5	28.9	17.2	16.4	22.4	42.8	40.2	176.4	29.2	8.8	138.6	25.1	21.6	28.8	93.8	74.5	49.7	40.1	25.8	33.5	95	91.1	16.8	45.1
P12236	ADP/ATP translocase 3 [OS=Homo sapiens]	0	61.749	39	13	445	2	298	32.8	9.74	846.81	13	cell organization and biogenesis;transport;other biological processes	other membranes;mitochondrion	transporter activity	Pf00153	293	ENSG00000169100; ENSG00000292334	SLC25A6	hsa:293; P12236; Q96C49	Mitochondrial protein degradation; Transport of nucleosides and free purine and pyrimidine bases across the plasma membrane; Mitochondrial protein import; Influenza Virus Induced Apoptosis; Vpr-mediated induction of apoptosis by mitochondrial outer membrane permeabilization	Electron transport chain: OXPHOS system in mitochondria; Alzheimer's disease and miRNA effects; Alzheimer's disease	8	1	22.7	35.4	14.5		7.2		22.2	11	185			155		5.9	76.5	199.4	135.8		41.2	5.3	26.3	72.8	75.2	79.3	109.7
O00410	Importin-5 [OS=Homo sapiens]	0	61.729	12	9	40	9	1097	123.6	4.94	92.44	9	transport;signal transduction;other biological processes	other membranes;cytosol;ER/Golgi;nucleus;other cell component	enzyme regulator activity;other molecular function	Pf02985, Pf18808, Pf18816, Pf18829	3843	ENSG00000065150	IPO5	B4DZA0; hsa:3843; O00410; O15257; Q5T578; Q86XC7	vRNP Assembly		1	0	27.6	47.3	6.6	14.2	15.7	2.7	8.5	14.8	268.7	19	6.8	63.4	18.7	15.9	45.1	33.8	63.8	19.6	17.4	9.6	28.8	85.7	24.9	117.3	120.6
Q9HAV4	Exportin-5 [OS=Homo sapiens]	0	61.643	11	10	18	10	1204	136.2	5.8	57.24	10	RNA metabolism OR transcription;transport	cytosol;nucleus;other cell component	nucleic acid binding activity;other molecular function	Pf03810, Pf08389, Pf19273	57510	ENSG00000124571	XPO5	hsa:57510; Q5JTE6; Q96G48; Q96HN3; Q9BWM6; Q9BZV5; Q9H9M4; Q9HAV4; Q9NT89; Q9NW39; Q9ULC9	MicroRNA (miRNA) biogenesis	miRNA biogenesis; exRNA mechanism of action and biogenesis; Primary ovarian insufficiency	4	0	27.6	53.9	32.2	14.9	4.9	33.5	12.3	12.4	31	33.4	90.4	78.4	28.9	129.2	43.1	53.7	28.4	56.7	233.9	22.2	85.7	42	47.3	21.4	30.9
O00571	ATP-dependent RNA helicase DDX3X [OS=Homo sapiens]	0	61.22	20	11	141	10	662	73.2	7.18	341.61	11	cell cycle OR cell proliferation;cell organization and biogenesis;protein metabolism;other metabolic processes;stress response;signal transduction;other biological processes	non-structural extracellular;plasma membrane;other membranes;cytosol;cytoskeleton;mitochondrion;nucleus;other cell component	enzyme regulator activity;cytoskeletal activity;translation activity;nucleic acid binding activity;other molecular function	Pf00270, Pf00271	1654	ENSG00000215301	DDX3X	A8K538; B4E3E8; hsa:1654; O00571; O15536	Neutrophil degranulation	Novel intracellular components of RIG-I-like receptor pathway; Hepatitis B infection	3	0	43.8	26.2	20	21.5	24.2	35.1	49.5	64.8	216.4	26.2	34.2	174.2	14.2	51	120.9	213.5	143	7	58.7	2.1	29.3	136.1	100.9	219.8	172.3
P09622	Dihydrolipoyl dehydrogenase, mitochondrial [OS=Homo sapiens]	0	61.079	19	7	91	7	509	54.1	7.85	277.54	7	protein metabolism;other metabolic processes;developmental processes;other biological processes	cytoskeleton;mitochondrion;nucleus;other cytoplasmic organelle;other cell component	other molecular function	Pf02852, Pf07992	1738	ENSG00000091140	DLD	B2R5X0; B4DHG0; B4DT69; hsa:1738; P09622; Q14131; Q14167; Q59EV8; Q8WTS4	Regulation of pyruvate dehydrogenase (PDH) complex; Signaling by Retinoic Acid; PDH complex synthesizes acetyl-CoA from PYR; Branched-chain amino acid catabolism; Branched-chain ketoacid dehydrogenase kinase deficiency; Mitochondrial protein degradation; Glycine degradation; OGDH complex synthesizes succinyl-CoA from 2-OG; OADH complex synthesizes glutaryl-CoA from 2-OA; BCKDH synthesizes BCAA-Co…	Fatty acid beta-oxidation; TCA cycle and deficiency of pyruvate dehydrogenase complex (PDHc); Amino acid metabolism; Tryptophan metabolism; 7q11.23 copy number variation syndrome; Neuroinflammation and glutamatergic signaling; Glycolysis and gluconeogenesis; 10q11.21q11.23 copy number variation syndrome; Metabolic epileptic disorders; TCA cycle (aka Krebs or citric acid cycle)	23	0	59.6	114	8.2	2.1	8.1	18.5	8.4	21.9	111.5	3.1	5.6	184.9	5.2	9.8	46.7	106.4	90.6	5.4	9.8	9.3	8.7	71.3	60.2	234.7	155
Q16658	Fascin [OS=Homo sapiens]	0	60.997	25	10	86	10	493	54.5	7.24	240.56	10	cell organization and biogenesis;other biological processes	plasma membrane;other membranes;cytosol;cytoskeleton;other cell component	cytoskeletal activity;other molecular function	Pf06268	6624	ENSG00000075618	FSCN1	A6NI89; B2RE97; hsa:6624; Q16658; Q96IC5; Q96IH1; Q9BRF1	Interleukin-4 and Interleukin-13 signaling	VEGFA-VEGFR2 signaling; Urotensin-II-mediated signaling	3	0	29.6	62.5	41.6	34.2	9.5	9.1	18.7	15.7	62.1	11.7	24.2	132.8		84.3	49.7	153.2	57.1	28.5	159.9	6.9	62.3	63	66.6	32	40.8
Q13838	Spliceosome RNA helicase DDX39B [OS=Homo sapiens]	0	60.688	27	10	409	10	428	49	5.67	873.89	10	cell organization and biogenesis;RNA metabolism OR transcription;other metabolic processes;transport	nucleus;other cell component	nucleic acid binding activity;other molecular function	Pf00270, Pf00271	7919	ENSG00000198563; ENSG00000215425; ENSG00000225073; ENSG00000225859; ENSG00000229496; ENSG00000230624; ENSG00000235439	DDX39B	B0S8C0; hsa:7919; O43496; Q0EFA1; Q13838; Q2L6F9; Q53GL9; Q5RJ64; Q5RJ66; Q5ST94; Q5STB4; Q5STB5; Q5STB7; Q5STB8; Q5STU4; Q5STU5; Q5STU6; Q5STU8; Q71V76	mRNA Splicing - Major Pathway; Transport of Mature mRNA derived from an Intron-Containing Transcript; mRNA 3'-end processing; RNA Polymerase II Transcription Termination; RHOBTB2 GTPase cycle		5	0	19.9	19	6.5	11.7	7.7	21.6	23.1	16.3	141.7	7.8	12.4	170.1	6.8	20.6	54.2	117.4	147	3.4	46.9	1.4	22.4	54.3	84.9	106.9	119.2
Q16891	MICOS complex subunit MIC60 [OS=Homo sapiens]	0	60.682	17	11	279	11	758	83.6	6.48	666.63	11	cell organization and biogenesis;other biological processes	other membranes;mitochondrion		Pf09731	10989	ENSG00000132305	IMMT	B1H0U5; B2R5N6; hsa:10989; Q14539; Q15092; Q16891; Q68D41; Q69HW5; Q6IBL0; Q7Z3X1; Q8TAJ5; Q9P0V2	Cristae formation		1	0	53.2	49	10.1	8.9	15.8	32.7	33.4	59.6	141.4	24.2	6.4	140.9		19.9	57	115	150.3	13.1	30.7	7.9	14.2	80.8	77.6	137.1	144.7
P10321	HLA class I histocompatibility antigen, C alpha chain [OS=Homo sapiens]	0	60.602	33	9	168	4	366	40.6	6.04	508.52	9	stress response;other biological processes	non-structural extracellular;plasma membrane;other membranes;ER/Golgi;other cytoplasmic organelle;other cell component	signal transduction activity or receptor binding;other molecular function	Pf00129, Pf06623, Pf07654	3107	ENSG00000204525	HLA-C	hsa:3107; O02863; O02864; O02865; O02866; O02958; O19505; O19652; O19676; O62879; O62882; O62883; O62888; O78060; O78061; O78062; O78063; O78067; O78068; O78069; O78072; O78083; O78090; O78091; O78149; O78165; O78166; O78178; O78202; O78203; O78211; O78214; P04222; P10321; P30499; P30500; P30501; P30502; P30503; P30504; P30505; P30506; P30507; P30508; P30509; P30510; P79498; Q07000; Q29631; Q2964…	Immunoregulatory interactions between a Lymphoid and a non-Lymphoid cell; SARS-CoV-2 activates/modulates innate and adaptive immune responses; Antigen Presentation: Folding, assembly and peptide loading of class I MHC; Neutrophil degranulation; Interferon alpha/beta signaling; DAP12 interactions; ER-Phagosome pathway; Interferon gamma signaling; Endosomal/Vacuolar pathway	Proteasome degradation; Allograft rejection; Ebola virus infection in host; TAR syndrome	13	5	45.7	65.3	8.7	20	10	2.9	3.2	24.4	39.4	8.4	9.5	83.1	6.9	42.6	31.6	68.1	181.6	16.4	137.4	6.4	29.3	92.7	89.2	68.7	78.4
Q9Y6N5	Sulfide:quinone oxidoreductase, mitochondrial [OS=Homo sapiens]	0	60.393	32	12	135	12	450	49.9	9.11	421.37	12	other metabolic processes	other membranes;mitochondrion	other molecular function	Pf07992	58472	ENSG00000137767	SQOR	hsa:58472; Q9UQM8; Q9Y6N5	Sulfide oxidation to sulfate		1	0	60.6	94.8	43.9	26.7	6.9	8.6	5.9	16.2	308.7	9.2	26	656.5	6.4	59.2	45.8	79.3	166.4	33.8	135	17.8	53.9	108.6	82.7	258.9	238.8
P04792	Heat shock protein beta-1 [OS=Homo sapiens]	0	59.498	53	9	530	9	205	22.8	6.4	1082.14	9	protein metabolism;other metabolic processes;stress response;transport;signal transduction;other biological processes	plasma membrane;cytosol;cytoskeleton;nucleus;other cell component	enzyme regulator activity;other molecular function	Pf00011	3315	ENSG00000106211	HSPB1	B2R4N8; hsa:3315; P04792; Q6FI47; Q96C20; Q96EI7; Q9UC31; Q9UC34; Q9UC35; Q9UC36	Extra-nuclear estrogen signaling; AUF1 (hnRNP D0) binds and destabilizes mRNA; MAPK6/MAPK4 signaling; VEGFA-VEGFR2 Pathway	Apoptosis-related network due to altered Notch3 in ovarian cancer; Fas ligand pathway and stress induction of heat shock proteins; MAPK signaling; ATM signaling in development and disease ; VEGFA-VEGFR2 signaling; p38 MAPK signaling; Extracellular vesicles in the crosstalk of cardiac cells; Ferroptosis; IL18 signaling; Intracellular trafficking proteins involved in CMT neuropathy; GDNF signaling;…	19	0	74.1	76.4	20.5	12.3	14.5	10.7	12.1	17	608.2	2.4	17.8	173.4	2.1	21.5	53.9	151.7	339.8	4.8	51.8	6.9	15.2	71.8	96.4	709.2	752.7
P51148	Ras-related protein Rab-5C [OS=Homo sapiens]	0	59.383	38	6	166	4	216	23.5	8.41	455.69	6	transport	plasma membrane;other membranes;other cytoplasmic organelle;other cell component	other molecular function	Pf00071	5878	ENSG00000108774	RAB5C	F8W1H5; hsa:5878; P51148; Q6FH55; Q9P0Y5	Neutrophil degranulation; RAB geranylgeranylation; RAB GEFs exchange GTP for GDP on RABs; Golgi Associated Vesicle Biogenesis; Respiratory syncytial virus (RSV) attachment and entry; Clathrin-mediated endocytosis; TBC/RABGAPs	miR-targeted genes in leukocytes; miR-targeted genes in lymphocytes; Ras signaling; Inhibition of exosome biogenesis and secretion by Manumycin A in CRPC cells; Vasopressin-regulated water reabsorption	12	2	48.8	44.6	15.4	19.9	8.1	36.5	40.7	6.4	122.6	15.7	14.1	131	34.5	12.2	69.1	115.4	122.9	16.7	42.1	7.3	10.3	102	100.3	186.7	155.5
O60506	Heterogeneous nuclear ribonucleoprotein Q [OS=Homo sapiens]	0	59.377	20	10	325	6	623	69.6	8.59	867.96	10	DNA metabolism;RNA metabolism OR transcription;other metabolic processes;stress response;other biological processes	cytosol;ER/Golgi;nucleus;other cell component	nucleic acid binding activity	Pf00076, Pf18360	10492	ENSG00000135316	SYNCRIP	E1P501; E1P502; hsa:10492; O60506; Q53H05; Q5TCG2; Q5TCG3; Q8IW78; Q8N599; Q96LC1; Q96LC2; Q9Y583			0	0	46	53.8	11.6	11.5	5.3	30.5	20.6	28	109.3	14.5	6	138.2	18	44.4	62.5	145.4	115.9	6.2	39.6	2.2	18.8	116.2	105.6	93.6	190.9
P62987	Ubiquitin-ribosomal protein eL40 fusion protein [OS=Homo sapiens]	0	59.059	47	8	848	8	128	14.7	9.83	2040.63	8	protein metabolism;other metabolic processes	plasma membrane;other membranes;cytosol;mitochondrion;ER/Golgi;translational apparatus;nucleus;other cytoplasmic organelle;other cell component	other molecular function	Pf00240, Pf01020	7311	ENSG00000221983	UBA52	hsa:7311; P02248; P02249; P02250; P14793; P62987; P62988; Q29120; Q6LBL4; Q6LDU5; Q8WYN8; Q91887; Q91888; Q9BWD6; Q9BX98; Q9UEF2; Q9UEG1; Q9UEK8; Q9UPK7	Peroxisomal protein import; FCERI mediated NF-kB activation; Amyloid fiber formation; Downregulation of ERBB2:ERBB3 signaling; The role of GTSE1 in G2/M progression after G2 checkpoint; Regulation of PLK1 Activity at G2/M Transition; Regulation of TP53 Degradation; Cdc20:Phospho-APC/C mediated degradation of Cyclin A; MAPK6/MAPK4 signaling; APC/C:Cdc20 mediated degradation of Cyclin B; Ovarian tu…	DNA replication; Cytoplasmic ribosomal proteins	202	0	64.7	62.1	22.1	16.2	30	33.3	45.6	43.9	238	30.4	17.3	205.4	31.8	29.3	76.8	150.8	203.5	20.7	46.1	14.1	27.7	97.4	152.2	146.7	134.7
O60437	Periplakin [OS=Homo sapiens]	0	58.975	8	12	46	12	1756	204.6	5.6	126.68	12	cell organization and biogenesis;stress response;other biological processes	plasma membrane;other membranes;cytosol;cytoskeleton;other cell component	cytoskeletal activity;other molecular function	Pf17902, Pf23160	5493	ENSG00000118898	PPL	hsa:5493; O60314; O60437; O60454; Q14C98	Formation of the cornified envelope; Butyrophilin (BTN) family interactions		2	0	170.9	91	82.5	293.9	178.3	252.9	120.5	31.3	131.7	36.6	76.9	318.3	4.1		223.2	80.3	14.5	47.2	2.3	16.6	47.5	175.6	114.4	162.7	98
P05090	Apolipoprotein D [OS=Homo sapiens]	0	58.847	38	9	85	9	189	21.3	5.15	237.36	9	cell organization and biogenesis;other metabolic processes;stress response;transport;developmental processes;other biological processes	non-structural extracellular;cytosol;ER/Golgi;translational apparatus;other cell component	transporter activity;other molecular function	Pf00061	347	ENSG00000189058	APOD	B2R579; D3DNW6; hsa:347; P05090; Q6IBG6	NR1H3 & NR1H2 regulate gene expression linked to cholesterol transport and efflux; Transport of fatty acids		2	0	55.1	28.6	46.5	84.4	195.3	169.2	214.8	246.6	50.7	47.1	150.2	77.3	39	106.8	93.1	73.6	106.3	55.2	138.4	77	135.6	46.1	80.5	46.6	42.1
O95340	Bifunctional 3'-phosphoadenosine 5'-phosphosulfate synthase 2 [OS=Homo sapiens]	0	58.764	18	9	44	8	614	69.5	8.03	100.57	9	other metabolic processes;stress response;developmental processes	cytosol	kinase activity;other molecular function	Pf01583, Pf01747, Pf14306	9060	ENSG00000198682	PAPSS2	hsa:9060; O95340; Q9BZL2; Q9P0G6; Q9UHM1; Q9UKD3; Q9UP30	Transport and synthesis of PAPS; Metabolism of ingested H2SeO4 and H2SeO3 into H2Se; Defective PAPSS2 causes SEMD-PA	RANKL/RANK signaling; Proteoglycan biosynthesis; Sulfation biotransformation reaction	6	1	31.4	45.6	2.7	3.5	83.8	76	62	31.4	718	18.3	4.2	171.6	19	14.1	47.7	103.9	14.3	11	9.8	6.7	9.9	15	26.5	299.3	346.5
P01008	Antithrombin-III [OS=Homo sapiens]	0	58.212	24	7	358	7	464	52.6	6.71	775.8	7	stress response;other biological processes	non-structural extracellular;plasma membrane;other membranes;ER/Golgi	enzyme regulator activity;other molecular function	Pf00079	462	ENSG00000117601	SERPINC1	B2R6P0; hsa:462; P01008; P78439; P78447; Q13815; Q5TC78; Q7KZ43; Q7KZ97; Q9UC78	Regulation of Insulin-like Growth Factor (IGF) transport and uptake by Insulin-like Growth Factor Binding Proteins (IGFBPs); Post-translational protein phosphorylation; Intrinsic Pathway of Fibrin Clot Formation; Common Pathway of Fibrin Clot Formation	Dengue-2 interactions with complement and coagulation cascades; Complement and coagulation cascades	6	0	162.4	193.2	180.2	136.6	118.2	122.8	298.2	387.8	25.2	62.6	89.3	72.6	132	146.6	12.8	64.2	14.6	112.3	105.8	101.5	106.3	130.6	90.3	74.1	53
P02549	Spectrin alpha chain, erythrocytic 1 [OS=Homo sapiens]	0	58.151	6	9	16	9	2419	279.8	5.05	45.8	9	cell organization and biogenesis;other metabolic processes;other biological processes	plasma membrane;other membranes;cytosol;cytoskeleton;other cell component	cytoskeletal activity;other molecular function	Pf00018, Pf00435, Pf08726	6708	ENSG00000163554	SPTA1	hsa:6708; P02549; Q15514; Q5VYL1; Q5VYL2; Q6LDY5	COPI-mediated anterograde transport; RAF/MAP kinase cascade; NCAM signaling for neurite out-growth; Interaction between L1 and Ankyrins		4	0	9	8.5	31		43.7	24	59.1		79.8	27		135.9	21.8	4	118.2	124.1	160.2	21.6	105.2		3	115.7	181.8	124.3	89.2
Q14247	Src substrate cortactin [OS=Homo sapiens]	0	58.104	22	10	57	10	550	61.5	5.4	155.53	10	cell adhesion;cell organization and biogenesis;transport;developmental processes;signal transduction;other biological processes	plasma membrane;other membranes;cytosol;cytoskeleton;ER/Golgi;other cell component	other molecular function	Pf02218, Pf14604	2017	ENSG00000085733; ENSG00000288401	CTTN	hsa:2017; Q14247; Q8N707; Q96H99	Clathrin-mediated endocytosis; RHO GTPases activate PAKs	Pathogenic Escherichia coli infection; Hepatitis C and hepatocellular carcinoma; ADHD and autism (ASD) pathways; HDAC6 interactions in the central nervous system	6	0	18.1	18.2	15.8	2.3	14.1	26.6	5.2	26.2	97.3	8.1	26.6	242.6		3.2	63.9	127.9	570.1		42.2	3.2	5	125.5	223.5	38.5	40
P46439	Glutathione S-transferase Mu 5 [OS=Homo sapiens]	0	58.035	47	11	41	4	218	25.7	7.39	95.52	11	other metabolic processes	cytosol;other cell component	other molecular function	Pf00043, Pf02798	2949	ENSG00000134201	GSTM5	A8K0V8; hsa:2949; P46439; Q6PD78	Glutathione conjugation	Nuclear receptors meta-pathway; NRF2 pathway; Metapathway biotransformation Phase I and II	4	1	68.2	50.5	9.8		123.9	135.6	43.5	33.6	18	24.8	19.5	261.1	37.5	6.5	13.1	4.9	82.6	7.3		7.2	3.7	11	26.4	55.8	63.6
P24752	Acetyl-CoA acetyltransferase, mitochondrial [OS=Homo sapiens]	0	58.027	24	7	98	7	427	45.2	8.85	302.37	7	other metabolic processes;stress response;developmental processes;other biological processes	mitochondrion;ER/Golgi	other molecular function	Pf00108, Pf02803	38	ENSG00000075239	ACAT1	B2R6H1; G3XAB4; hsa:38; P24752; Q96FG8	Mitochondrial protein degradation; Maturation of TCA enzymes and regulation of TCA cycle; Branched-chain amino acid catabolism; Utilization of Ketone Bodies; Synthesis of Ketone Bodies; Beta-ketothiolase deficiency	Fatty acid beta-oxidation; Tryptophan metabolism; SARS-CoV-2 and COVID-19 pathway	9	0	18	95.3	5.9					37.1	22.2	8.7		95.8	30.6	3.9	24.9	32	47.6	10.2	20.2		12.6	79.3	55.6	77.2	116.2
P35606	Coatomer subunit beta' [OS=Homo sapiens]	0	57.405	18	13	152	13	906	102.4	5.27	358.06	13	transport	other membranes;cytosol;ER/Golgi	other molecular function	Pf00400, Pf04053, Pf23953	9276	ENSG00000184432	COPB2	B4DZI8; hsa:9276; P35606	COPI-dependent Golgi-to-ER retrograde traffic; COPI-mediated anterograde transport		2	0	28.9	4.4	3.4	4.1	5.6	2.7	6.8	10.5	220.2	38.5	20.4	242		36.3	85.1	110.7	228	5.9	30.4	4.9	16.1	48.5	28.7	271.6	247.7
Q15365	Poly(rC)-binding protein 1 [OS=Homo sapiens]	0	57.27	24	6	428	4	356	37.5	7.09	1185.68	6	RNA metabolism OR transcription;other metabolic processes;other biological processes	cytosol;nucleus;other cell component	nucleic acid binding activity;other molecular function	Pf00013	5093	ENSG00000169564	PCBP1	hsa:5093; Q13157; Q14975; Q15365	mRNA Splicing - Major Pathway; Processing of Capped Intron-Containing Pre-mRNA	Ferroptosis	3	0	22.5	37.3	2.7	3.4		8	5.5	7.3	185	2.6	16.8	191.1	9.7	23.2	52.7	112.3	136.7	3.2	62.4		21.4	64.1	53.9	211.8	191.5
P06702	Protein S100-A9 [OS=Homo sapiens]	0	57.268	56	7	56	7	114	13.2	6.13	99.4	7	cell adhesion;cell-cell signaling;protein metabolism;other metabolic processes;stress response;developmental processes;other biological processes	non-structural extracellular;plasma membrane;other membranes;cytosol;cytoskeleton;other cell component	signal transduction activity or receptor binding;cytoskeletal activity;other molecular function	Pf01023	6280	ENSG00000163220	S100A9	D3DV36; hsa:6280; P06702; Q6FGA1; Q9NYM0; Q9UCJ1	Neutrophil degranulation; ER-Phagosome pathway; MyD88:MAL(TIRAP) cascade initiated on plasma membrane; MyD88 deficiency (TLR2/4); IRAK4 deficiency (TLR2/4); Regulation of TLR by endogenous ligand; Metal sequestration by antimicrobial proteins; RHO GTPases Activate NADPH Oxidases	IL1 and megakaryocytes in obesity; Vitamin D receptor pathway	10	0	117.4	1690.3	36.1		8.1	16.5			822.6		11.7	15.2	20.8	14.1	36.8	20.1	28	14.5		8.1	214.9	32.8	73.7	66.3	50.5
P46777	Large ribosomal subunit protein uL18 [OS=Homo sapiens]	0	57.168	29	7	185	7	297	34.3	9.72	412.8	7	cell organization and biogenesis;protein metabolism;RNA metabolism OR transcription;other metabolic processes;other biological processes	cytosol;ER/Golgi;translational apparatus;nucleus;other cell component	enzyme regulator activity;nucleic acid binding activity;other molecular function	Pf14204, Pf17144	6125	ENSG00000122406	RPL5	hsa:6125; P46777; Q32LZ3; Q53HH6; Q9H3F4	SRP-dependent cotranslational protein targeting to membrane; Regulation of expression of SLITs and ROBOs; L13a-mediated translational silencing of Ceruloplasmin expression; Formation of a pool of free 40S subunits; GTP hydrolysis and joining of the 60S ribosomal subunit; Major pathway of rRNA processing in the nucleolus and cytosol; Nonsense Mediated Decay (NMD) enhanced by the Exon Junction Comp…	VEGFA-VEGFR2 signaling; Cytoplasmic ribosomal proteins	15	0	63.2	64.1	28	30.2	100.8	39.1	56.4	51.6	110.4	29	136.7	227.3	21.7	81.1	115.4	179.7	124.2	53	34.7	39.7	60.9	249.8	139.4	148.7	159.9
P23528	Cofilin-1 [OS=Homo sapiens]	0	56.491	72	9	485	9	166	18.5	8.09	1352.03	9	cell cycle OR cell proliferation;cell organization and biogenesis;signal transduction;other biological processes	plasma membrane;other membranes;cytosol;cytoskeleton;nucleus;other cell component	cytoskeletal activity	Pf00241	1072	ENSG00000172757	CFL1	B3KUQ1; hsa:1072; P23528; Q53Y87; Q9UCA2	Platelet degranulation ; Regulation of actin dynamics for phagocytic cup formation; Gene and protein expression by JAK-STAT signaling after Interleukin-12 stimulation; EPHB-mediated forward signaling; Sema3A PAK dependent Axon repulsion; RHO GTPases Activate ROCKs	Brain-derived neurotrophic factor (BDNF) signaling; VEGFA-VEGFR2 signaling; EGF/EGFR signaling; Envelope proteins and their potential roles in EDMD physiopathology; 7q11.23 copy number variation syndrome; Neuroinflammation and glutamatergic signaling; CCL18 signaling; Regulation of actin cytoskeleton; G13 signaling; Axon guidance	16	0	54.4	84.2	20.2	28.6	18.5	23	31.4	37.9	195.5	10.7	21	139.9	15.3	27.9	69.4	180.2	241.4	13.3	84.2	1	45.8	77.1	141.5	168.3	155.1
P46459	Vesicle-fusing ATPase [OS=Homo sapiens]	0	56.46	18	10	97	10	744	82.5	6.95	277.26	10	cell organization and biogenesis;transport;other biological processes	plasma membrane;other membranes;cytosol;ER/Golgi;other cell component	signal transduction activity or receptor binding;other molecular function	Pf00004, Pf02359, Pf02933, Pf17862, Pf21964	4905	ENSG00000073969; ENSG00000276262; ENSG00000278174	NSF	A8K2D9; B4DFA2; hsa:4905; P46459; Q8N6D7; Q9UKZ2	COPI-dependent Golgi-to-ER retrograde traffic; COPI-mediated anterograde transport; Intra-Golgi traffic; COPII-mediated vesicle transport; Retrograde transport at the Trans-Golgi-Network; Trafficking of GluR2-containing AMPA receptors	Synaptic vesicle pathway; Brain-derived neurotrophic factor (BDNF) signaling; Vasopressin-regulated water reabsorption	9	0	65.3	49.7	40.7	35.6	53.7	29.2	39.4	50.1	167.4	34.3	14.3	132.9	21.9	30	61.7	133.9	126.6	29.7	107.5	15.2	29.9	101.8	82.8	121.1	112.7
P21695	Glycerol-3-phosphate dehydrogenase [NAD(+)], cytoplasmic [OS=Homo sapiens]	0	56.432	34	9	85	9	349	37.5	6.18	273.47	9	other metabolic processes;other biological processes	cytosol	other molecular function	Pf01210, Pf07479	2819	ENSG00000167588	GPD1	F8W1L5; hsa:2819; P21695; Q8N1B0	Synthesis of PA	HIF1A and PPARG in hypertrophic cardiomyopathy; Triacylglyceride synthesis	3	0	95.4	120.9	35	37.4	28.5	36.5	31.4	28.4	173.2	23.2	23	113.4	22.6	31.9	58.5	165.9	311.1	35.8	58.7	10.5	19.7	77.9	96.5	188.1	147.2
P09382	Galectin-1 [OS=Homo sapiens]	0	56.259	59	8	174	8	135	14.7	5.5	439.18	8	cell adhesion;signal transduction;other biological processes	plasma membrane;other membranes;cytosol;ER/Golgi;other cell component	signal transduction activity or receptor binding;other molecular function	Pf00337	3956	ENSG00000100097	LGALS1	B2R5E8; hsa:3956; P09382; Q9UDK5	Regulation of Insulin-like Growth Factor (IGF) transport and uptake by Insulin-like Growth Factor Binding Proteins (IGFBPs); Post-translational protein phosphorylation	Immune infiltration in pancreatic cancer	3	0	46.6	64.7	24.5	23	43.3	57.9	4.6	55.6	45.9	7.8	53.5	202.5	5.5	76.1	69.7	151.2	76.8	36.7	205.2	7	17.2	195.3	172.9	209.9	210
Q96CN7	Isochorismatase domain-containing protein 1 [OS=Homo sapiens]	0	56.08	33	8	75	8	298	32.2	7.39	199.34	8		other cytoplasmic organelle;other cell component		Pf00857	51015	ENSG00000066583	ISOC1	hsa:51015; Q7Z770; Q96CN7			0	0	43.9	51.3	37.9	36.9	27.6	54.2	33.6	22.4	68.9	34	9.8	121	33.2	22.3	11.9	53.8	110.1	55.2	30.1	51.2	26.7	42	28.7	26.1	27
P01011	Alpha-1-antichymotrypsin [OS=Homo sapiens]	0	56.044	24	8	350	8	423	47.6	5.52	977.57	8	stress response;other biological processes	non-structural extracellular;nucleus;other cytoplasmic organelle;other cell component	enzyme regulator activity;nucleic acid binding activity	Pf00079	12	ENSG00000196136	SERPINA3	B3KVQ7; hsa:12; P01011; Q13703; Q2TU87; Q2TU88; Q59GP9; Q6LBY8; Q6LDT7; Q6NSC9; Q8N177; Q96DW8; Q9UC47; Q9UNU9	Platelet degranulation ; Neutrophil degranulation	Selenium micronutrient network; Vitamin B12 metabolism; Folate metabolism	5	0	213	302.1	230.4	187.8	86.7	100	59.7	125.9	45.9	33	88.7	69.9	15.3	171.1	14.1	72.7	39.9	234.8	103	185.5	128.1	200.6	163.9	101.4	140.3
Q86UP2	Kinectin [OS=Homo sapiens]	0	55.709	11	12	87	12	1357	156.2	5.64	180.39	12	transport;other biological processes	plasma membrane;other membranes;ER/Golgi	cytoskeletal activity	Pf05104	3895	ENSG00000126777	KTN1	B4DZ88; hsa:3895; Q13999; Q14707; Q15387; Q17RZ5; Q5GGW3; Q86UP2; Q86W57	RHOA GTPase cycle; CDC42 GTPase cycle; RAC1 GTPase cycle; RND2 GTPase cycle; Regulation of Insulin-like Growth Factor (IGF) transport and uptake by Insulin-like Growth Factor Binding Proteins (IGFBPs); Post-translational protein phosphorylation; RND3 GTPase cycle; RHOG GTPase cycle; RHO GTPases activate KTN1	Glucocorticoid receptor pathway; Nuclear receptors meta-pathway	11	0	19.8	33.4	11.6	18.2	20.4	22.3	13.8	13.7	181.2	7.2	51.7	134.1	5.3	25	44.2	105.9	198.9	13.4	39.1	26.3	40.3	41.6	45.9	76.6	167.1
P35222	Catenin beta-1 [OS=Homo sapiens]	0	55.631	20	11	139	8	781	85.4	5.86	296.68	11	cell adhesion;cell-cell signaling;cell cycle OR cell proliferation;cell organization and biogenesis;protein metabolism;RNA metabolism OR transcription;other metabolic processes;transport;developmental processes;signal transduction;other biological processes	plasma membrane;other membranes;cytosol;cytoskeleton;nucleus;other cell component	signal transduction activity or receptor binding;other molecular function	Pf00514	1499	ENSG00000168036	CTNNB1	A8K1L7; hsa:1499; P35222; Q8NEW9; Q8NI94; Q9H391	Deactivation of the beta-catenin transactivating complex; InlA-mediated entry of Listeria monocytogenes into host cells; High laminar flow shear stress activates signaling by PIEZO1 and PECAM1:CDH5:KDR in endothelial cells; RHO GTPases activate IQGAPs; Formation of paraxial mesoderm; Somitogenesis; Synthesis, secretion, and inactivation of Glucagon-like Peptide-1 (GLP-1); Formation of axial mesod…	Androgen receptor signaling; MicroRNAs in cardiomyocyte hypertrophy; Heart development; miR-targeted genes in leukocytes; miR-targeted genes in lymphocytes; miR-targeted genes in muscle cell; TNF-related weak inducer of apoptosis (TWEAK) signaling; Alzheimer's disease and miRNA effects; Neural crest differentiation; Arrhythmogenic right ventricular cardiomyopathy; Pathogenic Escherichia coli infe…	109	0	57.4	34.5	16	9.8	26.6	49	60.4	70.2	81.6	21.9	71.7	124.8	25.5	50.4	59.2	74.6	29.1	9.7	39.2	20.3	10.3	51.6	40.2	150.1	175.1
Q15366	Poly(rC)-binding protein 2 [OS=Homo sapiens]	0	55.144	23	6	274	4	365	38.6	6.79	774.05	6	cell organization and biogenesis;protein metabolism;RNA metabolism OR transcription;other metabolic processes;stress response;other biological processes	cytosol;nucleus;other cell component	nucleic acid binding activity;other molecular function	Pf00013	5094	ENSG00000197111	PCBP2	A8K7X6; B4DXP5; F8VYL7; G3V0E8; hsa:5094; I6L8F9; Q15366; Q32Q82; Q59HD4; Q68Y55; Q6IPF4; Q6PKG5	mRNA Splicing - Major Pathway; Negative regulators of DDX58/IFIH1 signaling; Processing of Capped Intron-Containing Pre-mRNA; SARS-CoV-1 activates/modulates innate immune responses	mRNA processing; Ferroptosis; Modulators of TCR signaling and T cell activation	7	3	26.6	35.6	10.2	5.1	9.4	15.2	15.9	14.9	160.7	1.3	11.1	190.3		29	71.9	96.3	209.2	8.3	46.9	0.9	22.3	83.9	56.1	198	169
Q9Y277	Non-selective voltage-gated ion channel VDAC3 [OS=Homo sapiens]	0	55.113	37	8	215	7	283	30.6	8.66	400.84	8	cell-cell signaling;cell organization and biogenesis;stress response;transport;other biological processes	other membranes;mitochondrion;other cell component	transporter activity;other molecular function	Pf01459	7419	ENSG00000078668	VDAC3	hsa:7419; Q9UIS0; Q9Y277	Ub-specific processing proteases; PINK1-PRKN Mediated Mitophagy; Mitochondrial calcium ion transport	Alzheimer's disease and miRNA effects; Ferroptosis; Hepatitis B infection; Alzheimer's disease	7	0	12.7	22.4			6.3			7.8	74.2	2.2	32.4	135		26	11	83.1	65.2	11	63.7	6.1	27	85.2	88.3	183.3	250.2
O95831	Apoptosis-inducing factor 1, mitochondrial [OS=Homo sapiens]	0	55.059	21	11	109	11	613	66.9	8.95	276.21	11	cell organization and biogenesis;stress response;transport;developmental processes;signal transduction;other biological processes	other membranes;cytosol;mitochondrion;nucleus;other cell component	nucleic acid binding activity;other molecular function	Pf00070, Pf14721	9131	ENSG00000156709	AIFM1	A4QPB4; B1ALN1; B2RB08; D3DTE9; E9PRR0; hsa:9131; O95831; Q1L6K4; Q1L6K6; Q2QKE4; Q5JUZ7; Q6I9X6; Q9Y3I3; Q9Y3I4		Apoptosis modulation and signaling; Nanomaterial induced apoptosis; Apoptosis modulation by HSP70; Disorders of mitochondrial homeostatis, dynamics, protein import, and quality control	4	0	156.4	74.3	52.6	129.4	67.7	271.3	367.8	51.9	394.6		287.7	164		131.6	265.6	107.4	92.9	30	5.6	133.1	24.3	87.6	64.4	133.5	192.4
P18124	Large ribosomal subunit protein uL30 [OS=Homo sapiens]	0	55.012	38	9	286	9	248	29.2	10.65	708.18	9	protein metabolism;RNA metabolism OR transcription;other metabolic processes;other biological processes	cytosol;translational apparatus;other cell component	nucleic acid binding activity;other molecular function	Pf00327, Pf08079	6129	ENSG00000147604	RPL7	A8K504; hsa:6129; P18124; Q15289; Q3KQU0; Q5I0X1; Q6IBM9	Regulation of expression of SLITs and ROBOs; L13a-mediated translational silencing of Ceruloplasmin expression; Formation of a pool of free 40S subunits; GTP hydrolysis and joining of the 60S ribosomal subunit; Major pathway of rRNA processing in the nucleolus and cytosol; Nonsense Mediated Decay (NMD) enhanced by the Exon Junction Complex (EJC); SRP-dependent cotranslational protein targeting to…	VEGFA-VEGFR2 signaling; Cytoplasmic ribosomal proteins	15	0	62.3	36.4	47.4	11.1	23.6	22	12	8.8	194.3	2.2	29.8	189.2	9.6	18.1	49.5	157.6	171.4	6.7	14.8	6	22.6	145.2	128.6	284.8	251
Q9Y365	START domain-containing protein 10 [OS=Homo sapiens]	0	54.612	41	9	60	9	291	33	7.12	126.07	9	transport	other membranes;cytosol;cytoskeleton;other cell component	other molecular function	Pf01852	10809	ENSG00000214530	STARD10	hsa:10809; O60532; Q9Y365	Synthesis of PC		1	0	9.3	30.6	5.9	8.7	14.4	7		11.7	130		18.7	76.3	8.6	44	2.6	63.7	558.6	17.3	13.8	6.4	30.3	44.3	9.2	113.6	154.9
P51991	Heterogeneous nuclear ribonucleoprotein A3 [OS=Homo sapiens]	0	54.378	25	6	123	6	378	39.6	9.01	326.85	6	RNA metabolism OR transcription;other metabolic processes	nucleus;other cell component	nucleic acid binding activity	Pf00076	220988	ENSG00000170144	HNRNPA3	D3DPF4; hsa:220988; P51991; Q53RW7; Q6URK5	mRNA Splicing - Major Pathway; Processing of Capped Intron-Containing Pre-mRNA		2	0	22.4	19.6		4.8	1.4		8.9	9.4	58.7		15.9	109.8	7.3	8.6	55.2	65.8	134.8	1.3	13.7		13.8	42	39.3	67.4	51.8
P21796	Non-selective voltage-gated ion channel VDAC1 [OS=Homo sapiens]	0	54.346	49	10	245	9	283	30.8	8.54	516.98	10	cell-cell signaling;other metabolic processes;stress response;transport;other biological processes	plasma membrane;other membranes;mitochondrion;other cell component	transporter activity;other molecular function	Pf01459	7416	ENSG00000213585	VDAC1	B3KVK4; D3DQ93; hsa:7416; P21796; Q5FVE7; Q9UIQ5; Q9UPL0	Mitochondrial protein import; Ub-specific processing proteases; PINK1-PRKN Mediated Mitophagy; Mitochondrial calcium ion transport; Pyruvate metabolism	Alzheimer's disease and miRNA effects; Alzheimer's disease; Arsenic metabolism and reactive oxygen species generation; Cholesterol metabolism; Fatty acid and lipoprotein transport in hepatocytes	10	1	5.2	13.4		4.3		6.5	6.7	4.9	127	2.1	18.5	127.8		16.5	60.9	98.5	278		27.4		22.9	37.9	44.6	207.5	154.2
Q96AG4	Leucine-rich repeat-containing protein 59 [OS=Homo sapiens]	0	54.044	36	9	143	9	307	34.9	9.57	232.61	9	signal transduction	other membranes;mitochondrion;ER/Golgi;nucleus;other cell component	other molecular function	Pf13855	55379	ENSG00000108829	LRRC59	B2RE83; D3DTX8; hsa:55379; Q96AG4; Q9P189		VEGFA-VEGFR2 signaling	1	0	6.7	12.8	1.9	1.4		2.7		2.3	111.7	4.4	8.7	156.6		33.6	6.7	67	28.7	11.3	65.8		17.7	34.5	43.3	65.8	100.6
Q02878	Large ribosomal subunit protein eL6 [OS=Homo sapiens]	0	53.628	33	8	236	8	288	32.7	10.58	507.59	8	protein metabolism;other metabolic processes;other biological processes	cytosol;ER/Golgi;translational apparatus;nucleus;other cell component	nucleic acid binding activity;other molecular function	Pf01159, Pf03868	6128	ENSG00000089009	RPL6	hsa:6128; Q02878; Q2M3Q3; Q8WW97	Regulation of expression of SLITs and ROBOs; L13a-mediated translational silencing of Ceruloplasmin expression; Formation of a pool of free 40S subunits; GTP hydrolysis and joining of the 60S ribosomal subunit; Major pathway of rRNA processing in the nucleolus and cytosol; Nonsense Mediated Decay (NMD) enhanced by the Exon Junction Complex (EJC); SRP-dependent cotranslational protein targeting to…	Cytoplasmic ribosomal proteins	14	0	67.4	68.2	11.1	19.4	29	48.7	51	91.2	197.7	6.1	54.8	202	3	8.8	99.5	201.2	218.5	22.6	16.2	20.7	24.6	73.2	121.8	180.3	243.5
Q00796	Sorbitol dehydrogenase [OS=Homo sapiens]	0	53.569	32	8	81	8	357	38.3	7.97	236.79	8	other metabolic processes;other biological processes	non-structural extracellular;other membranes;cytosol;cytoskeleton;mitochondrion	other molecular function	Pf00107, Pf08240	6652	ENSG00000140263	SORD	B2R655; B7Z3A6; hsa:6652; J3JZZ5; Q00796; Q16682; Q9UMD6	Formation of xylulose-5-phosphate; Fructose biosynthesis	Disorders of fructose metabolism; Polyol pathway	4	0	55.5	32.7	20.1			22.1	24.1	7.1	210.2	63.9	6.3	500.7	44.6	39.9	33.6	113.4	243.9	12.5	57	12	32.2	122.6	34.3	219.1	253.7
P12273	Prolactin-inducible protein [OS=Homo sapiens]	0	53.527	64	8	98	8	146	16.6	8.05	272.51	8	protein metabolism;other biological processes	non-structural extracellular;nucleus	cytoskeletal activity;other molecular function	Pf05326	5304	ENSG00000159763	PIP	A0A963; A0A9C3; A0A9F3; A4D2I1; hsa:5304; P12273	Miscellaneous transport and binding events	Molecular pathway for oxidative stress	2	0					8.4	5.3	27.7	72.1	5.8	11.7	5.2	22.4		12.1	4.5			6.8	25	13.6	65.7	9.4	21.3		8.6
P00491	Purine nucleoside phosphorylase [OS=Homo sapiens]	0	53.522	25	6	38	6	289	32.1	6.95	80.35	6	other metabolic processes;other biological processes	non-structural extracellular;cytosol;other cell component	other molecular function	Pf01048	4860	ENSG00000198805; ENSG00000291814	PNP	B2R8S5; D3DS00; hsa:4860; P00491; Q15160; Q5PZ03	Neutrophil degranulation; Purine catabolism; Ribavirin ADME; Purine salvage; Defective PNP disrupts phosphorolysis of (deoxy)guanosine and (deoxy)inosine	miR-targeted genes in leukocytes; miR-targeted genes in lymphocytes; miR-targeted genes in squamous cell; VEGFA-VEGFR2 signaling	9	0	6	26.8	4.4	13.5	11.7		24.3		86.4	127.5	118.8	30.8	19.5	48.2	84.1	148	33.3	14.7	4.8	28.2	2.8	36.2	49	91.1	90.1
P09972	Fructose-bisphosphate aldolase C [OS=Homo sapiens]	0	53.499	15	5	506	3	364	39.4	6.87	1861.58	5	other metabolic processes;other biological processes	non-structural extracellular;cytosol;cytoskeleton;other cell component	cytoskeletal activity;other molecular function	Pf00274	230	ENSG00000109107	ALDOC	B2R5R3; hsa:230; P09972; Q3SYL3; Q6FH94; Q6P0L5	Neutrophil degranulation; Glycolysis; Gluconeogenesis	Clear cell renal cell carcinoma pathways; Glycolysis and gluconeogenesis; Metabolic epileptic disorders	6	0	30.4	29.6	8.4	5.2	12.4	13.2	4.8	27.2	269.8	1.3	11	161	2	44.6	36.8	108.4	123.5	6.8	46.8	2.4	13.6	61.3	60.4	163.9	172.4
Q9UQP3	Tenascin-N [OS=Homo sapiens]	0	53.489	9	8	18	8	1299	143.9	5.63	45.15	8	cell adhesion;cell organization and biogenesis;developmental processes;other biological processes	non-structural extracellular;extracellular matrix;other cell component	signal transduction activity or receptor binding;other molecular function	Pf00041, Pf00147, Pf23106	63923	ENSG00000120332	TNN	A0A0A6YY94; B9EGP3; hsa:63923; Q5R360; Q9UQP3	ECM proteoglycans	Focal adhesion; Focal adhesion: PI3K-Akt-mTOR-signaling; PI3K-Akt signaling	4	0	24.7	150.6	65.2	96.6	108	74.4		81.1	82.9	26.5	44.9	49.5		104.9	17.6	24.2	21.9	95.1	54	48.2	147.2	17	148.8	101.3	83.2
Q9H6R3	Acyl-CoA synthetase short-chain family member 3, mitochondrial [OS=Homo sapiens]	0	53.064	18	10	21	10	686	74.7	8.63	56.66	10	other metabolic processes	mitochondrion;other cell component	other molecular function	Pf00501, Pf13193, Pf16177	79611	ENSG00000111058	ACSS3	hsa:79611; Q8NC66; Q9H6R3	MLL4 and MLL3 complexes regulate expression of PPARG target genes in adipogenesis and hepatic steatosis; Synthesis of Ketone Bodies		2	0	73.4	173.6	182.3	34.1	60.9	68.4	53.6	49.4	203.8	16.3	16.2	211.3	30.8	18.6	66.6	94.7	154.7	18.1	18.6	11.7	25.3	159.9	269.8	281.2	291.8
Q15233	Non-POU domain-containing octamer-binding protein [OS=Homo sapiens]	0	52.973	18	7	134	6	471	54.2	8.95	307.91	7	DNA metabolism;RNA metabolism OR transcription;other metabolic processes;stress response;other biological processes	nucleus;other cell component	nucleic acid binding activity;other molecular function	Pf00076, Pf08075	4841	ENSG00000147140	NONO	B7Z4C2; D3DVV4; F5GYZ3; hsa:4841; O00201; P30807; Q12786; Q15233; Q9BQC5		mRNA processing	1	0	18.7	20.4		13.7	11.6	15.8	18.8	13.7	212.5		7.5	217.9			23.6	168.8	241.6	4.4	7.4	4.6	5.6	71.8	15.3	68.9	140.2
P36776	Lon protease homolog, mitochondrial [OS=Homo sapiens]	0	52.841	12	10	95	10	959	106.4	6.39	230.62	10	cell organization and biogenesis;protein metabolism;DNA metabolism;other metabolic processes;stress response;other biological processes	cytosol;mitochondrion;nucleus	nucleic acid binding activity;other molecular function	Pf00004, Pf02190, Pf05362, Pf22667	9361	ENSG00000196365	LONP1	B3KPH8; D6W635; E5KMH8; F5GZ27; hsa:9361; P36776; P36777; Q8N8K8; Q9UQ95	Mitochondrial unfolded protein response (UPRmt); Mitochondrial protein degradation		2	0	45.1	57.1	50.4	28.1	100	99.1	111.4	104	148.2	47.8	189.4	109.6	17.7	85.6	131.7	131.7	122.3	55.7	28.9	56.5	99.1	113.2	41.6	176	151.8
Q15417	Calponin-3 [OS=Homo sapiens]	0	52.726	31	8	90	7	329	36.4	6.05	215.89	8	cell organization and biogenesis;other biological processes	cytosol;cytoskeleton	cytoskeletal activity;other molecular function	Pf00307, Pf00402	1266	ENSG00000117519	CNN3	B4DFK6; B4DP09; F8WA86; hsa:1266; Q15417; Q6FHA7			0	1	29.4	38.6	6.9	8.9	51.5			6.4	179.3	12	16.6	449.6		72.1	174.3	265.9	196.8	5.5	389		27.1	164.9	115.1	78.3	81.4
P02792	Ferritin light chain [OS=Homo sapiens]	0	52.689	51	8	233	8	175	20	5.78	604.03	8	transport;other biological processes	non-structural extracellular;cytosol;other cytoplasmic organelle;other cell component	other molecular function	Pf00210	2512	ENSG00000087086	FTL	B2R4B9; hsa:2512; P02792; Q6IBT7; Q7Z2W1; Q86WI9; Q8WU07; Q96AU9; Q96CU0; Q9BTZ8	Neutrophil degranulation; Scavenging by Class A Receptors; Golgi Associated Vesicle Biogenesis; Iron uptake and transport	Nuclear receptors meta-pathway; NRF2 pathway; Ferroptosis; Neurodegeneration with brain iron accumulation (NBIA) subtypes pathway; Iron metabolism disorders	9	0	24.7	25.4	11.9	1.9	20	18.1	9.6	13.5	137.7	5.6	23.1	62.3		32.2	26	28.9	70.6	17.5	33.6	1.4	43.8	126	140.4	30.1	58.7
Q9NR30	Nucleolar RNA helicase 2 [OS=Homo sapiens]	0	52.147	18	10	73	10	783	87.3	9.28	212.53	10	cell organization and biogenesis;RNA metabolism OR transcription;other metabolic processes;stress response;other biological processes	cytosol;mitochondrion;nucleus;other cell component	enzyme regulator activity;nucleic acid binding activity;other molecular function	Pf00270, Pf00271, Pf08152	9188	ENSG00000165732	DDX21	B2RDL0; hsa:9188; Q13436; Q5VX41; Q68D35; Q9NR30	B-WICH complex positively regulates rRNA expression; Major pathway of rRNA processing in the nucleolus and cytosol	10q11.21q11.23 copy number variation syndrome; Rubinstein-Taybi syndrome 1	4	0	99.2	7.5		2.4	68.7	56.6	99.7	99.7	97.4	104.8		123.8	96.7	10.2	117.8	189.2	194.2	64.3		34.9	7.8	76.7	103.3	65.1	78
O43390	Heterogeneous nuclear ribonucleoprotein R [OS=Homo sapiens]	0	51.865	17	10	358	6	633	70.9	8.13	988.94	10	RNA metabolism OR transcription;other metabolic processes	ER/Golgi;nucleus;other cell component	nucleic acid binding activity	Pf00076, Pf18360	10236	ENSG00000125944; ENSG00000282958	HNRNPR	hsa:10236; O43390; Q2L7G6; Q5TEH1; Q9BV64; S4R3J4	mRNA Splicing - Major Pathway; Processing of Capped Intron-Containing Pre-mRNA	mRNA processing	3	4	74.9	41.8	167.6	34.5	51.9	41.7	76.4	68.7	60.8	25.8	25.4	119.3	59	63.7	37.3	61.8	168	110.2	66.5	84.5	68.9	58.4	248.2	106.1	107.4
Q9UJS0	Electrogenic aspartate/glutamate antiporter SLC25A13, mitochondrial [OS=Homo sapiens]	0	51.801	19	9	45	9	675	74.1	8.62	107.73	9	other metabolic processes;transport;other biological processes	plasma membrane;other membranes;mitochondrion	transporter activity;other molecular function	Pf00153	10165	ENSG00000004864	SLC25A13	hsa:10165; O14566; O14575; Q546F9; Q9NZW1; Q9UJS0; Q9UNI7	Mitochondrial protein import; Aspartate and asparagine metabolism; Malate-aspartate shuttle	miR-targeted genes in lymphocytes; miR-targeted genes in muscle cell; Mitochondrial carrier deficiency associated with shuttle disturbances	6	0	64.2	103.2	98.1	128.3	73.3	78.9	101.1	106.8	130.8	93.7	34.6	122.9	22.2	42.5	49.8	129.4	116.2	141.1	47.8	75.7	62	77.1	75.9	169	171.5
Q13085	Acetyl-CoA carboxylase 1 [OS=Homo sapiens]	0	51.789	8	12	21	12	2346	265.4	6.37	40.12	12	cell organization and biogenesis;other metabolic processes;other biological processes	cytosol;cytoskeleton;mitochondrion;nucleus	other molecular function	Pf00289, Pf00364, Pf01039, Pf02785, Pf02786, Pf08326, Pf21385	31	ENSG00000275176; ENSG00000278540	ACACA	B2RP68; B2ZZ90; hsa:31; Q13085; Q6KEV6; Q6XDA8; Q7Z2G8; Q7Z561; Q7Z563; Q7Z564; Q86WB2; Q86WB3	ChREBP activates metabolic gene expression; Biotin transport and metabolism; Carnitine shuttle; Activation of gene expression by SREBF (SREBP); Fatty acyl-CoA biosynthesis; Defective HLCS causes multiple carboxylase deficiency	AMP-activated protein kinase signaling; Sterol regulatory element-binding proteins (SREBP) signaling; Leptin signaling; Corticotropin-releasing hormone signaling; Mesodermal commitment pathway; Fatty acid biosynthesis; VEGFA-VEGFR2 signaling; Focal adhesion: PI3K-Akt-mTOR-signaling; Leptin and adiponectin; Lipid metabolism pathway; Clear cell renal cell carcinoma pathways; Hereditary leiomyomatos…	25	0	90.6	44.7	16.2	32	25.6	39.6	48	17.6	108.1	6.2	10.9	86.4	15.4	65.9	28.1	43.7	154.7	8.2	55.1	12.8	21.4	56.7	123.5	85.4	148.7
Q14980	Nuclear mitotic apparatus protein 1 [OS=Homo sapiens]	0	51.693	6	10	35	10	2115	238.1	5.78	91.25	10	cell cycle OR cell proliferation;cell organization and biogenesis;other biological processes	plasma membrane;other membranes;cytosol;cytoskeleton;nucleus;other cell component	cytoskeletal activity;other molecular function	Pf21670	4926	ENSG00000137497	NUMA1	H0YH75; hsa:4926; Q14980; Q14981; Q9BTE9	Recruitment of NuMA to mitotic centrosomes; Mitotic Prophase	Ectoderm differentiation; Ectoderm differentiation; 8p23.1 copy number variation syndrome	5	0	87.5	120.4	78.8	52.8	45.8	44.1	55.3	48.1	170.5	30.7	69.1	131.6	29.1	36.9	70.5	67.9	168.9	12.3	41.6	8.6	26.7	90.8	43.1	38.1	27.7
Q14847	LIM and SH3 domain protein 1 [OS=Homo sapiens]	0	51.654	26	8	184	8	261	29.7	7.05	476.64	8	transport	cytoskeleton;other cell component	transporter activity;cytoskeletal activity;other molecular function	Pf00412, Pf00880, Pf14604	3927	ENSG00000002834	LASP1	B4DGQ0; hsa:3927; Q14847; Q96ED2; Q96IG0		17q12 copy number variation syndrome	1	0	77.9	60.5	32.6	20.3	27.4	16.6	43	40.4	1038.3	20.5	19	121.2		16	33.7	90.5	185.5	7.5	77	4.5	10.9	451	388.6	377.7	387.6
Q9NR45	N-acetylneuraminate-9-phosphate synthase [OS=Homo sapiens]	0	51.512	24	8	164	8	359	40.3	6.74	484.6	8	other metabolic processes	cytosol;other cell component	other molecular function	Pf03102, Pf08666	54187	ENSG00000095380	NANS	B2RE98; hsa:54187; Q8WUV9; Q9BWS6; Q9NR45; Q9NVD4	Sialic acid metabolism	Sialylation	2	0	38.9	42.8	10.1	3.2	12.5	15.6	14.2	21.2	124.7	2.8	11.2	139.9	4.7	22.6	26.6	83.6	185.6	3.9	36	8	17	36.4	34.4	370.3	349.7
P31943	Heterogeneous nuclear ribonucleoprotein H [OS=Homo sapiens]	0	51.215	25	7	268	3	449	49.2	6.3	919.08	7	RNA metabolism OR transcription;other metabolic processes;other biological processes	cytosol;nucleus;other cell component	nucleic acid binding activity;other molecular function	Pf00076, Pf08080	3187	ENSG00000169045; ENSG00000284254	HNRNPH1	B3KW86; D3DWQ2; hsa:3187; P31943; Q6IBM4	mRNA Splicing - Major Pathway; FGFR2 alternative splicing; Processing of Capped Intron-Containing Pre-mRNA	MECP2 and associated Rett syndrome; mRNA processing; Inhibition of exosome biogenesis and secretion by Manumycin A in CRPC cells	6	4	59.7	75	5.9	19.4	55.7	28.1	27.7	58.3	124.9	3.5	9.4	202.9		20.5	65.2	182.5	194.5	6.4	26.8	3.7	21.3	138.6	129.7	80	151.1
Q13200	26S proteasome non-ATPase regulatory subunit 2 [OS=Homo sapiens]	0	51.166	15	10	134	10	908	100.1	5.2	276.84	10	protein metabolism;other metabolic processes;other biological processes	non-structural extracellular;cytosol;nucleus;other cell component	enzyme regulator activity	Pf01851, Pf17781, Pf18051	5708	ENSG00000175166	PSMD2	B4DX07; B4DXY1; E7EW34; E9PCS3; hsa:5708; Q12932; Q13200; Q15321; Q53XQ4; Q96I12	Neutrophil degranulation; Antigen processing: Ubiquitination & Proteasome degradation; FCERI mediated NF-kB activation; Downstream TCR signaling; Proteasome assembly; Ub-specific processing proteases; Separation of Sister Chromatids; The role of GTSE1 in G2/M progression after G2 checkpoint; Somitogenesis; Oxygen-dependent proline hydroxylation of Hypoxia-inducible Factor Alpha; Neddylation; Regu…	Proteasome degradation; Alzheimer's disease and miRNA effects; TNF-alpha signaling; Parkin-ubiquitin proteasomal system pathway; Alzheimer's disease	66	0	66.1	50			18.7	13		13.5	254.4	8.2	5.1	185.1		7.1	63.7	152.7	170.8	12.6	41.9	1.4	12.6	104.6	51.3	161	275.5
P38919	Eukaryotic initiation factor 4A-III [OS=Homo sapiens]	0	50.905	19	6	198	4	411	46.8	6.73	531.73	6	cell organization and biogenesis;RNA metabolism OR transcription;other metabolic processes;transport;developmental processes;other biological processes	cytosol;nucleus;other cell component	nucleic acid binding activity;other molecular function	Pf00270, Pf00271	9775	ENSG00000141543; ENSG00000291508	EIF4A3	hsa:9775; P38919; Q15033; Q6IBQ2; Q96A18	mRNA Splicing - Major Pathway; mRNA 3'-end processing; RNA Polymerase II Transcription Termination; ISG15 antiviral mechanism; Regulation of expression of SLITs and ROBOs; Nonsense Mediated Decay (NMD) enhanced by the Exon Junction Complex (EJC); Deadenylation of mRNA; M-decay: degradation of maternal mRNAs by maternally stored factors; Transport of Mature mRNA derived from an Intron-Containing T…	TAR syndrome	11	0	24.1	13.7	29.2	69.7	29.4	35.9	6.9	714.5	42.8	18.5	609.2	79.6	7.2	24.1	185.5	67.1	13.1		18.7		5.8	53	25.8	48.6	42.2
P01833	Polymeric immunoglobulin receptor [OS=Homo sapiens]	0	50.895	19	9	18	9	764	83.2	5.74	56.74	9	transport;signal transduction;other biological processes	non-structural extracellular;plasma membrane;other membranes;other cytoplasmic organelle;other cell component	other molecular function	Pf07686	5284	ENSG00000162896	PIGR	hsa:5284; P01833; Q68D81; Q8IZY7	Neutrophil degranulation		1	0	99.3		33.2	101	161.5	142.2		11	76.9		118.1	53.1		13.3	42.8	37.3		55.7			41.1	100.3		27.2
P40227	T-complex protein 1 subunit zeta [OS=Homo sapiens]	0	50.816	24	10	299	10	531	58	6.68	738.83	10	protein metabolism;other metabolic processes;other biological processes	cytosol;cytoskeleton;other cell component	other molecular function	Pf00118	908	ENSG00000146731	CCT6A	A6NCD2; hsa:908; P40227; Q3KP28; Q75LP4; Q96S46	Formation of tubulin folding intermediates by CCT/TriC; Association of TriC/CCT with target proteins during biosynthesis; Cooperation of PDCL (PhLP1) and TRiC/CCT in G-protein beta folding; Prefoldin mediated transfer of substrate to CCT/TriC; RHOBTB2 GTPase cycle; Folding of actin by CCT/TriC	16p11.2 proximal deletion syndrome	7	0	31.2	41.6	9.4	6.2	19.6	17	14.7	12.8	135.9	11.2	7.1	177.8	2.7	12.4	39.6	123.8	158.4	8.3	34.3	1.8	21.1	68.6	55.5	240.8	250.9
P36871	Phosphoglucomutase-1 [OS=Homo sapiens]	0	50.721	15	6	28	6	562	61.4	6.76	76.15	6	other metabolic processes	non-structural extracellular;cytosol;other cell component	other molecular function	Pf02878, Pf02879, Pf02880, Pf24947	5236	ENSG00000079739	PGM1	B2R5N9; B4DPV0; hsa:5236; P36871; Q16105; Q16106; Q5BKZ9; Q6NW22; Q86U74; Q96J40; Q9NTY4	Neutrophil degranulation; Glycogen breakdown (glycogenolysis); Glycogen synthesis; Galactose catabolism; Defective PGM1 causes PGM1-CDG	miR-targeted genes in lymphocytes; miR-targeted genes in muscle cell; Ectoderm differentiation; Clear cell renal cell carcinoma pathways; Glycogen synthesis and degradation; Opioid receptor pathways; Disorders of galactose metabolism ; Disorders of fructose metabolism; UDP-derived sugars synthesis in fibroblasts; Glucuronidation	15	0	132.2	86.9	36.8	20.8	16.4		70.9	101.4	124.2	32.2	2.4	142.7	30.4	93.1	32	53.1		24.9	84.4	1.8	62	79.9	64.5	27.9	27
Q04637	Eukaryotic translation initiation factor 4 gamma 1 [OS=Homo sapiens]	0	50.71	10	10	77	10	1599	175.4	5.33	143.33	10	protein metabolism;other metabolic processes;stress response;developmental processes;other biological processes	cytosol;translational apparatus;nucleus;other cell component	nucleic acid binding activity;other molecular function	Pf02020, Pf02847, Pf02854	1981	ENSG00000114867	EIF4G1	D3DNT2; D3DNT4; D3DNT5; E9PFM1; G5E9S1; hsa:1981; O43177; O95066; Q04637; Q5HYG0; Q6ZN21; Q8N102	Regulation of expression of SLITs and ROBOs; L13a-mediated translational silencing of Ceruloplasmin expression; Translation initiation complex formation; Ribosomal scanning and start codon recognition; GTP hydrolysis and joining of the 60S ribosomal subunit; Nonsense Mediated Decay (NMD) enhanced by the Exon Junction Complex (EJC); Nonsense Mediated Decay (NMD) independent of the Exon Junction Co…	Translation factors; VEGFA-VEGFR2 signaling; Acute viral myocarditis; Fragile X syndrome; Translation inhibitors in chronically activated PDGFRA cells; Pleural mesothelioma; AMPK regulation of mammary milk protein synthesis	21	0	37.6	30.1	8.1		18.3	4.9	3.7	8.2	158.5			228.7		19.1	41.4	128.1	379.4		44.8		16	27.1	38	229.3	263.6
P00747	Plasminogen [OS=Homo sapiens]	0	50.67	21	11	65	11	810	90.5	7.24	105.65	11	cell organization and biogenesis;protein metabolism;stress response;other biological processes	non-structural extracellular;plasma membrane;other membranes;other cell component	signal transduction activity or receptor binding;other molecular function	Pf00024, Pf00051, Pf00089	5340	ENSG00000122194	PLG	hsa:5340; P00747; Q15146; Q5TEH4; Q6PA00	Regulation of Insulin-like Growth Factor (IGF) transport and uptake by Insulin-like Growth Factor Binding Proteins (IGFBPs); Signaling by PDGF; Platelet degranulation ; Activation of Matrix Metalloproteinases; Dissolution of Fibrin Clot	Selenium micronutrient network; Vitamin B12 metabolism; Folate metabolism; Blood clotting cascade; Complement system; Dengue-2 interactions with complement and coagulation cascades; Fibrin complement receptor 3 signaling; Complement and coagulation cascades	14	0	201.9	304	183.8	168.5	67	91.2	64.5	103.4	35.5	52.4	143	59.7		307.9	112.5	92.4	98.2	142.5	192.6	125.9	246.9	60.1	117.5	54.5	93.7
P30050	Large ribosomal subunit protein uL11 [OS=Homo sapiens]	0	50.588	49	5	179	5	165	17.8	9.42	561.58	5	protein metabolism;other metabolic processes	cytosol;translational apparatus;nucleus;other cell component	nucleic acid binding activity;other molecular function	Pf00298, Pf03946	6136	ENSG00000197958	RPL12	hsa:6136; P30050; Q5VVV2; Q6PB27	Regulation of expression of SLITs and ROBOs; L13a-mediated translational silencing of Ceruloplasmin expression; Formation of a pool of free 40S subunits; GTP hydrolysis and joining of the 60S ribosomal subunit; Major pathway of rRNA processing in the nucleolus and cytosol; Nonsense Mediated Decay (NMD) enhanced by the Exon Junction Complex (EJC); SRP-dependent cotranslational protein targeting to…	Cytoplasmic ribosomal proteins	14	0	35.2	17.4	3.1	5	3.3	5.3		6.2	68.1		4.9	154.7		4.4	24	71.9	54.9	4	57	14.6	13.6	70	57.9	74.7	97.1
P08865	Small ribosomal subunit protein uS2 [OS=Homo sapiens]	0	50.505	27	6	397	6	295	32.8	4.87	1318.89	6	cell adhesion;cell organization and biogenesis;protein metabolism;other metabolic processes;stress response;other biological processes	plasma membrane;other membranes;cytosol;translational apparatus;nucleus;other cell component	translation activity;nucleic acid binding activity;other molecular function	Pf00318, Pf16122	3921	ENSG00000168028	RPSA	hsa:3921; P08865; P11085; P12030; Q16471; Q6IPD1; Q6IPD2; Q6NSD1; Q6NXQ8; Q86VC0	Regulation of expression of SLITs and ROBOs; L13a-mediated translational silencing of Ceruloplasmin expression; Translation initiation complex formation; Formation of a pool of free 40S subunits; Formation of the ternary complex, and subsequently, the 43S complex; Ribosomal scanning and start codon recognition; GTP hydrolysis and joining of the 60S ribosomal subunit; Major pathway of rRNA process…	Cytoplasmic ribosomal proteins	19	0	51.5	56.6	6.3	12.6	12.7	7.9	12.2	25.5	188.9	11.3	12	217.7	12.7	13.3	55.9	150	200.7	7.6	36.6	4.6	14.2	107.6	128.1	265.4	235
P21980	Protein-glutamine gamma-glutamyltransferase 2 [OS=Homo sapiens]	0	50.339	20	10	58	10	687	77.3	5.22	150.69	10	cell-cell signaling;cell organization and biogenesis;protein metabolism;other metabolic processes;transport;developmental processes;signal transduction;other biological processes	extracellular matrix;plasma membrane;other membranes;cytosol;mitochondrion;ER/Golgi;nucleus;other cell component	other molecular function	Pf00868, Pf00927, Pf01841	7052	ENSG00000198959	TGM2	E1P5V9; hsa:7052; P21980; Q16436; Q6B838; Q9BTN7; Q9H035; Q9UH35		IL18 signaling	1	0	31	71.1	4.3		5.9	39.1		7.3	16.8	5	75.3	168.2	7.4	29.1	52	136.7	252.3	11.9	211.6	1.2	146.2	146.7	123.1	853.8	730.8
Q9UHQ9	NADH-cytochrome b5 reductase 1 [OS=Homo sapiens]	0	50.264	24	8	69	8	305	34.1	9.38	159	8	other metabolic processes;transport	plasma membrane;other membranes;cytosol;mitochondrion;ER/Golgi	other molecular function	Pf00175, Pf00970	51706	ENSG00000159348	CYB5R1	A0PK21; B2R8E0; hsa:51706; O95329; Q53F73; Q8NCL5; Q9UHJ1; Q9UHQ9	Platelet degranulation ; Erythrocytes take up carbon dioxide and release oxygen	Oxidation by cytochrome P450	3	0	10.8	11.6		3.4		47.9		36.5	169.4		36.3	81.5			36	110.2	98.6				5	19.9	12.6	773	704.5
P50895	Basal cell adhesion molecule [OS=Homo sapiens]	0	50.229	18	8	48	8	628	67.4	5.81	124.37	8	cell adhesion;signal transduction	plasma membrane;other membranes	other molecular function	Pf07686, Pf08205, Pf13895, Pf13927	4059	ENSG00000187244	BCAM	A8MYF9; A9YWT5; A9YWT6; hsa:4059; P50895; Q86VC7			0	0	16.8	43	20.9	44	10.6	85.8	108.9	31.7	22.7	137.6	15.3	200.6		62.8	45.6	27.9	22.7	30	19.1	36.2	12.4	16.2		252.4	224.2
P51149	Ras-related protein Rab-7a [OS=Homo sapiens]	0	50.041	51	8	297	8	207	23.5	6.7	911.83	8	cell organization and biogenesis;protein metabolism;other metabolic processes;transport;other biological processes	plasma membrane;other membranes;cytosol;mitochondrion;ER/Golgi;other cytoplasmic organelle;other cell component	other molecular function	Pf00071	7879	ENSG00000075785	RAB7A	A8K3V6; hsa:7879; P51149; Q9NWJ0; Q9UPB0	RHOG GTPase cycle; Neutrophil degranulation; Prevention of phagosomal-lysosomal fusion; RAB geranylgeranylation; TBC/RABGAPs; CDC42 GTPase cycle; RAC1 GTPase cycle; RHOQ GTPase cycle; RAB GEFs exchange GTP for GDP on RABs; MHC class II antigen presentation; RAC2 GTPase cycle; RAC3 GTPase cycle; RHOD GTPase cycle; RHOJ GTPase cycle; RHOF GTPase cycle; Suppression of autophagy; RHOH GTPase cycle	Ebola virus infection in host; Autosomal recessive osteopetrosis pathways; Intracellular trafficking proteins involved in CMT neuropathy; Perturbations to host-cell autophagy, induced by SARS-CoV-2 proteins; Effects of MFN2 mutation	22	0	23.7	42.1	7.5	3.4	7.2	8.2	11.1	11.4	110	4.9	13.8	237.5		12.9	36.3	99	165.4	5.7	28.5	5.4	20.7	81.7	95	227.1	285.9
Q3LXA3	Triokinase/FMN cyclase [OS=Homo sapiens]	0	49.875	18	6	149	6	575	58.9	7.49	455.41	6	other metabolic processes;other biological processes	cytosol	kinase activity;other molecular function	Pf02733, Pf02734	26007	ENSG00000149476	TKFC	hsa:26007; Q2L9C1; Q3LXA3; Q53EQ9; Q9BVA7; Q9H895	SARS-CoV-2 activates/modulates innate and adaptive immune responses; SARS-CoV-1 activates/modulates innate immune responses; DDX58/IFIH1-mediated induction of interferon-alpha/beta; Fructose catabolism	Novel intracellular components of RIG-I-like receptor pathway	5	0	26.3	33.1		2.9	22	46	34.1	29.6	95.1	3.5	73.7	346.6	6	15	23.3	59.4	90.3		18.7	15.4	19.7	28.6	11.1	150.9	149.6
Q6FHJ7	Secreted frizzled-related protein 4 [OS=Homo sapiens]	0	49.736	18	6	17	6	346	39.8	8.82	53.92	6	developmental processes;signal transduction;other biological processes	non-structural extracellular;nucleus;other cell component	other molecular function	Pf01392, Pf01759	6424	ENSG00000106483	SFRP4	B4DYC1; hsa:6424; O14877; Q05BG7; Q1ZYW2; Q4G124; Q6FHJ7; Q6FHM0; Q6PD64		Alzheimer's disease and miRNA effects; Adipogenesis; Polycystic kidney disease pathway; Regulation of Wnt / B-catenin signaling by small molecule compounds; lncRNA in canonical Wnt signaling and colorectal cancer; Breast cancer pathway; Wnt signaling; ncRNAs in Wnt signaling in hepatocellular carcinoma; Pleural mesothelioma; Alzheimer's disease	10	0	40.7	61.2	22.7	379.6	16.2	9.2	29.2	42.8	22.3	2.4	60.8	49.1		41.2	7.4	11.7		134.7	30.8	73.4	111	49.5	90.3	21.1	39.3
P51572	B-cell receptor-associated protein 31 [OS=Homo sapiens]	0	49.637	33	9	67	9	246	28	8.44	147.22	9	stress response;transport;other biological processes	plasma membrane;other membranes;cytosol;ER/Golgi;other cell component	signal transduction activity or receptor binding;other molecular function	Pf05529, Pf18035	10134	ENSG00000185825	BCAP31	B3KQ79; D3DWV5; hsa:10134; P51572; Q13836; Q96CF0	Antigen Presentation: Folding, assembly and peptide loading of class I MHC; RSV-host interactions; RHOA GTPase cycle; Apoptotic cleavage of cellular proteins		5	0	47	58.8			11.8	11.2		34.1	433.9	6.3		224.6			22.6	85.7	129.7	7.1	30.2	6	14.2	83.3	74.1	206.3	169.8
P16157	Ankyrin-1 [OS=Homo sapiens]	0	49.448	5	6	18	6	1881	206.1	6.01	39.11	6	cell organization and biogenesis;transport;signal transduction;other biological processes	plasma membrane;other membranes;cytosol;cytoskeleton;ER/Golgi;other cell component	cytoskeletal activity;other molecular function	Pf00023, Pf00531, Pf00791, Pf17809	286	ENSG00000029534	ANK1	A0PJN8; A6NJ23; E5RFL7; hsa:286; O43400; P16157; Q13768; Q53ER1; Q59FP2; Q8N604; Q99407	COPI-mediated anterograde transport; CHL1 interactions; Neurofascin interactions; Interaction between L1 and Ankyrins; NrCAM interactions		5	0	29.2	51.7							19.7					21.7		12.4			15.6	11.7	10.5	13.8		25.8	61.1
Q96QK1	Vacuolar protein sorting-associated protein 35 [OS=Homo sapiens]	0	49.356	13	8	277	8	796	91.6	5.49	735.56	8	cell organization and biogenesis;transport;signal transduction;other biological processes	other membranes;cytosol;other cytoplasmic organelle;other cell component	signal transduction activity or receptor binding	Pf03635	55737	ENSG00000069329	VPS35	hsa:55737; Q561W2; Q96QK1; Q9H016; Q9H096; Q9H4P3; Q9H8J0; Q9NRS7; Q9NVG2; Q9NX80; Q9NZK2	WNT ligand biogenesis and trafficking		1	0	47.5	52.1	6.5	6.7	20.9	13	23.1	50.3	194.3	4	83.1	236.6	1.2	65.5	33.8	146.9	102.2	9.1	70.6	5	152.6	307.9	107.7	282.9	280.5
P30043	Flavin reductase (NADPH) [OS=Homo sapiens]	0	49.333	56	7	45	7	206	22.1	7.65	128.97	7	other metabolic processes;other biological processes	plasma membrane;other membranes;cytosol;nucleus;other cell component	other molecular function	Pf13460	645	ENSG00000090013	BLVRB	A6NKD8; B2R5C6; hsa:645; P30043; P32078; P53005; Q32LZ2	Cytoprotection by HMOX1; Heme degradation	Nuclear receptors meta-pathway; NRF2 pathway; IL10 anti-inflammatory signaling	5	0	173.6	81.8	77.1		136.3	6.6	80.9	77.7	229.4	51.3	60.2	122.4	62.4	2.8	120.2	102.9	113.7	30.7	18.8	12.1	5.8	143.4	85.7	246	363.3
P27816	Microtubule-associated protein 4 [OS=Homo sapiens]	0	49.26	16	12	174	12	1152	120.9	5.43	314.45	12	cell cycle OR cell proliferation;cell organization and biogenesis;developmental processes;other biological processes	plasma membrane;other membranes;cytosol;cytoskeleton;other cell component	cytoskeletal activity;other molecular function	Pf00418	4134	ENSG00000047849	MAP4	hsa:4134; P27816; Q13082; Q59FT2; Q68D74; Q6ZUW9; Q86V26; Q96A76; Q96NS9		Splicing factor NOVA regulated synaptic proteins; 2q37 copy number variation syndrome	2	0	36.6	33.2	47.6	28.7	41.2	46.3	156.1	32.6	64.2	117.5	20.7	75.1	267.8	23.2	121.6	71.1	212	29.2	62.4	58.1	16.4	11.1	55	63.1	62.2
P20853	Cytochrome P450 2A7 [OS=Homo sapiens]	0	49.15	22	10	27	1	494	56.4	7.84	74.7	10	other metabolic processes	other membranes;ER/Golgi;other cell component	other molecular function	Pf00067	1549	ENSG00000198077	CYP2A7	hsa:1549; P20853; Q13121	CYP2E1 reactions; Fatty acids	Oxidation by cytochrome P450; Metapathway biotransformation Phase I and II	5	0	377.1
Q03013	Glutathione S-transferase Mu 4 [OS=Homo sapiens]	0	49.145	38	7	39	1	218	25.5	5.9	114.61	7	other metabolic processes	cytosol;other cell component	other molecular function	Pf00043, Pf02798	2948	ENSG00000168765	GSTM4	A8K765; hsa:2948; Q03013; Q05465; Q32NC1; Q4JNT8; Q6FH87	Glutathione conjugation; Biosynthesis of maresin conjugates in tissue regeneration (MCTR)	miR-targeted genes in lymphocytes; miR-targeted genes in muscle cell; Nuclear receptors meta-pathway; NRF2 pathway; Omega-3-fatty acids in senescence; Metapathway biotransformation Phase I and II	8	0	55.2		38.1		112.4	94	103.3	176.2	73.3		281			87.5		63.5		47.5			148.5	64.3		43.8	81.1
P05164	Myeloperoxidase [OS=Homo sapiens]	0	49.114	15	10	35	9	745	83.8	8.97	68.69	10	cell organization and biogenesis;other metabolic processes;stress response;other biological processes	non-structural extracellular;nucleus;other cytoplasmic organelle;other cell component	other molecular function	Pf03098	4353	ENSG00000005381	MPO	A1L4B8; hsa:4353; P05164; Q14862; Q4PJH5; Q9UCL7	Neutrophil degranulation; Events associated with phagocytolytic activity of PMN cells	Selenium micronutrient network; Vitamin B12 metabolism; Folate metabolism; Benzene metabolism; Acute myeloid leukemia; Affected pathways in Duchenne muscular dystrophy	8	1	16.4			20.9	35.3	58.2		53.1			6.6	79.2				41.3		16.6	17.7	7.4	10	75.5	33.5	160	167.3
O43143	ATP-dependent RNA helicase DHX15 [OS=Homo sapiens]	0	48.999	13	8	134	8	795	90.9	7.46	388.16	8	cell organization and biogenesis;RNA metabolism OR transcription;other metabolic processes;stress response;other biological processes	nucleus	nucleic acid binding activity;other molecular function	Pf00270, Pf00271, Pf04408, Pf07717, Pf21010	1665	ENSG00000109606	DHX15	hsa:1665; O43143; Q9NQT7	mRNA Splicing - Major Pathway	miR-targeted genes in lymphocytes; miR-targeted genes in muscle cell; mRNA processing	4	0	29.2	39.7	4.4	6.3	14.8	30.6	23.6	23	181.8	6.8	25.1	187.9	12.6	15.6	49.8	178.2	214.7	5.9	22	2.6	21.2	83.2	72.1	175.2	176.9
Q03518	Antigen peptide transporter 1 [OS=Homo sapiens]	0	48.675	18	9	24	9	748	80.9	7.31	78.84	9	stress response;transport;other biological processes	other membranes;cytoskeleton;ER/Golgi	signal transduction activity or receptor binding;transporter activity;other molecular function	Pf00005, Pf00664	6890	ENSG00000168394; ENSG00000206297; ENSG00000224212; ENSG00000226173; ENSG00000227816; ENSG00000230705; ENSG00000232367	TAP1	hsa:6890; Q03518; Q16149; Q96CP4	ER-Phagosome pathway; Antigen Presentation: Folding, assembly and peptide loading of class I MHC	MECP2 and associated Rett syndrome; Immune response to tuberculosis; Type II interferon signaling	5	0	49.6	101.9	24.3	19					48.7		8.5					32.4	284.8	3.8	48.1		16.6	98.2	34.5	107.4	47.6
Q16363	Laminin subunit alpha-4 [OS=Homo sapiens]	0	48.525	5	6	32	6	1823	202.4	6.25	87.03	6	cell adhesion;other biological processes	non-structural extracellular;extracellular matrix	signal transduction activity or receptor binding;extracellular structural activity	Pf00053, Pf02210, Pf06008, Pf06009, Pf24973	3910	ENSG00000112769	LAMA4	A0A0A0MQS9; hsa:3910; Q14731; Q14735; Q15335; Q16363; Q4LE44; Q5SZG8; Q9BTB8; Q9UE18; Q9UJN9	ECM proteoglycans; Non-integrin membrane-ECM interactions; Formation of the dystrophin-glycoprotein complex (DGC); Laminin interactions; MET activates PTK2 signaling	miRNA targets in ECM and membrane receptors; Focal adhesion; Focal adhesion: PI3K-Akt-mTOR-signaling; PI3K-Akt signaling; Small cell lung cancer; Pleural mesothelioma	11	0	189.8	156.9	155	79.9	29.6	27		44.4	145.4	59.6	65.4	33.6	55.5	28.3	14.9	25.9	60.4	136.3	8.8	25.4	43.5	357.6	85.9	28.1	18.7
[truncated: 1,764 more rows]
[truncated: 188 more columns]
