# Supplementary material for: Tumor cell-adipocyte gap junctions activate lipolysis and contribute to breast tumorigenesis
Source: Nat Commun. 2025 Aug 20;16:7438. doi: 10.1038/s41467-025-62486-3 (PMC12368202; doi:10.1038/s41467-025-62486-3)
Supplement: Supplementary file 5 — Supplementary Data 3 [file 41467_2025_62486_MOESM5_ESM.xlsx]

## Sheet: Supplementary Data 3
Supplementary Data 3. RNA expression changes in MTB-TOM tumors (n = 10) compared to non-tumor mammary glands (n = 3). Differential expression analysis was performed using the ‘limma’ R package.
ensembl_gene_id	mgi_symbol	baseMean	log2FoldChange	lfcSE	stat	pvalue	FDR
ENSMUSG00000020593	Lpin1	2376.14	-5.54743	0.41493	-13.3696	9.10842e-41	2.08774e-36
ENSMUSG00000018796	Acsl1	10810.7	-6.18375	0.473701	-13.0541	6.02033e-39	6.8996e-35
ENSMUSG00000025202	Scd3	1496.9	-5.53932	0.442504	-12.5181	5.94088e-36	4.53903e-32
ENSMUSG00000015568	Lpl	18116.5	-6.59494	0.54111	-12.1878	3.61017e-34	2.06871e-30
ENSMUSG00000030088	Aldh1l1	419.288	-4.93236	0.416393	-11.8454	2.27232e-32	1.04168e-28
ENSMUSG00000064065	Ipcef1	175.959	-5.95757	0.536678	-11.1008	1.24294e-28	4.74823e-25
ENSMUSG00000071657	Bscl2	966.433	-2.49862	0.225991	-11.0563	2.04382e-28	6.69236e-25
ENSMUSG00000067786	Nnat	717.823	-6.91472	0.627125	-11.0261	2.86132e-28	8.19805e-25
ENSMUSG00000050195	Scd4	340.74	-6.20736	0.56505	-10.9855	4.48714e-28	1.14278e-24
ENSMUSG00000003123	Lipe	1846.49	-5.74065	0.52351	-10.9657	5.58622e-28	1.28042e-24
ENSMUSG00000029335	Bmp3	64.3986	-7.63643	0.710445	-10.7488	6.00371e-27	1.25101e-23
ENSMUSG00000029772	Ahcyl2	1101.68	-2.79054	0.259944	-10.7352	6.95845e-27	1.32912e-23
ENSMUSG00000032942	Ucp3	200.565	-8.0698	0.766414	-10.5293	6.33121e-26	1.11629e-22
ENSMUSG00000033576	Apol6	311.833	-6.23447	0.59447	-10.4874	9.866e-26	1.61527e-22
ENSMUSG00000076937	Iglc2	86.9521	-8.31818	0.795279	-10.4594	1.32625e-25	2.0266e-22
ENSMUSG00000104213	Ighd	570.599	-9.3105	0.891768	-10.4405	1.61971e-25	2.32034e-22
ENSMUSG00000024526	Cidea	6153.73	-9.26189	0.888884	-10.4197	2.01639e-25	2.71869e-22
ENSMUSG00000048938	Nr1h5	925.626	6.47405	0.627792	10.3124	6.19237e-25	7.8853e-22
ENSMUSG00000024399	Ltb	340.496	-6.62145	0.648839	-10.2051	1.88175e-24	2.27008e-21
ENSMUSG00000095351	Igkv3-2	71.0694	-10.1107	0.999088	-10.1199	4.50769e-24	5.16603e-21
ENSMUSG00000002944	Cd36	9791.6	-6.68647	0.66144	-10.109	5.04174e-24	5.50294e-21
ENSMUSG00000002831	Plin4	4502.33	-7.40351	0.737145	-10.0435	9.81382e-24	1.02247e-20
ENSMUSG00000032418	Me1	7057.11	-4.19477	0.420497	-9.97575	1.94616e-23	1.93948e-20
ENSMUSG00000094797	Igkv6-15	52.45	-9.35768	0.94244	-9.9292	3.10724e-23	2.96754e-20
ENSMUSG00000025153	Fasn	61751.8	-5.34567	0.540708	-9.88642	4.76786e-23	4.37136e-20
ENSMUSG00000047751	Utf1	602.88	7.50375	0.760201	9.87074	5.57518e-23	4.74894e-20
ENSMUSG00000076928	Trac	310.227	-7.25329	0.734852	-9.8704	5.59406e-23	4.74894e-20
ENSMUSG00000061577	Gpr114	71.2451	-4.07862	0.415435	-9.81771	9.44639e-23	7.73288e-20
ENSMUSG00000074771	Ankef1	148.395	-7.85437	0.800519	-9.81159	1.0037e-22	7.93302e-20
ENSMUSG00000054676	1600014C10Rik	1409.71	-4.10598	0.419051	-9.79827	1.1453e-22	8.75046e-20
ENSMUSG00000018830	Myh11	1115.75	-6.12591	0.626377	-9.7799	1.37341e-22	1.01258e-19
ENSMUSG00000074264	Amy1	473.173	-6.69801	0.685079	-9.77698	1.41366e-22	1.01258e-19
ENSMUSG00000046275	Tusc5	585.214	-6.14748	0.62965	-9.76333	1.61763e-22	1.11015e-19
ENSMUSG00000096422	Igkv12-44	74.6226	-9.65081	0.988659	-9.76152	1.64675e-22	1.11015e-19
ENSMUSG00000019894	Slc6a15	821.858	5.77246	0.592002	9.75073	1.83138e-22	1.19935e-19
ENSMUSG00000019326	Aoc3	1893.99	-5.66016	0.584257	-9.6878	3.39779e-22	2.16335e-19
ENSMUSG00000004552	Ctse	353.242	-6.11069	0.634269	-9.63421	5.73312e-22	3.55159e-19
ENSMUSG00000030244	Gys2	316.101	-9.73777	1.01211	-9.62128	6.50178e-22	3.92177e-19
ENSMUSG00000095794	Igkv6-17	23.6805	-7.79375	0.811145	-9.60833	7.37342e-22	4.33349e-19
ENSMUSG00000024948	Map4k2	597.27	-3.3669	0.350914	-9.59465	8.42018e-22	4.82498e-19
ENSMUSG00000041737	Tmem45b	1213.46	-9.29675	0.972622	-9.55844	1.19548e-21	6.68333e-19
ENSMUSG00000026117	Zap70	111.711	-7.44461	0.779471	-9.55085	1.28635e-21	7.0201e-19
ENSMUSG00000042351	Grap2	217.218	-7.82553	0.821404	-9.52701	1.61873e-21	8.62856e-19
ENSMUSG00000047866	Lonp2	1167.69	-1.92033	0.204654	-9.38334	6.39163e-21	3.3296e-18
ENSMUSG00000090150	Acad11	460.228	-2.91362	0.31066	-9.37881	6.67184e-21	3.39834e-18
ENSMUSG00000057541	Pus7	2020.36	2.45319	0.263358	9.31505	1.21891e-20	6.07363e-18
ENSMUSG00000044005	Gls2	555.037	6.32573	0.681321	9.28451	1.62449e-20	7.92231e-18
ENSMUSG00000037709	Fam13a	1248.42	-4.56393	0.492647	-9.2641	1.96734e-20	9.39446e-18
ENSMUSG00000040247	Tbc1d10c	240.908	-6.22072	0.672213	-9.25409	2.16058e-20	1.01067e-17
ENSMUSG00000020532	Acaca	15499.5	-4.96483	0.537427	-9.23815	2.50801e-20	1.14972e-17
ENSMUSG00000076615	Ighg3	101.598	-9.76038	1.06094	-9.19976	3.58753e-20	1.61028e-17
ENSMUSG00000034438	Gbp8	59.4556	-5.61423	0.610388	-9.19781	3.65319e-20	1.61028e-17
ENSMUSG00000036611	Eepd1	310.195	-3.53988	0.385277	-9.1879	4.00599e-20	1.73248e-17
ENSMUSG00000003379	Cd79a	407.701	-8.40202	0.915638	-9.17614	4.46823e-20	1.8966e-17
ENSMUSG00000076498	Trbc2	557.637	-7.18836	0.783734	-9.17195	4.64557e-20	1.93602e-17
ENSMUSG00000076522	Igkv16-104	48.5661	-9.07928	0.990914	-9.16253	5.06957e-20	2.07499e-17
ENSMUSG00000032311	Nrg4	139.828	-5.32468	0.581497	-9.15685	5.3434e-20	2.1487e-17
ENSMUSG00000025665	Rps6ka6	999.897	5.00196	0.546962	9.14499	5.96373e-20	2.3568e-17
ENSMUSG00000095571	Ighv5-17	46.478	-9.44281	1.03549	-9.11916	7.57063e-20	2.94113e-17
ENSMUSG00000036395	Glb1l2	348.597	-6.63491	0.729028	-9.10104	8.94682e-20	3.41783e-17
ENSMUSG00000040658	Dnph1	976.934	5.2263	0.574875	9.09119	9.79645e-20	3.68106e-17
ENSMUSG00000047730	Fcgbp	1810.97	-8.00622	0.8819	-9.07837	1.10211e-19	4.07441e-17
ENSMUSG00000024910	Ctsw	122.766	-5.32142	0.587215	-9.06214	1.27915e-19	4.65385e-17
ENSMUSG00000051998	Lax1	139.801	-7.07495	0.781642	-9.0514	1.41147e-19	5.05505e-17
ENSMUSG00000076609	Igkc	3620.41	-7.97387	0.88178	-9.04292	1.52538e-19	5.37896e-17
ENSMUSG00000051067	Lingo3	228.296	8.74796	0.971001	9.00922	2.07536e-19	7.20749e-17
ENSMUSG00000031562	Dctd	605.714	3.43188	0.381597	8.99347	2.39545e-19	8.19493e-17
ENSMUSG00000073433	Arhgdig	475.994	5.95581	0.662736	8.9867	2.54759e-19	8.58727e-17
ENSMUSG00000022033	Pbk	1360.95	4.2004	0.46903	8.95551	3.38184e-19	1.12341e-16
ENSMUSG00000036526	Card11	170.177	-6.17107	0.689208	-8.95385	3.43281e-19	1.12405e-16
ENSMUSG00000020264	Slc36a2	334.454	-7.07495	0.792661	-8.92557	4.43409e-19	1.43146e-16
ENSMUSG00000076617	Ighm	1324.94	-7.05582	0.791303	-8.91672	4.80318e-19	1.52908e-16
ENSMUSG00000095079	Igha	1425.69	-7.0496	0.791253	-8.90942	5.13011e-19	1.61078e-16
ENSMUSG00000030724	Cd19	240.431	-10.2143	1.15552	-8.83953	9.61213e-19	2.97729e-16
ENSMUSG00000094689	Ighv1-81	30.8004	-9.69938	1.09813	-8.83263	1.0224e-18	3.12459e-16
ENSMUSG00000024670	Cd6	246.852	-7.25531	0.822403	-8.82209	1.12345e-18	3.36945e-16
ENSMUSG00000018168	Ikzf3	276.531	-7.88197	0.893521	-8.82125	1.13192e-18	3.36945e-16
ENSMUSG00000024858	Adrbk1	2503.69	-1.56916	0.178261	-8.80256	1.33729e-18	3.92974e-16
ENSMUSG00000028399	Ptprd	126.868	-6.48647	0.73784	-8.79116	1.48024e-18	4.29477e-16
ENSMUSG00000000486	2017-09-01	440.725	-5.52081	0.628141	-8.78912	1.5074e-18	4.31888e-16
ENSMUSG00000023903	Mmp25	104.463	-6.32376	0.71968	-8.78691	1.53729e-18	4.35015e-16
ENSMUSG00000053977	Cd8a	320.848	-7.9447	0.906139	-8.76764	1.8245e-18	5.09992e-16
ENSMUSG00000094433	Igkv5-43	57.5908	-7.98617	0.911073	-8.76568	1.85657e-18	5.12705e-16
ENSMUSG00000093838	Ighv3-1	43.1073	-7.86049	0.898925	-8.74432	2.24355e-18	6.12196e-16
ENSMUSG00000046312	AI464131	225.265	-3.54913	0.406561	-8.72964	2.55487e-18	6.88943e-16
ENSMUSG00000038150	Ormdl3	1999.51	-3.09845	0.355191	-8.72334	2.70119e-18	7.17892e-16
ENSMUSG00000036944	Tmem71	149.385	-5.12932	0.588066	-8.72235	2.72486e-18	7.17892e-16
ENSMUSG00000094694	Ighv1-9	22.8343	-8.79433	1.00907	-8.71526	2.90081e-18	7.55563e-16
ENSMUSG00000005540	Fcer2a	160.802	-8.45127	0.971553	-8.69873	3.35631e-18	8.64381e-16
ENSMUSG00000044199	S1pr4	86.6581	-6.29693	0.724643	-8.6897	3.63407e-18	9.25516e-16
ENSMUSG00000030278	Cidec	1553.53	-7.89935	0.917299	-8.61154	7.20871e-18	1.81572e-15
ENSMUSG00000100774	Gm7329	722.588	-4.06574	0.472355	-8.60738	7.47477e-18	1.86227e-15
ENSMUSG00000067149	Igj	1193.71	-7.67944	0.893407	-8.59568	8.27743e-18	2.04008e-15
ENSMUSG00000032093	Cd3e	257.549	-7.92209	0.921847	-8.59372	8.41995e-18	2.05312e-15
ENSMUSG00000076490	Trbc1	359.622	-7.14334	0.834591	-8.55909	1.13765e-17	2.73143e-15
ENSMUSG00000026012	Cd28	200.647	-6.5537	0.765758	-8.55844	1.144e-17	2.73143e-15
ENSMUSG00000062515	Fabp4	16061	-5.76955	0.676952	-8.52283	1.55701e-17	3.6792e-15
ENSMUSG00000022504	Ciita	201.464	-5.55306	0.652205	-8.51429	1.6762e-17	3.92042e-15
ENSMUSG00000040147	Maob	128.223	-5.68088	0.668277	-8.50078	1.88328e-17	4.36027e-15
ENSMUSG00000024669	Cd5	195.726	-6.26995	0.73811	-8.49461	1.98604e-17	4.5522e-15
ENSMUSG00000076523	Igkv15-103	54.7197	-9.01423	1.06156	-8.49152	2.0396e-17	4.62867e-15
ENSMUSG00000031383	Dusp9	455.134	4.54013	0.534845	8.48868	2.09004e-17	4.69664e-15
ENSMUSG00000020788	Atp2a3	632.413	-5.30616	0.625855	-8.47826	2.28592e-17	5.08694e-15
ENSMUSG00000029153	Ociad2	706.113	3.12212	0.368394	8.47496	2.35163e-17	5.18287e-15
ENSMUSG00000002459	Rgs20	275.495	3.37745	0.399738	8.44918	2.93362e-17	6.40396e-15
ENSMUSG00000031137	Fgf13	62.1475	-5.44443	0.645504	-8.43438	3.32971e-17	7.20002e-15
ENSMUSG00000000440	Pparg	304.145	-5.39202	0.63942	-8.43266	3.37891e-17	7.23813e-15
ENSMUSG00000059201	Lep	1109.88	-8.30944	0.986485	-8.42328	3.66089e-17	7.76956e-15
ENSMUSG00000030546	Plin1	1329.68	-8.35575	0.992724	-8.41699	3.8629e-17	8.12308e-15
ENSMUSG00000095127	Ighv1-82	39.7136	-9.14116	1.08653	-8.41314	3.99192e-17	8.31807e-15
ENSMUSG00000008193	Spib	301.32	-6.73607	0.801532	-8.40399	4.31569e-17	8.9117e-15
ENSMUSG00000050334	C130071C03Rik	375.429	7.14329	0.850175	8.40214	4.38428e-17	8.97251e-15
ENSMUSG00000026094	Stk17b	1183.27	-3.88151	0.46205	-8.40063	4.44092e-17	9.008e-15
ENSMUSG00000024990	Rbp4	429.489	-5.9441	0.707881	-8.39704	4.57894e-17	9.20647e-15
ENSMUSG00000033022	Cdo1	1628.44	-5.92064	0.705732	-8.38935	4.88823e-17	9.74288e-15
ENSMUSG00000024164	C3	5690.58	-4.82404	0.575111	-8.38802	4.94406e-17	9.76921e-15
ENSMUSG00000096844	Igkv6-14	17.3493	-9.20449	1.0987	-8.37764	5.40013e-17	1.05792e-14
ENSMUSG00000026070	Il18r1	240.842	-5.24723	0.627572	-8.36116	6.21039e-17	1.20634e-14
ENSMUSG00000027559	Car3	17480.7	-7.86683	0.942506	-8.34672	7.01865e-17	1.35189e-14
ENSMUSG00000035351	Nup37	767.594	2.44673	0.294066	8.32035	8.77003e-17	1.67515e-14
ENSMUSG00000024334	H2-Oa	48.8034	-6.89675	0.829773	-8.31161	9.44138e-17	1.78848e-14
ENSMUSG00000067341	H2-Eb2	62.7163	-8.66976	1.04371	-8.30669	9.84054e-17	1.84881e-14
ENSMUSG00000095649	Gm8979	202.4	-4.79296	0.577445	-8.30029	1.03854e-16	1.93532e-14
ENSMUSG00000031700	Gpt2	1472.16	-3.18733	0.384607	-8.28724	1.15903e-16	2.14244e-14
ENSMUSG00000050315	Synpo2	357.939	-5.06615	0.612598	-8.26994	1.34027e-16	2.45764e-14
ENSMUSG00000053541	Gm4759	69.6039	-8.1912	0.993155	-8.24766	1.6153e-16	2.93843e-14
ENSMUSG00000095335	Igkv3-5	14.2626	-8.27156	1.00347	-8.24299	1.67955e-16	3.03126e-14
ENSMUSG00000057058	Skap1	129.286	-6.56821	0.797326	-8.23779	1.75416e-16	3.14118e-14
ENSMUSG00000054434	Tmem120b	392.55	-3.48536	0.423324	-8.2333	1.82122e-16	3.23227e-14
ENSMUSG00000022657	Cd96	99.421	-6.82583	0.829207	-8.23175	1.84494e-16	3.23227e-14
ENSMUSG00000035948	Acss3	100.936	-6.6494	0.80779	-8.2316	1.84734e-16	3.23227e-14
ENSMUSG00000037086	Prr32	37.6274	-9.56332	1.16408	-8.21533	2.11581e-16	3.67397e-14
ENSMUSG00000043931	Gimap7	73.5163	-7.69643	0.937296	-8.21131	2.18794e-16	3.77066e-14
ENSMUSG00000039760	Il22ra2	74.5884	-8.56091	1.04365	-8.20285	2.34747e-16	4.01539e-14
ENSMUSG00000006728	Cdk4	7476.67	2.53248	0.309033	8.19486	2.50891e-16	4.25976e-14
ENSMUSG00000035378	Shq1	419.176	2.39298	0.292376	8.1846	2.7321e-16	4.58218e-14
ENSMUSG00000022037	Clu	10593.8	-4.47955	0.547334	-8.18431	2.73879e-16	4.58218e-14
ENSMUSG00000004568	Arhgef18	1025.24	-1.98749	0.243063	-8.17688	2.91286e-16	4.83809e-14
ENSMUSG00000022853	Ehhadh	665.859	-4.43715	0.542955	-8.17223	3.02732e-16	4.99202e-14
ENSMUSG00000002033	Cd3g	289.506	-7.25309	0.888472	-8.16356	3.25299e-16	5.32584e-14
ENSMUSG00000023909	Paqr4	217.77	-3.19701	0.391752	-8.1608	3.32805e-16	5.41009e-14
ENSMUSG00000076514	Igkv17-121	39.024	-8.31066	1.01858	-8.15906	3.37636e-16	5.44997e-14
ENSMUSG00000024402	Lta	31.01	-6.13683	0.753313	-8.14645	3.74756e-16	6.00684e-14
ENSMUSG00000026697	Myoc	25.3502	-6.15963	0.757111	-8.13571	4.09536e-16	6.51874e-14
ENSMUSG00000041653	Pnpla3	943.107	-5.93963	0.730231	-8.1339	4.15699e-16	6.5712e-14
ENSMUSG00000030110	Ret	109.64	-5.22571	0.643006	-8.127	4.40035e-16	6.90825e-14
ENSMUSG00000023011	Faim2	974.071	5.9455	0.731734	8.12522	4.46534e-16	6.96259e-14
ENSMUSG00000025488	Cox8b	267.276	-8.3103	1.02317	-8.12211	4.58154e-16	7.09551e-14
ENSMUSG00000032053	Pou2af1	495.918	-8.40948	1.03597	-8.11749	4.75925e-16	7.28407e-14
ENSMUSG00000091083	Gm4535	292.615	4.71986	0.581502	8.11666	4.79181e-16	7.28407e-14
ENSMUSG00000087691	Gm15674	11.952	-7.24536	0.892672	-8.11649	4.79863e-16	7.28407e-14
ENSMUSG00000063543	Gm5616	1413.41	2.72625	0.335924	8.11567	4.83109e-16	7.28509e-14
ENSMUSG00000072381	Gm10355	622.082	4.20863	0.518705	8.11373	4.90879e-16	7.35388e-14
ENSMUSG00000066621	Tecpr1	886.173	-3.14701	0.388194	-8.1068	5.197e-16	7.73509e-14
ENSMUSG00000045868	Gvin1	1572.83	-4.60863	0.569545	-8.09178	5.88014e-16	8.6954e-14
ENSMUSG00000030830	Itgal	560.642	-5.30116	0.65544	-8.08795	6.06762e-16	8.91512e-14
ENSMUSG00000078606	Gm4070	1522.08	-4.61691	0.571607	-8.07708	6.63361e-16	9.68465e-14
ENSMUSG00000022964	Tmem50b	511.908	-3.42801	0.424749	-8.07068	6.99094e-16	1.01417e-13
ENSMUSG00000026778	Prkcq	238.093	-7.27302	0.903198	-8.05252	8.11062e-16	1.1692e-13
ENSMUSG00000053044	Cd8b1	223.232	-7.95096	0.9877	-8.04998	8.28088e-16	1.18629e-13
ENSMUSG00000040592	Cd79b	313.881	-6.31502	0.785229	-8.04226	8.81965e-16	1.25562e-13
ENSMUSG00000020895	Tmem107	413.914	3.08663	0.384073	8.03656	9.2393e-16	1.30725e-13
ENSMUSG00000076596	Igkv3-10	13.2723	-7.60772	0.948545	-8.02041	1.05394e-15	1.47758e-13
ENSMUSG00000037548	H2-DMb2	319.193	-4.33139	0.540071	-8.02003	1.05721e-15	1.47758e-13
ENSMUSG00000032094	Cd3d	212.349	-7.25444	0.90572	-8.00959	1.15095e-15	1.59885e-13
ENSMUSG00000063480	Nhp2l1	6087.41	2.63453	0.329444	7.99692	1.27575e-15	1.76153e-13
ENSMUSG00000096490	Igkv10-94	70.9845	-7.66417	0.959083	-7.99114	1.337e-15	1.83505e-13
ENSMUSG00000026879	Gsn	11602.7	-4.89129	0.6124	-7.98708	1.3817e-15	1.88512e-13
ENSMUSG00000025163	Cd7	64.5586	-6.04956	0.75811	-7.97979	1.46586e-15	1.9881e-13
ENSMUSG00000038213	Tapbpl	487.936	-2.54102	0.318549	-7.97686	1.50109e-15	2.0239e-13
ENSMUSG00000027405	Nop56	5471.27	2.55385	0.320302	7.97325	1.54552e-15	2.07162e-13
ENSMUSG00000079507	H2-Q1	1598.37	-3.89437	0.489315	-7.95881	1.73695e-15	2.31469e-13
ENSMUSG00000021278	Amn	365.622	7.18792	0.904793	7.94428	1.9533e-15	2.58795e-13
ENSMUSG00000096464	Ighv2-2	33.6812	-8.4285	1.06131	-7.94161	1.99566e-15	2.62889e-13
ENSMUSG00000019883	Echdc1	472.349	-2.75788	0.34764	-7.93315	2.1366e-15	2.79696e-13
ENSMUSG00000001700	Gramd3	636.112	-2.65324	0.334476	-7.93251	2.14766e-15	2.79696e-13
ENSMUSG00000037907	Ankrd13b	1045.34	3.16651	0.3994	7.92818	2.22378e-15	2.87973e-13
ENSMUSG00000021569	Trip13	711.126	3.52335	0.444631	7.92422	2.29588e-15	2.95639e-13
ENSMUSG00000094661	Ccl19	495.994	-8.98824	1.13498	-7.91926	2.38923e-15	3.05942e-13
ENSMUSG00000039956	Mrap	235.597	-7.06303	0.892078	-7.9175	2.42333e-15	3.08584e-13
ENSMUSG00000030189	Ybx3	6036.81	2.12996	0.269218	7.91167	2.53969e-15	3.21614e-13
ENSMUSG00000045826	Ptprcap	157.891	-6.62731	0.839201	-7.89716	2.85327e-15	3.59339e-13
ENSMUSG00000045294	Insig1	2042.52	-3.1931	0.405406	-7.8763	3.37225e-15	4.22378e-13
ENSMUSG00000030707	Coro1a	1930.03	-4.3135	0.548245	-7.86784	3.60817e-15	4.49472e-13
ENSMUSG00000024975	Pdcd4	2910.97	-3.60571	0.45839	-7.86604	3.66052e-15	4.53529e-13
ENSMUSG00000072980	Oip5	354.737	3.63539	0.46273	7.85641	3.95311e-15	4.87146e-13
ENSMUSG00000018446	C1qbp	6263.45	2.6699	0.34005	7.85149	4.1113e-15	5.03931e-13
ENSMUSG00000050052	Tdrp	161.503	-5.90524	0.754491	-7.82678	5.00528e-15	6.10245e-13
ENSMUSG00000094162	Ccl19-ps3	388.954	-8.82991	1.12873	-7.82288	5.16288e-15	6.24057e-13
ENSMUSG00000031666	Rbl2	881.558	-1.97355	0.252287	-7.82263	5.17302e-15	6.24057e-13
ENSMUSG00000076594	Igkv6-13	24.9692	-9.19122	1.17534	-7.82005	5.28035e-15	6.33669e-13
ENSMUSG00000073406	H2-Bl	150.997	-3.05427	0.390778	-7.81587	5.45866e-15	6.51656e-13
ENSMUSG00000027863	Cd2	177.487	-6.90167	0.883426	-7.81239	5.61136e-15	6.66414e-13
ENSMUSG00000052429	Prmt1	4662.01	2.55824	0.327528	7.81074	5.68543e-15	6.71731e-13
ENSMUSG00000038179	Slamf7	102.617	-5.27005	0.674853	-7.80917	5.75646e-15	6.766e-13
ENSMUSG00000094509	Ighv14-1	16.0175	-8.9113	1.14123	-7.80853	5.78568e-15	6.766e-13
ENSMUSG00000042367	Gjb3	634.524	4.7373	0.607676	7.79576	6.402e-15	7.44874e-13
ENSMUSG00000095170	Ighv8-11	20.7439	-6.94258	0.89067	-7.79479	6.45148e-15	7.4684e-13
ENSMUSG00000031489	Adrb3	245.507	-7.80844	1.00213	-7.79184	6.60393e-15	7.60647e-13
ENSMUSG00000032578	Cish	235.146	-4.18556	0.537497	-7.78713	6.85493e-15	7.85609e-13
ENSMUSG00000026430	Rassf5	522.539	-4.10609	0.527363	-7.78609	6.91141e-15	7.88141e-13
ENSMUSG00000073409	H2-Q6	880.817	-3.66459	0.470711	-7.78523	6.95872e-15	7.89608e-13
ENSMUSG00000036067	Slc2a6	49.6175	-4.21069	0.54155	-7.77524	7.53019e-15	8.50244e-13
ENSMUSG00000024892	Pcx	5186.73	-4.6284	0.595355	-7.77419	7.593e-15	8.53133e-13
ENSMUSG00000047963	Stbd1	701.62	3.37982	0.435458	7.76152	8.3916e-15	9.38263e-13
ENSMUSG00000091938	Gm2564	334.549	-8.68364	1.11982	-7.75451	8.86819e-15	9.86737e-13
ENSMUSG00000026574	Dpt	1273.64	-5.29613	0.683865	-7.74441	9.60304e-15	1.06334e-12
ENSMUSG00000076475	Trbv19	30.7122	-9.10051	1.17575	-7.74016	9.92923e-15	1.09417e-12
ENSMUSG00000039264	Gimap3	287.227	-6.89647	0.891083	-7.73943	9.98651e-15	1.09522e-12
ENSMUSG00000003848	Nob1	1312.14	2.12524	0.274624	7.73872	1.00422e-14	1.09608e-12
ENSMUSG00000022707	Gbe1	708.703	-2.64859	0.342322	-7.73713	1.01686e-14	1.10462e-12
ENSMUSG00000024395	Lims2	90.614	-3.95856	0.511856	-7.73374	1.04434e-14	1.12912e-12
ENSMUSG00000096410	Ighv1-19	13.1738	-8.59718	1.11408	-7.71685	1.19237e-14	1.28311e-12
ENSMUSG00000024011	Pi16	339.115	-4.61053	0.59778	-7.71275	1.23136e-14	1.31888e-12
ENSMUSG00000036712	Cyld	1147.18	-2.14007	0.277517	-7.71148	1.24367e-14	1.32587e-12
ENSMUSG00000000732	Icosl	329.172	-4.2059	0.545629	-7.70834	1.27461e-14	1.35256e-12
ENSMUSG00000024134	Six2	107.287	7.3296	0.950972	7.70748	1.28325e-14	1.35546e-12
ENSMUSG00000028885	Smpdl3b	1208.27	4.68109	0.607449	7.70615	1.29668e-14	1.36336e-12
ENSMUSG00000026626	Ppp2r5a	2616.05	-2.80249	0.364183	-7.69528	1.41185e-14	1.47767e-12
ENSMUSG00000005846	Rsl1d1	4236.31	1.91799	0.249503	7.68725	1.50334e-14	1.56628e-12
ENSMUSG00000030336	Cd27	157.245	-5.09934	0.663913	-7.68074	1.58174e-14	1.63446e-12
ENSMUSG00000076598	Igkv3-7	13.4441	-8.73989	1.13791	-7.68063	1.58304e-14	1.63446e-12
ENSMUSG00000102942	Ighv1-33	13.4506	-8.03158	1.04671	-7.67316	1.67811e-14	1.72484e-12
ENSMUSG00000027513	Pck1	2872.35	-8.09279	1.05492	-7.67145	1.70059e-14	1.74014e-12
ENSMUSG00000057113	Npm1	44169.3	2.82667	0.368742	7.66571	1.77838e-14	1.81166e-12
ENSMUSG00000092200	Tnxa	37.8971	-5.24758	0.685082	-7.65979	1.86235e-14	1.8888e-12
ENSMUSG00000064120	Mocs1	810.499	-3.52736	0.460805	-7.65478	1.93645e-14	1.94813e-12
ENSMUSG00000055546	Timd4	220.147	-6.56997	0.858294	-7.65469	1.93784e-14	1.94813e-12
ENSMUSG00000095630	Igkv6-23	50.1666	-7.1432	0.933355	-7.65325	1.95966e-14	1.96146e-12
ENSMUSG00000025366	Esyt1	1408.51	-3.31574	0.433623	-7.6466	2.06361e-14	2.05652e-12
ENSMUSG00000030747	Dgat2	2562.38	-5.45529	0.713621	-7.64452	2.09725e-14	2.07287e-12
ENSMUSG00000022014	Epsti1	698.938	-5.03794	0.659031	-7.64447	2.09811e-14	2.07287e-12
ENSMUSG00000032946	Rasgrp2	298.88	-5.29582	0.692997	-7.6419	2.14031e-14	2.1055e-12
ENSMUSG00000057672	Pkn1	657.27	-2.31749	0.303327	-7.64025	2.16794e-14	2.12356e-12
ENSMUSG00000083199	Gm9432	488.487	3.04883	0.399751	7.62682	2.40621e-14	2.34693e-12
ENSMUSG00000054013	Tmem179	35.0618	-6.90854	0.906199	-7.62364	2.46612e-14	2.39517e-12
ENSMUSG00000076939	Iglv3	16.226	-8.11975	1.06567	-7.6194	2.54851e-14	2.46474e-12
ENSMUSG00000076580	Igkv8-27	42.4715	-9.37673	1.23117	-7.6161	2.61445e-14	2.5123e-12
ENSMUSG00000029195	Klb	89.8852	-5.95892	0.782437	-7.61585	2.61961e-14	2.5123e-12
ENSMUSG00000039037	St6galnac5	68.9137	-5.48435	0.720771	-7.60901	2.76214e-14	2.63796e-12
ENSMUSG00000031101	Sash3	490.425	-4.75578	0.62655	-7.59043	3.18835e-14	3.03237e-12
ENSMUSG00000047880	Cxcr5	155.05	-5.73457	0.755847	-7.58695	3.27526e-14	3.10216e-12
ENSMUSG00000091655	Gm8741	1503.68	2.6286	0.34654	7.58529	3.31747e-14	3.12921e-12
ENSMUSG00000030873	Scnn1b	92.9529	-7.26952	0.958556	-7.58383	3.35513e-14	3.15176e-12
ENSMUSG00000076563	Igkv5-48	57.289	-7.75605	1.02489	-7.5677	3.79891e-14	3.55407e-12
ENSMUSG00000021238	Aldh6a1	1459.2	-3.02468	0.400607	-7.55025	4.34418e-14	4.04768e-12
ENSMUSG00000093955	Ighv1-34	17.1655	-8.827	1.17074	-7.5397	4.71052e-14	4.37124e-12
ENSMUSG00000001657	Hoxc8	96.6685	-4.80143	0.637287	-7.53417	4.91437e-14	4.54203e-12
ENSMUSG00000102525		71.3103	-3.40883	0.452841	-7.52765	5.16614e-14	4.75555e-12
ENSMUSG00000093805	Gm9994	19.978	-4.1449	0.551015	-7.5223	5.38191e-14	4.93435e-12
ENSMUSG00000039981	Zc3h12d	190.232	-4.14548	0.551315	-7.51925	5.50919e-14	5.03092e-12
ENSMUSG00000030353	Tead4	408.037	2.84306	0.378566	7.51007	5.90963e-14	5.37518e-12
ENSMUSG00000048142	Nat8l	324.721	-6.58558	0.877449	-7.50538	6.12528e-14	5.54931e-12
ENSMUSG00000066361	Serpina3c	140.229	-6.71503	0.894907	-7.5036	6.20862e-14	5.60267e-12
ENSMUSG00000039196	Orm1	590.682	-6.70192	0.894742	-7.49034	6.86969e-14	6.17491e-12
ENSMUSG00000025006	Sorbs1	663.125	-4.63238	0.618547	-7.48913	6.93306e-14	6.20753e-12
ENSMUSG00000022878	Adipoq	2241.9	-7.10856	0.950139	-7.4816	7.34258e-14	6.54861e-12
ENSMUSG00000079563	Pglyrp2	65.3459	-7.29666	0.975683	-7.47852	7.5164e-14	6.67765e-12
ENSMUSG00000044405	Adig	356.27	-5.89024	0.787759	-7.47721	7.59175e-14	6.71855e-12
ENSMUSG00000040899	Ccr6	47.7594	-7.14378	0.95554	-7.47617	7.65178e-14	6.74563e-12
ENSMUSG00000095753	Igkv4-53	24.7183	-8.28359	1.10967	-7.4649	8.33637e-14	7.321e-12
ENSMUSG00000030495	Slc7a10	74.8442	-7.02606	0.942773	-7.45255	9.1555e-14	8.00967e-12
ENSMUSG00000076731	Ighv8-12	21.2205	-8.72662	1.17157	-7.44865	9.42975e-14	8.21823e-12
ENSMUSG00000044468	Fam46c	1298.46	-4.6874	0.629814	-7.44252	9.87853e-14	8.57673e-12
ENSMUSG00000016756	Cmah	296.306	-5.05572	0.679424	-7.44118	9.97881e-14	8.63111e-12
ENSMUSG00000041774	Ydjc	869.881	4.06822	0.547026	7.43698	1.03016e-13	8.87679e-12
ENSMUSG00000022248	Rad1	498.699	2.10606	0.283281	7.43453	1.0494e-13	9.00871e-12
ENSMUSG00000094117	Igkv3-12	46.6227	-7.66688	1.0317	-7.43134	1.07507e-13	9.19464e-12
ENSMUSG00000068227	Il2rb	282.28	-6.43333	0.86651	-7.42442	1.13277e-13	9.65216e-12
ENSMUSG00000025911	Adhfe1	286.937	-3.93272	0.529991	-7.42035	1.16813e-13	9.88108e-12
ENSMUSG00000076547	Igkv4-70	9.77864	-8.41558	1.13412	-7.42033	1.16826e-13	9.88108e-12
ENSMUSG00000076672	Ighv3-6	19.8556	-7.48852	1.00997	-7.41457	1.22023e-13	1.02827e-11
ENSMUSG00000001663	Gstt1	263.973	-3.81281	0.514432	-7.41169	1.24699e-13	1.04697e-11
ENSMUSG00000027331	Knstrn	923.983	3.04245	0.410785	7.40644	1.29739e-13	1.08531e-11
ENSMUSG00000045211	Nudt18	313.224	-2.67751	0.36165	-7.40359	1.32548e-13	1.10478e-11
ENSMUSG00000033096	Apmap	1266.99	-1.88622	0.254818	-7.40222	1.33925e-13	1.11221e-11
ENSMUSG00000012705	Retn	809.881	-7.21375	0.975504	-7.3949	1.41514e-13	1.16995e-11
ENSMUSG00000076540	Igkv4-80	20.9404	-8.86793	1.19925	-7.39454	1.41898e-13	1.16995e-11
ENSMUSG00000003528	Slc25a1	4249.7	-3.53445	0.478353	-7.38879	1.48173e-13	1.2173e-11
ENSMUSG00000037318	Traf3ip3	219.016	-5.84069	0.790535	-7.38828	1.48744e-13	1.21763e-11
ENSMUSG00000044197	Gpr146	598.814	-4.45968	0.604029	-7.38323	1.54493e-13	1.26019e-11
ENSMUSG00000028527	Ak4	1494.31	4.15268	0.562575	7.38156	1.5645e-13	1.27163e-11
ENSMUSG00000004612	Nkg7	105.478	-5.72608	0.775795	-7.38091	1.57206e-13	1.27326e-11
ENSMUSG00000042354	Gnl3	2819.37	2.09528	0.284729	7.35886	1.85491e-13	1.49706e-11
ENSMUSG00000032238	Rora	743.82	-3.25386	0.442312	-7.3565	1.88798e-13	1.51394e-11
ENSMUSG00000026770	Il2ra	79.1602	-5.26367	0.71552	-7.35642	1.88904e-13	1.51394e-11
ENSMUSG00000036570	Fxyd1	132.832	-4.84841	0.659184	-7.35517	1.90686e-13	1.5229e-11
ENSMUSG00000098318	1190002F15Rik	357.149	4.99745	0.680757	7.34102	2.11967e-13	1.68698e-11
ENSMUSG00000071178	Serpina1b	459.176	-5.9992	0.81739	-7.33946	2.14455e-13	1.70087e-11
ENSMUSG00000032315	Cyp1a1	12.7182	-7.75381	1.05661	-7.3384	2.16164e-13	1.70851e-11
ENSMUSG00000022665	Ccdc80	2080.61	-3.85831	0.525973	-7.33556	2.20791e-13	1.73909e-11
ENSMUSG00000081603	Gm14681	2707.78	2.61091	0.355975	7.33453	2.22506e-13	1.7466e-11
ENSMUSG00000020646	Mboat2	654.54	3.86502	0.52746	7.3276	2.34303e-13	1.83285e-11
ENSMUSG00000044217	Aqp5	5827.21	4.68596	0.639533	7.32715	2.35093e-13	1.83285e-11
ENSMUSG00000026621	2017-03-01	44.3783	-6.0046	0.819865	-7.32389	2.40889e-13	1.87167e-11
ENSMUSG00000025869	Nop16	1631.51	2.4854	0.33945	7.32186	2.44559e-13	1.89376e-11
ENSMUSG00000092021	Gbp11	22.1887	-7.67181	1.04799	-7.32052	2.47007e-13	1.90628e-11
ENSMUSG00000024353	Mzb1	106.992	-6.17035	0.843095	-7.31869	2.50404e-13	1.92601e-11
ENSMUSG00000019278	Dpep1	228.565	-5.03518	0.688346	-7.31489	2.57584e-13	1.97461e-11
ENSMUSG00000025784	Clec3b	241.247	-5.58818	0.764127	-7.31315	2.60956e-13	1.98635e-11
ENSMUSG00000074141	Il4i1	236.855	-4.60873	0.63023	-7.31278	2.61671e-13	1.98635e-11
ENSMUSG00000094094	Igkv5-45	13.8255	-8.58184	1.17354	-7.31276	2.61715e-13	1.98635e-11
ENSMUSG00000021391	Cenpp	379.864	3.84598	0.526083	7.31061	2.6594e-13	2.01176e-11
ENSMUSG00000095585		207.991	-8.36263	1.14421	-7.30868	2.69776e-13	2.03406e-11
ENSMUSG00000096632	Igkv9-124	11.546	-8.47683	1.16093	-7.30178	2.83978e-13	2.13412e-11
ENSMUSG00000019942	Cdk1	2187.68	3.4378	0.470879	7.30082	2.86029e-13	2.14251e-11
ENSMUSG00000010760	Phlda2	142.558	5.02902	0.689061	7.29837	2.91285e-13	2.17477e-11
ENSMUSG00000042097	Zfp239	397.165	2.97521	0.407898	7.29401	3.00859e-13	2.23896e-11
ENSMUSG00000018846	Pank3	3818.85	-2.84108	0.389948	-7.2858	3.19767e-13	2.37197e-11
ENSMUSG00000082902	Ccl19-ps1	136.954	-8.72115	1.19777	-7.28113	3.31028e-13	2.44758e-11
ENSMUSG00000095583	Ighv14-2	19.2257	-7.18669	0.987827	-7.27525	3.45776e-13	2.54283e-11
ENSMUSG00000025461	Cd163l1	20.399	-8.39097	1.15338	-7.27511	3.46129e-13	2.54283e-11
ENSMUSG00000039428	Tmem135	1430.17	-2.26016	0.310748	-7.27328	3.50867e-13	2.5694e-11
ENSMUSG00000076463	Trbv3	30.8321	-8.811	1.21158	-7.27234	3.53315e-13	2.57909e-11
ENSMUSG00000090555	Gm8893	94.5564	-5.80201	0.798883	-7.26265	3.7959e-13	2.76209e-11
ENSMUSG00000021594	Srd5a1	373.924	4.08982	0.563329	7.2601	3.86811e-13	2.80573e-11
ENSMUSG00000004929	Thop1	1851.33	3.07391	0.423581	7.25698	3.95838e-13	2.86214e-11
ENSMUSG00000029447	Cct6a	6121.34	1.94419	0.267934	7.25624	3.98005e-13	2.86876e-11
ENSMUSG00000028359	Orm3	16.6686	-6.88754	0.950792	-7.24401	4.35622e-13	3.13006e-11
ENSMUSG00000059900	Tmem40	419.478	4.27375	0.590088	7.24255	4.40315e-13	3.15389e-11
ENSMUSG00000079588	Tmem182	132.255	-5.97445	0.826156	-7.23162	4.7728e-13	3.40802e-11
ENSMUSG00000050600	Zfp831	85.6355	-7.2277	1.00001	-7.2276	4.91614e-13	3.49946e-11
ENSMUSG00000020963	Tshr	150.616	-7.27011	1.00659	-7.22249	5.10436e-13	3.6222e-11
ENSMUSG00000021892	Sh3bp5	941.595	-3.65907	0.506656	-7.22201	5.12259e-13	3.62392e-11
ENSMUSG00000025509	Pnpla2	4483.79	-3.56006	0.493504	-7.21383	5.44e-13	3.83663e-11
ENSMUSG00000078532	Nkain1	177.84	4.13006	0.57268	7.2118	5.52164e-13	3.88225e-11
ENSMUSG00000021356	Irf4	127.655	-6.20388	0.860525	-7.20941	5.61954e-13	3.939e-11
ENSMUSG00000022814	Umps	1600.86	2.0963	0.290844	7.20766	5.69222e-13	3.97778e-11
ENSMUSG00000082088	Gm15753	74.1083	-3.89921	0.54104	-7.20688	5.72503e-13	3.98856e-11
ENSMUSG00000035697	Hmha1	1262.98	-4.7916	0.666448	-7.18975	6.49104e-13	4.50852e-11
ENSMUSG00000045569	Mc2r	47.3851	-7.35488	1.02324	-7.18782	6.58319e-13	4.55871e-11
ENSMUSG00000053553	3110082I17Rik	552.7	2.36672	0.329335	7.18636	6.65396e-13	4.59384e-11
ENSMUSG00000037944	Ccr7	354.427	-6.66204	0.927244	-7.18478	6.73175e-13	4.63359e-11
ENSMUSG00000051817	Sox12	377.678	2.62058	0.365204	7.17567	7.19518e-13	4.93774e-11
ENSMUSG00000029368	Alb	90.1927	-7.89283	1.10055	-7.17173	7.4054e-13	5.06684e-11
ENSMUSG00000041132	N4bp2l1	228.017	-3.01435	0.420824	-7.16297	7.89485e-13	5.38565e-11
ENSMUSG00000035929	H2-Q4	1931.8	-2.98472	0.416791	-7.16118	7.99841e-13	5.44011e-11
ENSMUSG00000070034	Sp110	427.708	-3.94341	0.550832	-7.15901	8.12608e-13	5.51059e-11
ENSMUSG00000025357	Dgka	1092.01	-3.18591	0.445104	-7.15769	8.20491e-13	5.54763e-11
ENSMUSG00000056973	Ces1d	1447.69	-7.09266	0.99141	-7.15411	8.42146e-13	5.67731e-11
ENSMUSG00000102700		86.9648	4.49784	0.628917	7.15173	8.56937e-13	5.76007e-11
ENSMUSG00000001416	Cct3	9421.61	2.14388	0.29997	7.14696	8.87187e-13	5.94597e-11
ENSMUSG00000026107	Nabp1	995.995	-2.20135	0.308303	-7.14022	9.31808e-13	6.22682e-11
ENSMUSG00000057069	Ero1lb	401.955	-2.09943	0.294294	-7.1338	9.76346e-13	6.50547e-11
ENSMUSG00000020190	Mknk2	2884.3	-2.22626	0.312212	-7.13059	9.99413e-13	6.63987e-11
ENSMUSG00000027332	Ivd	1596.02	-1.9725	0.276645	-7.13009	1.00305e-12	6.64478e-11
ENSMUSG00000026922	Agpat2	1733.57	-3.38848	0.476378	-7.11301	1.13537e-12	7.49967e-11
ENSMUSG00000095642	Ighv14-3	8.47117	-7.4776	1.05142	-7.11193	1.14432e-12	7.53706e-11
ENSMUSG00000020437	Myo1g	476.293	-4.89136	0.687911	-7.11045	1.15662e-12	7.59626e-11
ENSMUSG00000063804	Lin28b	125.424	7.18899	1.01164	7.1063	1.19198e-12	7.80611e-11
ENSMUSG00000064105	Cnnm2	263.17	-2.45799	0.345919	-7.10568	1.19728e-12	7.81844e-11
ENSMUSG00000039521	Foxp3	31.8516	-5.89915	0.831372	-7.09568	1.28719e-12	8.38175e-11
ENSMUSG00000020739	Nup85	3348.79	2.74284	0.386646	7.09392	1.30361e-12	8.46463e-11
ENSMUSG00000056268	Dennd1b	546.463	-2.38599	0.336603	-7.08842	1.3565e-12	8.78316e-11
ENSMUSG00000025085	Ablim1	1309.63	-4.97706	0.702457	-7.08521	1.38835e-12	8.96406e-11
ENSMUSG00000025279	Dnase1l3	183.215	-6.04631	0.853467	-7.08441	1.39636e-12	8.97216e-11
ENSMUSG00000068922	Msto1	760.261	2.04793	0.28908	7.08431	1.39743e-12	8.97216e-11
ENSMUSG00000060550	H2-Q7	1134.46	-3.60434	0.509156	-7.07905	1.45147e-12	9.29307e-11
ENSMUSG00000045775	Slc16a5	22.2759	-5.78823	0.817753	-7.07821	1.46025e-12	9.32323e-11
ENSMUSG00000028115	Bnipl	958.285	4.90166	0.692672	7.07644	1.47901e-12	9.41681e-11
ENSMUSG00000030316	Tamm41	602.743	2.40593	0.340362	7.06876	1.56329e-12	9.92582e-11
ENSMUSG00000040013	Fkbp6	655.038	6.67595	0.945567	7.06026	1.66189e-12	1.05227e-10
ENSMUSG00000029375	Cxcl15	20.2135	-6.89199	0.976482	-7.05798	1.68945e-12	1.06678e-10
ENSMUSG00000022840	Adcy5	182.336	-5.04672	0.715669	-7.05176	1.76674e-12	1.11251e-10
ENSMUSG00000090602	Gm5611	1333.51	2.76137	0.391738	7.04903	1.80173e-12	1.13144e-10
ENSMUSG00000032564	Cpne4	46.3582	-8.22111	1.16862	-7.03489	1.99416e-12	1.24886e-10
ENSMUSG00000041538	H2-Ob	201.266	-5.32813	0.758119	-7.02809	2.09374e-12	1.30765e-10
ENSMUSG00000066687	Zbtb16	116.414	-6.3162	0.898886	-7.0267	2.11476e-12	1.31719e-10
ENSMUSG00000085887	Arhgap27os3	58.6755	-5.0564	0.719722	-7.0255	2.13307e-12	1.32499e-10
ENSMUSG00000020395	Itk	286.201	-7.37197	1.04971	-7.02285	2.17385e-12	1.34667e-10
ENSMUSG00000029499	Pxmp2	70.93	-3.46896	0.494154	-7.02001	2.2185e-12	1.37063e-10
ENSMUSG00000034810	Scn7a	458.717	-4.21882	0.601101	-7.01848	2.24298e-12	1.38203e-10
ENSMUSG00000028896	Rcc1	1869.23	2.50081	0.356427	7.01634	2.27754e-12	1.39956e-10
ENSMUSG00000001741	Il16	260.386	-4.69344	0.669454	-7.01085	2.36877e-12	1.45172e-10
ENSMUSG00000006589	Aprt	3067.74	2.69022	0.384076	7.00441	2.48034e-12	1.51605e-10
ENSMUSG00000022234	Cct5	14374.4	2.00198	0.285926	7.00174	2.52796e-12	1.54105e-10
ENSMUSG00000031933	Folr4	47.7709	-7.50386	1.07204	-6.99963	2.56636e-12	1.56031e-10
ENSMUSG00000050357	Rltpr	105.361	-4.17736	0.596978	-6.99752	2.60536e-12	1.57983e-10
ENSMUSG00000034422	Parp14	1093.13	-2.9325	0.41959	-6.98896	2.76932e-12	1.67482e-10
ENSMUSG00000075419	Dolk	446.781	-1.5181	0.217257	-6.98757	2.79694e-12	1.68707e-10
ENSMUSG00000050912	Tmem123	4433.6	-2.21979	0.317758	-6.98579	2.83258e-12	1.70408e-10
ENSMUSG00000038145	Snrk	961.594	-2.82608	0.40491	-6.97954	2.96155e-12	1.77701e-10
ENSMUSG00000027605	Acss2	913.345	-4.1389	0.59304	-6.97912	2.97025e-12	1.77758e-10
ENSMUSG00000028071	Sh2d2a	122.643	-6.73457	0.965251	-6.97701	3.01526e-12	1.79981e-10
ENSMUSG00000005683	Cs	6736.53	-2.19582	0.315171	-6.9671	3.23549e-12	1.92625e-10
ENSMUSG00000042942	Greb1l	355.092	4.82256	0.692796	6.96101	3.37835e-12	2.0061e-10
ENSMUSG00000052142	Rasal3	411.946	-5.28569	0.760259	-6.95249	3.58885e-12	2.12558e-10
ENSMUSG00000042808	Gpx2	196.864	6.48168	0.932788	6.94871	3.68645e-12	2.17776e-10
ENSMUSG00000054766	Set	11056.2	1.8366	0.264349	6.94764	3.71435e-12	2.1886e-10
ENSMUSG00000027804	Ppid	3084.01	2.09165	0.30136	6.9407	3.90149e-12	2.29297e-10
ENSMUSG00000026009	Icos	116.924	-6.6584	0.960179	-6.93454	4.07533e-12	2.38902e-10
ENSMUSG00000020340	Cyfip2	530.468	-4.94782	0.713593	-6.93368	4.10042e-12	2.3976e-10
ENSMUSG00000098985	Gm27219	309.285	2.63236	0.379994	6.92737	4.28723e-12	2.50045e-10
ENSMUSG00000062867	Impdh2	8004.21	2.83422	0.409401	6.92284	4.4268e-12	2.5753e-10
ENSMUSG00000001497	Pax9	174.531	5.10648	0.73949	6.9054	5.00614e-12	2.90496e-10
ENSMUSG00000081405	Gm13142	101.536	-2.88994	0.418808	-6.90039	5.18588e-12	2.98725e-10
ENSMUSG00000073878	Gm13304	447.183	-8.00693	1.16036	-6.90036	5.18706e-12	2.98725e-10
ENSMUSG00000094065	Gm21541	447.183	-8.00693	1.16036	-6.90036	5.18706e-12	2.98725e-10
ENSMUSG00000096271	Ccl21c	446.726	-8.00579	1.16034	-6.89951	5.21836e-12	2.99775e-10
ENSMUSG00000096271	Ccl21b	446.726	-8.00579	1.16034	-6.89951	5.21836e-12	2.99775e-10
ENSMUSG00000040034	Nup43	871.939	2.43766	0.353354	6.89864	5.25029e-12	3.00855e-10
ENSMUSG00000032652	Crebl2	369.748	-2.59407	0.37631	-6.89344	5.44573e-12	3.11276e-10
ENSMUSG00000031497	Tnfsf13b	35.1298	-4.21073	0.61103	-6.8912	5.53231e-12	3.15438e-10
ENSMUSG00000033849	B3galt2	203.116	-7.02067	1.01905	-6.88942	5.60188e-12	3.18612e-10
ENSMUSG00000028633	Ctps	2868.54	2.32376	0.337315	6.889	5.61841e-12	3.18761e-10
ENSMUSG00000005465	Il27ra	183.644	-5.90987	0.858512	-6.88386	5.82521e-12	3.29678e-10
ENSMUSG00000029482	Aacs	1336.83	-3.15892	0.458947	-6.88297	5.86177e-12	3.3093e-10
ENSMUSG00000094872	Igkv9-120	16.7261	-7.50187	1.09037	-6.88011	5.98055e-12	3.36807e-10
ENSMUSG00000028391	Wdr31	263.128	4.3319	0.629765	6.8786	6.04417e-12	3.39555e-10
ENSMUSG00000049241	Hcar1	172.83	-6.65588	0.967787	-6.87742	6.09473e-12	3.41108e-10
ENSMUSG00000015316	Slamf1	40.8486	-5.56521	0.80922	-6.87726	6.10158e-12	3.41108e-10
ENSMUSG00000022748	Cmss1	826.516	2.86888	0.417229	6.87603	6.15416e-12	3.43211e-10
ENSMUSG00000033585	Ndn	83.2958	-4.2108	0.612446	-6.87539	6.18216e-12	3.43577e-10
ENSMUSG00000079547	H2-DMb1	284.481	-3.14428	0.457337	-6.87519	6.19071e-12	3.43577e-10
ENSMUSG00000022621	Rabl2	278.665	1.68391	0.24497	6.87392	6.24603e-12	3.4581e-10
ENSMUSG00000022584	Ly6c2	228.31	-4.71184	0.686448	-6.86409	6.69143e-12	3.69576e-10
ENSMUSG00000004661	Arid3b	86.053	-4.00714	0.583834	-6.86349	6.71981e-12	3.70252e-10
ENSMUSG00000079557	2017-03-02	653.895	-1.97677	0.288041	-6.86282	6.75119e-12	3.71089e-10
ENSMUSG00000002578	Ikzf4	48.5616	-4.50359	0.656413	-6.86092	6.842e-12	3.7518e-10
ENSMUSG00000042306	S100a14	1138.72	5.02505	0.732497	6.86016	6.87845e-12	3.76279e-10
ENSMUSG00000017716	Birc5	2022.15	3.75416	0.547322	6.85914	6.92772e-12	3.78072e-10
ENSMUSG00000075266	Cenpw	453.611	3.80622	0.554984	6.85826	6.97056e-12	3.79506e-10
ENSMUSG00000086846	Gm13642	188.65	2.37584	0.346603	6.85466	7.14836e-12	3.88264e-10
ENSMUSG00000038058	Nod1	377.106	-2.84564	0.41552	-6.84837	7.46953e-12	4.04545e-10
ENSMUSG00000076646	Ighv2-6-8	14.6441	-8.37454	1.2229	-6.84811	7.48341e-12	4.04545e-10
ENSMUSG00000042010	Acacb	3048.95	-5.55274	0.811075	-6.84615	7.58659e-12	4.09085e-10
ENSMUSG00000022218	Tgm1	364.849	-4.05167	0.59186	-6.84566	7.61243e-12	4.09085e-10
ENSMUSG00000002668	Dennd1c	212.606	-4.06365	0.593623	-6.8455	7.62093e-12	4.09085e-10
ENSMUSG00000041731	Pgm5	85.395	-5.71166	0.835817	-6.83362	8.27967e-12	4.42004e-10
ENSMUSG00000094356	Igkv8-28	12.127	-8.23842	1.20559	-6.83353	8.28488e-12	4.42004e-10
ENSMUSG00000071041	Gm15210	3294.95	2.8272	0.413741	6.83327	8.30024e-12	4.42004e-10
ENSMUSG00000053801	Grwd1	1132.04	2.28169	0.333919	6.83308	8.31132e-12	4.42004e-10
ENSMUSG00000076534	Igkv12-89	11.2994	-8.20302	1.20066	-6.83211	8.3675e-12	4.43961e-10
ENSMUSG00000032175	Tyk2	827.453	-1.12512	0.164781	-6.82799	8.61129e-12	4.55841e-10
ENSMUSG00000024007	Ppil1	1986.9	2.86904	0.420467	6.82347	8.88702e-12	4.69354e-10
ENSMUSG00000056429	Tgoln1	3828.75	-2.3193	0.340342	-6.81462	9.45132e-12	4.98009e-10
ENSMUSG00000049971	Glt1d1	113.24	6.69849	0.983121	6.81349	9.52573e-12	5.00778e-10
ENSMUSG00000039158	Akna	680.035	-3.63833	0.534162	-6.81127	9.67382e-12	5.07399e-10
ENSMUSG00000028010	Gar1	963.664	2.36767	0.347844	6.80671	9.98568e-12	5.22561e-10
ENSMUSG00000022562	Oplah	726.375	-2.8698	0.421692	-6.80543	1.00751e-11	5.26037e-10
ENSMUSG00000028587	Orc1	227.357	2.92084	0.429278	6.80407	1.01707e-11	5.29823e-10
ENSMUSG00000096515	Igkv14-100	13.6104	-7.72019	1.13502	-6.80181	1.03313e-11	5.36972e-10
ENSMUSG00000042462	Dctpp1	3685.26	4.37691	0.643648	6.80016	1.04502e-11	5.41922e-10
ENSMUSG00000034850	Tmem127	1478.7	-1.51998	0.223664	-6.79584	1.07685e-11	5.57167e-10
ENSMUSG00000022881	Rfc4	1220.32	3.16634	0.466486	6.78765	1.13978e-11	5.88231e-10
ENSMUSG00000094940	Ighv1-84	10.9613	-7.55345	1.11288	-6.78732	1.14235e-11	5.88231e-10
ENSMUSG00000040621	Gemin8	357.08	2.3956	0.352967	6.78704	1.14459e-11	5.88231e-10
ENSMUSG00000029363	Rfc5	1823.32	2.86245	0.421788	6.78647	1.14906e-11	5.8921e-10
ENSMUSG00000058297	Spock2	75.5726	-4.2065	0.619868	-6.78612	1.15193e-11	5.89362e-10
ENSMUSG00000032400	Zwilch	572.879	2.93085	0.43191	6.78579	1.15454e-11	5.89379e-10
ENSMUSG00000095866	Ighv2-4	10.2834	-8.13889	1.19957	-6.78484	1.16213e-11	5.91938e-10
ENSMUSG00000028076	Cd1d1	640.125	-3.88935	0.573411	-6.78283	1.17848e-11	5.98933e-10
ENSMUSG00000022476	Polr3h	1815.22	2.48825	0.366922	6.78141	1.19008e-11	6.0349e-10
ENSMUSG00000026581	Sell	781.065	-7.20213	1.06219	-6.78048	1.19775e-11	6.06042e-10
ENSMUSG00000028427	Aqp7	139.575	-7.06808	1.04276	-6.77824	1.2165e-11	6.14174e-10
ENSMUSG00000030745	Il21r	323.66	-4.2844	0.63228	-6.77611	1.23458e-11	6.21592e-10
ENSMUSG00000042215	Bag2	715.32	2.46174	0.363319	6.77569	1.23818e-11	6.21592e-10
ENSMUSG00000094951	Ighv5-6	11.9185	-8.19461	1.20944	-6.77555	1.23933e-11	6.21592e-10
ENSMUSG00000004110	Cacna1e	48.0142	-5.14371	0.759245	-6.77477	1.24606e-11	6.23599e-10
ENSMUSG00000022370	Mrpl13	2303.07	2.04219	0.301524	6.7729	1.26229e-11	6.30349e-10
ENSMUSG00000066366	Serpina1a	218.482	-5.87457	0.867782	-6.76963	1.29112e-11	6.41991e-10
ENSMUSG00000026853	Crat	1299.91	-3.33426	0.492533	-6.76962	1.29121e-11	6.41991e-10
ENSMUSG00000048163	Selplg	665.745	-4.26557	0.630542	-6.76493	1.33373e-11	6.61699e-10
ENSMUSG00000026208	Des	219.953	-3.83098	0.566444	-6.76321	1.34967e-11	6.68157e-10
ENSMUSG00000059994	Fcrl1	120.006	-6.83481	1.01123	-6.75891	1.39032e-11	6.86801e-10
ENSMUSG00000002007	Srpk3	36.7956	-6.02973	0.892477	-6.75617	1.41687e-11	6.97335e-10
ENSMUSG00000024537	Psmg2	967.107	1.59457	0.23602	6.75608	1.41773e-11	6.97335e-10
ENSMUSG00000008450	Nutf2	2417.5	1.76314	0.261063	6.75369	1.44131e-11	7.07414e-10
ENSMUSG00000032586	Traip	398.68	2.98714	0.442421	6.75179	1.46028e-11	7.15195e-10
ENSMUSG00000020712	Tcam1	65.3487	4.44278	0.658186	6.75004	1.47806e-11	7.22359e-10
ENSMUSG00000095457	Gm8989	128.913	-4.88635	0.724427	-6.74512	1.52896e-11	7.45645e-10
ENSMUSG00000020917	Acly	16115.4	-3.19702	0.474403	-6.73905	1.59429e-11	7.75853e-10
ENSMUSG00000022407	Adsl	3218.3	2.32782	0.34614	6.72509	1.75487e-11	8.52142e-10
ENSMUSG00000081865	Gm15484	1398.42	2.80592	0.41725	6.72479	1.75849e-11	8.52142e-10
ENSMUSG00000096670	Ighv2-6	15.6818	-6.85573	1.01952	-6.72444	1.76263e-11	8.52347e-10
ENSMUSG00000000673	Haao	42.3959	-4.69865	0.698798	-6.7239	1.76925e-11	8.53745e-10
ENSMUSG00000019464	Ptger1	332.53	-2.25276	0.335395	-6.71674	1.85836e-11	8.94861e-10
ENSMUSG00000079363	Gbp4	268.002	-4.23466	0.630567	-6.71564	1.87241e-11	8.99737e-10
ENSMUSG00000079478	Sssca1	402.449	2.31394	0.34485	6.70998	1.94657e-11	9.33417e-10
ENSMUSG00000046434	Hnrnpa1	18955.5	2.07389	0.309445	6.70198	2.05612e-11	9.83889e-10
ENSMUSG00000005338	Cadm3	59.3066	-4.23677	0.632819	-6.69507	2.15563e-11	1.02936e-09
ENSMUSG00000003868	Ruvbl2	2449.3	2.27579	0.339989	6.69371	2.17582e-11	1.03684e-09
ENSMUSG00000041187	Prkd2	517.647	-2.76408	0.413266	-6.6884	2.2563e-11	1.07296e-09
ENSMUSG00000096672	Ighv1-63	15.891	-7.09225	1.0606	-6.68699	2.2781e-11	1.08108e-09
ENSMUSG00000104348		31.8569	-3.97576	0.594604	-6.68641	2.28715e-11	1.08314e-09
ENSMUSG00000086513	9130208D14Rik	146.277	-4.56859	0.684399	-6.67534	2.46663e-11	1.16572e-09
ENSMUSG00000073008	Gpr174	103.536	-7.45423	1.11697	-6.6736	2.49602e-11	1.17719e-09
ENSMUSG00000090019	Gimap1	115.871	-4.96288	0.743695	-6.67327	2.50168e-11	1.17743e-09
ENSMUSG00000035683	Melk	551.005	2.96657	0.444748	6.67023	2.55395e-11	1.19629e-09
ENSMUSG00000005763	Cd247	174.792	-6.68993	1.00298	-6.67007	2.55677e-11	1.19629e-09
ENSMUSG00000060802	B2m	12921.4	-3.01498	0.452018	-6.67004	2.55739e-11	1.19629e-09
ENSMUSG00000051041	Olfml1	73.829	-6.1072	0.916218	-6.66567	2.63467e-11	1.22993e-09
ENSMUSG00000045455	Gm9797	2861.77	3.38408	0.508374	6.65668	2.80089e-11	1.30486e-09
ENSMUSG00000071005	Ccl19	638.801	-8.39368	1.26169	-6.65275	2.87667e-11	1.33745e-09
ENSMUSG00000025995	Wdr75	1485.07	1.47897	0.222392	6.65029	2.92519e-11	1.35725e-09
ENSMUSG00000093894	Ighv1-53	30.4249	-7.76803	1.16826	-6.64923	2.94631e-11	1.36429e-09
ENSMUSG00000008690	Ncaph2	5000.02	1.84215	0.27719	6.64581	3.01564e-11	1.39358e-09
ENSMUSG00000076462	Trbv2	20.7539	-8.35267	1.25722	-6.64378	3.05746e-11	1.41006e-09
ENSMUSG00000048007	Timm8a1	3203.12	3.32651	0.500972	6.6401	3.1346e-11	1.44274e-09
ENSMUSG00000007050	Lsm2	733.025	2.08689	0.314525	6.63506	3.24369e-11	1.48995e-09
ENSMUSG00000094006	Igkv4-59	53.7805	-6.1271	0.92355	-6.63429	3.26068e-11	1.49476e-09
ENSMUSG00000027465	Tbc1d20	2193.17	-1.92429	0.29013	-6.63249	3.30074e-11	1.5101e-09
ENSMUSG00000031629	Cenpu	97.6238	2.44377	0.36848	6.63202	3.31118e-11	1.5114e-09
ENSMUSG00000103490		18.0446	-6.3267	0.953998	-6.63177	3.31676e-11	1.5114e-09
ENSMUSG00000061947	Serpina10	24.7938	-7.37352	1.112	-6.63085	3.33763e-11	1.51789e-09
ENSMUSG00000036223	Ska1	297.44	3.48565	0.525711	6.63036	3.34858e-11	1.51986e-09
ENSMUSG00000096459	Ighv9-3	8.84243	-7.34452	1.10848	-6.62576	3.45455e-11	1.56486e-09
ENSMUSG00000024177	Nme4	1155.91	4.16996	0.62942	6.62508	3.47058e-11	1.56902e-09
ENSMUSG00000022876	Samsn1	184.925	-4.90721	0.74085	-6.62376	3.50187e-11	1.58005e-09
ENSMUSG00000022768	Ccdc116	92.995	4.04484	0.611116	6.61879	3.62159e-11	1.63085e-09
ENSMUSG00000036587	Fut7	25.555	-5.38808	0.814113	-6.61834	3.63255e-11	1.63258e-09
ENSMUSG00000028603	Scp2	4142.47	-1.88768	0.28529	-6.61671	3.67284e-11	1.64734e-09
ENSMUSG00000103126		14.7892	-6.99465	1.05716	-6.61643	3.67977e-11	1.64734e-09
ENSMUSG00000049115	Agtr1a	55.9807	-3.58905	0.54261	-6.61443	3.72993e-11	1.66655e-09
ENSMUSG00000067235	H2-Q10	392.665	-2.86895	0.433867	-6.61252	3.77841e-11	1.68492e-09
ENSMUSG00000001366	Fbxo9	645.328	-1.40167	0.211996	-6.61177	3.79762e-11	1.6902e-09
ENSMUSG00000068039	Tcp1	7883.23	1.43955	0.217749	6.61106	3.81565e-11	1.69493e-09
ENSMUSG00000022427	Tomm22	4507.64	2.16693	0.328564	6.59515	4.24839e-11	1.88351e-09
ENSMUSG00000091705	H2-Q2	238.279	-3.47118	0.526372	-6.59454	4.26575e-11	1.88707e-09
ENSMUSG00000063286	Gm8995	732.734	-4.87314	0.738994	-6.59429	4.2729e-11	1.88707e-09
ENSMUSG00000010476	Ebf3	91.9563	-4.64611	0.704636	-6.59363	4.29194e-11	1.89184e-09
ENSMUSG00000022894	Adamts5	936.633	-4.7054	0.714329	-6.58716	4.48318e-11	1.97234e-09
ENSMUSG00000024078	Ttc27	1003.47	1.90029	0.288571	6.58518	4.54335e-11	1.99498e-09
ENSMUSG00000029804	Herc3	602.262	-2.41964	0.36747	-6.58459	4.56156e-11	1.99915e-09
ENSMUSG00000098112	Bin2	306.564	-4.06494	0.61762	-6.58162	4.65349e-11	2.03555e-09
ENSMUSG00000009535	Rnmt	1386.16	1.6332	0.248197	6.58025	4.69663e-11	2.0505e-09
ENSMUSG00000092390	Gm20541	76.8408	4.05491	0.616268	6.57978	4.71149e-11	2.05308e-09
ENSMUSG00000043631	Ecm2	93.1334	-2.98477	0.453855	-6.57647	4.81736e-11	2.09523e-09
ENSMUSG00000039474	Wfs1	291.989	-2.43895	0.371089	-6.57242	4.95044e-11	2.14903e-09
ENSMUSG00000021583	Erap1	1330.58	-1.47585	0.224571	-6.57186	4.96921e-11	2.15311e-09
ENSMUSG00000040037	Negr1	76.7936	-7.11975	1.08346	-6.57131	4.98735e-11	2.15689e-09
ENSMUSG00000030554	Synm	227.247	-4.29029	0.652912	-6.57101	4.99745e-11	2.15719e-09
ENSMUSG00000000605	Clcn4-2	1298.98	-1.06964	0.16282	-6.56944	5.05055e-11	2.17601e-09
ENSMUSG00000035686	Thrsp	10393	-5.54811	0.846886	-6.55119	5.70807e-11	2.45468e-09
ENSMUSG00000044201	Cdc25c	288.281	3.41559	0.521555	6.54886	5.79772e-11	2.48857e-09
ENSMUSG00000002204	Napsa	116.913	-4.32478	0.660518	-6.54756	5.84833e-11	2.5056e-09
ENSMUSG00000054892	Txk	89.0512	-6.4822	0.990468	-6.54458	5.96626e-11	2.55135e-09
ENSMUSG00000055994	Nod2	104.087	-3.3739	0.515792	-6.5412	6.10288e-11	2.60492e-09
ENSMUSG00000032515	Csrnp1	278.945	-2.41901	0.369933	-6.53906	6.1908e-11	2.63754e-09
ENSMUSG00000095442	Ighv1-4	17.0007	-7.62111	1.16743	-6.52813	6.65957e-11	2.83199e-09
ENSMUSG00000032373	Car12	2209.1	4.66992	0.715844	6.52365	6.86159e-11	2.91249e-09
ENSMUSG00000027375	Mal	21.1416	-4.18099	0.641309	-6.51946	7.05593e-11	2.98944e-09
ENSMUSG00000062075	Lmnb2	777.787	1.66996	0.25619	6.51845	7.1036e-11	3.00409e-09
ENSMUSG00000057367	Birc2	848.253	-1.90022	0.291596	-6.51662	7.19087e-11	3.03539e-09
ENSMUSG00000054115	Skp2	903.471	3.38274	0.519168	6.51569	7.23539e-11	3.04857e-09
ENSMUSG00000064262	Gimap8	350.074	-5.23781	0.803944	-6.51515	7.2617e-11	3.05404e-09
ENSMUSG00000059796	Eif4a1	31538.9	1.92459	0.295558	6.51172	7.42961e-11	3.11894e-09
ENSMUSG00000024610	Cd74	5897.53	-4.31687	0.663124	-6.50989	7.52045e-11	3.14697e-09
ENSMUSG00000097769	Snhg4	450.062	2.40144	0.368895	6.50982	7.52385e-11	3.14697e-09
ENSMUSG00000028394	Pole3	1812.47	1.70361	0.261777	6.50789	7.62124e-11	3.1819e-09
ENSMUSG00000018566	Slc2a4	443.925	-5.8712	0.902547	-6.50515	7.7618e-11	3.23469e-09
ENSMUSG00000040749	Siah1b	248.608	2.14413	0.329747	6.50234	7.90791e-11	3.28961e-09
ENSMUSG00000037049	Smpd1	562.46	-2.37133	0.364756	-6.50113	7.97201e-11	3.31026e-09
ENSMUSG00000095682	Igkv3-1	6.11729	-7.67276	1.18071	-6.49843	8.11646e-11	3.35825e-09
ENSMUSG00000008496	Pou2f2	160.221	-4.17884	0.643055	-6.49842	8.11688e-11	3.35825e-09
ENSMUSG00000022836	Mylk	942.712	-3.53905	0.545032	-6.49329	8.39802e-11	3.46831e-09
ENSMUSG00000079225	Gm9531	3235.29	1.90482	0.293522	6.48953	8.61026e-11	3.54956e-09
ENSMUSG00000026860	Sh3glb2	714.725	-1.48388	0.228686	-6.48873	8.65648e-11	3.56221e-09
ENSMUSG00000084796	Mir142hg	72.9736	-5.61602	0.865744	-6.48692	8.76082e-11	3.59869e-09
ENSMUSG00000040006	Ginm1	777.481	-2.27252	0.350386	-6.48575	8.82904e-11	3.62022e-09
ENSMUSG00000045799	Gm9800	21879.1	1.9596	0.302251	6.48337	8.96959e-11	3.67128e-09
ENSMUSG00000055413	H2-Q5	201.18	-2.90696	0.449129	-6.47244	9.64333e-11	3.94001e-09
ENSMUSG00000091311	Spata31d1b	31.3582	-7.30493	1.12879	-6.47147	9.70558e-11	3.95839e-09
ENSMUSG00000037649	H2-DMa	277.891	-3.29643	0.509532	-6.46953	9.83065e-11	3.99942e-09
ENSMUSG00000022346	Myc	3470.56	2.75498	0.42585	6.46937	9.84109e-11	3.99942e-09
ENSMUSG00000028068	Iqgap3	845.084	3.7439	0.578765	6.46876	9.88078e-11	4.00845e-09
ENSMUSG00000048087	Gm4737	4638.18	2.47956	0.383457	6.46634	1.00403e-10	4.06597e-09
ENSMUSG00000025403	Shmt2	3944.79	2.53986	0.392807	6.46593	1.00677e-10	4.06987e-09
ENSMUSG00000072849	Serpina1e	109.824	-5.83256	0.902287	-6.46419	1.01842e-10	4.10505e-09
ENSMUSG00000038482	Tfdp1	3116.04	1.89654	0.293396	6.4641	1.01905e-10	4.10505e-09
ENSMUSG00000026415	Fcamr	40.7935	-6.22228	0.963614	-6.45724	1.06632e-10	4.2879e-09
ENSMUSG00000026019	Wdr12	1276.58	1.89054	0.292865	6.45535	1.07971e-10	4.33416e-09
ENSMUSG00000073411	H2-D1	20057.8	-2.69953	0.418433	-6.45152	1.10737e-10	4.43743e-09
ENSMUSG00000027762	Sucnr1	31.5622	-7.29654	1.1311	-6.45086	1.11218e-10	4.44892e-09
ENSMUSG00000023047	Amhr2	171.941	5.24849	0.813657	6.45049	1.11488e-10	4.45194e-09
ENSMUSG00000026834	Acvr1c	150.639	-5.76092	0.893311	-6.44895	1.12628e-10	4.48966e-09
ENSMUSG00000004266	Ptpn6	854.243	-2.64696	0.410474	-6.44855	1.12927e-10	4.49376e-09
ENSMUSG00000041642	Kif21b	895.137	-2.84275	0.440956	-6.44677	1.14258e-10	4.53885e-09
ENSMUSG00000025747	Tyms	1302.52	2.78458	0.431968	6.44626	1.14644e-10	4.54631e-09
ENSMUSG00000084353	Gm15452	526.687	2.93428	0.455339	6.44417	1.16235e-10	4.60141e-09
ENSMUSG00000024579	Pcyox1l	355.023	2.68205	0.416476	6.43987	1.19576e-10	4.72554e-09
ENSMUSG00000026395	Ptprc	2539.28	-4.53615	0.704705	-6.43696	1.21893e-10	4.8088e-09
ENSMUSG00000048538	Gm9826	1123.12	2.46457	0.382945	6.43583	1.22797e-10	4.83612e-09
ENSMUSG00000039637	Coro7	492.083	-2.32132	0.360927	-6.43155	1.26307e-10	4.96584e-09
ENSMUSG00000058392	Rrp1b	1527.17	2.15692	0.335535	6.42832	1.29026e-10	5.06405e-09
ENSMUSG00000064225	Paqr9	139.885	-6.32274	0.983726	-6.42734	1.29853e-10	5.08781e-09
ENSMUSG00000071177	Serpina1d	170.495	-5.90053	0.918351	-6.42513	1.31754e-10	5.15349e-09
ENSMUSG00000026249	Serpine2	4144.77	4.19703	0.653504	6.42234	1.34195e-10	5.24e-09
ENSMUSG00000086819	Gm13613	99.2394	6.25357	0.97395	6.42084	1.35525e-10	5.28295e-09
ENSMUSG00000045273	Cenph	342.934	3.17885	0.495167	6.41976	1.36492e-10	5.31162e-09
ENSMUSG00000021792	Fam213a	1244.08	-2.25983	0.352088	-6.41837	1.37741e-10	5.35111e-09
ENSMUSG00000027285	Haus2	745.492	1.32107	0.205876	6.41683	1.39144e-10	5.39647e-09
ENSMUSG00000094930	Igkv6-25	19.6768	-6.89281	1.07424	-6.41644	1.39494e-10	5.40093e-09
ENSMUSG00000020415	Pttg1	899.845	2.46492	0.384214	6.41547	1.40385e-10	5.42626e-09
ENSMUSG00000032265	Fam46a	560.018	-2.07659	0.323763	-6.41392	1.41825e-10	5.47268e-09
ENSMUSG00000051243	Islr2	33.2483	-3.85941	0.601949	-6.41153	1.44067e-10	5.54983e-09
ENSMUSG00000026623	Lpgat1	2753.84	-2.40239	0.374771	-6.4103	1.45232e-10	5.58535e-09
ENSMUSG00000071547	Nt5dc2	1034.4	3.94829	0.61611	6.40842	1.47034e-10	5.64518e-09
ENSMUSG00000045287	Rtn4rl1	128.206	-4.03073	0.629022	-6.40793	1.47508e-10	5.65388e-09
ENSMUSG00000021371	Mcur1	981.374	-2.28158	0.356132	-6.40656	1.48841e-10	5.68838e-09
ENSMUSG00000029177	Cenpa	1766.67	3.39019	0.529181	6.40649	1.48904e-10	5.68838e-09
ENSMUSG00000022747	St3gal6	159.584	-4.33877	0.677374	-6.40528	1.50097e-10	5.72443e-09
ENSMUSG00000005732	Ranbp1	3212.35	2.12738	0.3322	6.40392	1.5144e-10	5.76605e-09
ENSMUSG00000096074	Ighv1-72	18.0725	-6.78235	1.05933	-6.40249	1.5286e-10	5.81045e-09
ENSMUSG00000029254	Stap1	71.8064	-5.65047	0.883027	-6.39897	1.56426e-10	5.93617e-09
ENSMUSG00000024891	Slc29a2	213.247	2.35277	0.367959	6.3941	1.61497e-10	6.11847e-09
ENSMUSG00000094262	Igkv4-62	7.71593	-7.75657	1.2139	-6.38977	1.66137e-10	6.28388e-09
ENSMUSG00000036594	H2-Aa	3846.62	-4.29172	0.672191	-6.38469	1.7175e-10	6.48549e-09
ENSMUSG00000026429	Ube2t	329.617	3.117	0.488261	6.38388	1.72653e-10	6.50884e-09
ENSMUSG00000062588	Gm6104	239.381	1.85513	0.290731	6.38094	1.76007e-10	6.617e-09
ENSMUSG00000055148	Klf2	229.929	-3.64579	0.571363	-6.38086	1.76099e-10	6.617e-09
ENSMUSG00000063646	Jakmip1	62.0143	-6.63604	1.04024	-6.37931	1.77883e-10	6.67309e-09
ENSMUSG00000034858	Fam214a	493.076	-2.42095	0.379661	-6.37662	1.81044e-10	6.78056e-09
ENSMUSG00000099065	Gm19980	176.971	-6.86046	1.0764	-6.37352	1.84736e-10	6.89803e-09
ENSMUSG00000037070	Rbmxl1	1886.81	1.56532	0.245599	6.37348	1.84782e-10	6.89803e-09
ENSMUSG00000025241	Fyco1	887.879	-1.98131	0.311155	-6.36761	1.91992e-10	7.15552e-09
ENSMUSG00000030577	Cd22	333.677	-4.81626	0.75657	-6.36592	1.94128e-10	7.2234e-09
ENSMUSG00000076569	Igkv5-39	26.3649	-7.17661	1.12807	-6.36187	1.99309e-10	7.40415e-09
ENSMUSG00000033174	Mgll	2806.15	-3.64078	0.572331	-6.36132	2.00022e-10	7.41863e-09
ENSMUSG00000006378	Gcat	1718.5	3.14218	0.49401	6.36055	2.01037e-10	7.44422e-09
ENSMUSG00000096020	Ighv1-75	6.50957	-7.00373	1.10166	-6.35742	2.05169e-10	7.58497e-09
ENSMUSG00000050592	Fam78a	318.925	-4.71661	0.742354	-6.35359	2.10353e-10	7.76409e-09
ENSMUSG00000019139	Isyna1	4377.46	3.17181	0.499273	6.35285	2.11358e-10	7.78865e-09
ENSMUSG00000021265	Slc25a29	120.28	-2.58619	0.407138	-6.35212	2.12363e-10	7.81312e-09
ENSMUSG00000094749	Igkv2-109	12.6979	-5.65174	0.890214	-6.34874	2.17081e-10	7.97391e-09
ENSMUSG00000040463	Mybbp1a	8081.87	2.06988	0.32614	6.3466	2.20129e-10	8.07293e-09
ENSMUSG00000023019	Gpd1	3894.96	-5.32935	0.840549	-6.34032	2.29283e-10	8.39521e-09
ENSMUSG00000094111	Gm10349	853.409	1.93631	0.305415	6.33992	2.2989e-10	8.40401e-09
ENSMUSG00000038510	Rpf2	809.678	2.00217	0.315817	6.33965	2.3028e-10	8.40486e-09
ENSMUSG00000022849	Hspbap1	476.033	2.36942	0.373854	6.33783	2.33024e-10	8.49149e-09
ENSMUSG00000038279	Nop2	2114.16	1.7756	0.280189	6.33713	2.34091e-10	8.51682e-09
ENSMUSG00000085037	4933421O10Rik	56.4048	-2.55965	0.403933	-6.33683	2.34536e-10	8.5195e-09
ENSMUSG00000062585	Cnr2	148.912	-4.29225	0.677431	-6.33607	2.35699e-10	8.54819e-09
ENSMUSG00000071497	Nutf2-ps1	1779.22	1.836	0.289795	6.3355	2.36573e-10	8.56632e-09
ENSMUSG00000022428	Cby1	477.485	1.68616	0.266182	6.33462	2.37934e-10	8.60204e-09
ENSMUSG00000024800	Rpp30	489.266	1.55522	0.245728	6.32903	2.46703e-10	8.89721e-09
ENSMUSG00000084874	Gm12906	100.557	2.26814	0.358378	6.32893	2.46875e-10	8.89721e-09
ENSMUSG00000068744	Psrc1	1261.02	4.84874	0.766504	6.32578	2.51949e-10	9.06582e-09
ENSMUSG00000022040	Ephx2	702.479	-4.41486	0.697989	-6.32511	2.53047e-10	9.07396e-09
ENSMUSG00000034321	Exosc1	729.217	1.42842	0.225838	6.32499	2.53256e-10	9.07396e-09
ENSMUSG00000023828	Slc22a3	98.7196	-6.32734	1.00042	-6.32468	2.53757e-10	9.07396e-09
ENSMUSG00000052040	Klf13	1752.28	-2.07839	0.328616	-6.32468	2.53759e-10	9.07396e-09
ENSMUSG00000000244	Tspan32	137.288	-4.15606	0.657348	-6.32246	2.57427e-10	9.19078e-09
ENSMUSG00000029095	Ablim2	30.9216	-3.9341	0.622298	-6.3219	2.58362e-10	9.20981e-09
ENSMUSG00000027597	Ahcy	4489.96	2.43971	0.386149	6.31806	2.64865e-10	9.42697e-09
ENSMUSG00000013846	St3gal1	1323.74	-4.44308	0.703344	-6.31709	2.66542e-10	9.47195e-09
ENSMUSG00000030079	Ruvbl1	1748.44	2.12455	0.336353	6.31643	2.67678e-10	9.49407e-09
ENSMUSG00000026238	Ptma	43433.3	1.94717	0.30828	6.31625	2.67993e-10	9.49407e-09
ENSMUSG00000076666	Ighv14-4	4.65993	-7.43285	1.17714	-6.31435	2.71294e-10	9.59619e-09
ENSMUSG00000025479	Cyp2e1	583.137	-6.98583	1.10658	-6.31296	2.73745e-10	9.66796e-09
ENSMUSG00000074647	Fam83c	71.2884	6.55601	1.03883	6.31096	2.77318e-10	9.77907e-09
ENSMUSG00000023755	Rhebl1	312.771	2.69156	0.426818	6.30611	2.86134e-10	1.00745e-08
ENSMUSG00000027580	Helz2	836.558	-3.12234	0.495348	-6.30333	2.91309e-10	1.02409e-08
ENSMUSG00000026401	Daf2	29.3222	-4.94931	0.785246	-6.30288	2.92158e-10	1.02551e-08
ENSMUSG00000030605	Mfge8	32604.8	-4.30125	0.682792	-6.29951	2.98594e-10	1.04649e-08
ENSMUSG00000022484	Hoxc10	39.2137	-4.03872	0.64143	-6.29643	3.04586e-10	1.06586e-08
ENSMUSG00000041650	Pcca	818.178	-1.85602	0.294924	-6.29323	3.1092e-10	1.08637e-08
ENSMUSG00000054619	Mettl7a1	615.694	-4.24729	0.675044	-6.29188	3.13647e-10	1.09423e-08
ENSMUSG00000035104	Eva1a	243.918	3.67319	0.583885	6.29096	3.1551e-10	1.09906e-08
ENSMUSG00000038527	C1rl	107.908	-2.98421	0.474527	-6.28881	3.19902e-10	1.11267e-08
ENSMUSG00000041577	Prelp	1333.3	-4.80144	0.763667	-6.28735	3.2293e-10	1.1215e-08
ENSMUSG00000036672	Cenpt	387.039	1.77158	0.28187	6.28512	3.2761e-10	1.13603e-08
ENSMUSG00000102955	Trbv24	23.1067	-6.84856	1.08975	-6.28452	3.28858e-10	1.13863e-08
ENSMUSG00000047446	Arl4a	1040.71	-2.9784	0.474173	-6.28125	3.35861e-10	1.16017e-08
ENSMUSG00000054128	H2-T3	28.6894	-6.42665	1.02317	-6.28114	3.36091e-10	1.16017e-08
ENSMUSG00000031532	Saraf	2247.95	-1.24265	0.197984	-6.27653	3.46216e-10	1.19332e-08
ENSMUSG00000055430	Nap1l5	36.372	-5.83395	0.930764	-6.26792	3.65899e-10	1.25831e-08
ENSMUSG00000102376		10.616	-7.68288	1.22577	-6.26781	3.66166e-10	1.25831e-08
ENSMUSG00000073565	Prr16	25.9605	-5.3915	0.861061	-6.26147	3.81377e-10	1.30694e-08
ENSMUSG00000035186	Ubd	52.7215	-4.57409	0.730518	-6.26143	3.81459e-10	1.30694e-08
ENSMUSG00000027454	Gins1	346.763	2.54154	0.405944	6.26083	3.82938e-10	1.31005e-08
ENSMUSG00000095298	Gm12407	208.04	-8.2213	1.31321	-6.26045	3.83863e-10	1.31126e-08
ENSMUSG00000074480	Mex3a	1176.71	3.16377	0.505398	6.25997	3.85048e-10	1.31335e-08
ENSMUSG00000074476	Spc24	905.812	4.12272	0.658625	6.25959	3.85999e-10	1.31463e-08
ENSMUSG00000031495	Cd209d	49.2075	-4.52846	0.724226	-6.25282	4.03097e-10	1.37083e-08
ENSMUSG00000052613	Pcdh15	56.8769	-6.97683	1.11586	-6.2524	4.042e-10	1.37254e-08
ENSMUSG00000092243	Gm7030	212.179	-2.91709	0.466845	-6.24852	4.14347e-10	1.40492e-08
ENSMUSG00000002055	Spag5	892.18	2.48964	0.398482	6.2478	4.16271e-10	1.40936e-08
ENSMUSG00000005824	Tnfsf14	22.7144	-4.80365	0.76925	-6.24458	4.2493e-10	1.43655e-08
ENSMUSG00000037235	Mxd4	1826.29	-1.88971	0.302711	-6.24261	4.3034e-10	1.4527e-08
ENSMUSG00000095672		43.4357	-3.92541	0.628899	-6.24173	4.3277e-10	1.45875e-08
ENSMUSG00000056418	BC043934	42.9582	-4.0249	0.644948	-6.24066	4.35733e-10	1.46659e-08
ENSMUSG00000051504	Siglech	84.8657	-4.52671	0.725818	-6.23671	4.46876e-10	1.50188e-08
ENSMUSG00000007888	Crlf1	154.533	2.60708	0.418062	6.2361	4.48603e-10	1.50497e-08
ENSMUSG00000084127	Gm13169	50.1727	-2.96193	0.474977	-6.23593	4.49107e-10	1.50497e-08
ENSMUSG00000043673	Kcns3	47.1932	-5.29299	0.848841	-6.23555	4.502e-10	1.50643e-08
ENSMUSG00000022550	Adck5	875.308	2.10731	0.33823	6.23041	4.65201e-10	1.55436e-08
ENSMUSG00000050921	P2ry10	141.258	-5.33677	0.856789	-6.22881	4.70001e-10	1.56811e-08
ENSMUSG00000028873	Cdca8	995.887	2.86666	0.460322	6.22751	4.73904e-10	1.57883e-08
ENSMUSG00000076461	Trbv1	42.7833	-7.33089	1.17754	-6.22562	4.79656e-10	1.59567e-08
ENSMUSG00000040723	Rcsd1	448.601	-4.53659	0.729316	-6.22034	4.96076e-10	1.64659e-08
ENSMUSG00000027219	Slc28a2	140.757	-5.2129	0.838055	-6.22024	4.96398e-10	1.64659e-08
ENSMUSG00000076526	Igkv12-98	35.9556	-7.18627	1.15594	-6.21683	5.0731e-10	1.68036e-08
ENSMUSG00000031609	Sap30	662.919	3.18049	0.511722	6.21527	5.12356e-10	1.6934e-08
ENSMUSG00000024673	Ms4a1	449.782	-8.22757	1.32379	-6.21516	5.12726e-10	1.6934e-08
ENSMUSG00000034930	Rtkn	353.473	2.32355	0.373949	6.21355	5.17992e-10	1.70833e-08
ENSMUSG00000039748	Exo1	555.393	2.94197	0.473615	6.21174	5.23999e-10	1.72566e-08
ENSMUSG00000079015	Serpina1c	171.488	-5.73033	0.922713	-6.21031	5.2881e-10	1.739e-08
ENSMUSG00000032011	Thy1	830.753	-3.49757	0.563463	-6.20728	5.39105e-10	1.77032e-08
ENSMUSG00000050350	Gpr18	63.6032	-6.34049	1.0215	-6.20705	5.39887e-10	1.77035e-08
ENSMUSG00000039485	Tspyl4	89.8319	-2.11693	0.341069	-6.20673	5.40971e-10	1.77137e-08
ENSMUSG00000032021	Crtam	25.3695	-7.02229	1.13177	-6.20471	5.47991e-10	1.7918e-08
ENSMUSG00000005621	Zfp592	728.824	-1.86011	0.300156	-6.19715	5.74962e-10	1.87731e-08
ENSMUSG00000019768	Esr1	264	-4.21925	0.680926	-6.19635	5.77886e-10	1.88417e-08
ENSMUSG00000073421	H2-Ab1	2116.71	-3.78247	0.610519	-6.19551	5.80984e-10	1.89158e-08
ENSMUSG00000096544	Gm4617	7720.17	1.9642	0.317098	6.19431	5.85423e-10	1.90333e-08
ENSMUSG00000042474	Faim3	132.623	-6.74004	1.08859	-6.19156	5.95712e-10	1.93154e-08
ENSMUSG00000022099	Dmtn	64.1275	-4.02964	0.650829	-6.19154	5.95786e-10	1.93154e-08
ENSMUSG00000024844	Banf1	3004.8	1.761	0.284441	6.1911	5.97453e-10	1.93421e-08
ENSMUSG00000006398	Cdc20	2175.12	3.46908	0.560385	6.19053	5.9963e-10	1.93852e-08
ENSMUSG00000094651	Gal3st2	15.8568	-5.49716	0.888148	-6.18946	6.037e-10	1.94475e-08
ENSMUSG00000024140	Epas1	1593.16	-3.91668	0.632804	-6.18941	6.03887e-10	1.94475e-08
ENSMUSG00000022206	Npr3	1236.81	-4.71824	0.762315	-6.18936	6.04102e-10	1.94475e-08
ENSMUSG00000059824	Dbp	170.488	-2.46723	0.398784	-6.18688	6.13681e-10	1.972e-08
ENSMUSG00000040462	Os9	2578.09	-1.53536	0.248171	-6.18672	6.14287e-10	1.972e-08
ENSMUSG00000004100	Ppan	1573.17	2.27683	0.368081	6.18566	6.18427e-10	1.98251e-08
ENSMUSG00000084113	Gm14277	170.224	2.75556	0.44568	6.18282	6.29656e-10	2.01569e-08
ENSMUSG00000061718	Ppp1r1b	576.66	5.41609	0.876159	6.18163	6.34431e-10	2.02636e-08
ENSMUSG00000000682	Cd52	855.168	-3.88952	0.629214	-6.18155	6.34759e-10	2.02636e-08
ENSMUSG00000032271	Nnmt	154.291	-4.69902	0.760601	-6.17803	6.49065e-10	2.06915e-08
ENSMUSG00000030742	Lat	295.479	-5.26469	0.852429	-6.1761	6.57029e-10	2.09163e-08
ENSMUSG00000042349	Ikbke	407.324	-2.77958	0.450167	-6.17457	6.63447e-10	2.10914e-08
ENSMUSG00000076552	Igkv4-61	11.353	-6.60737	1.07087	-6.17007	6.82603e-10	2.16703e-08
ENSMUSG00000048521	Cxcr6	97.1614	-5.01509	0.813093	-6.16792	6.91951e-10	2.19367e-08
ENSMUSG00000041609	Ccdc64	77.3694	-2.46549	0.399777	-6.16716	6.95275e-10	2.20116e-08
ENSMUSG00000076536	Igkv4-86	7.19957	-7.59954	1.23292	-6.16387	7.09873e-10	2.24428e-08
ENSMUSG00000021692	Dimt1	592.573	2.405	0.390254	6.16266	7.15342e-10	2.25845e-08
ENSMUSG00000022803	Popdc2	15.4729	-4.83709	0.784973	-6.16211	7.17839e-10	2.26322e-08
ENSMUSG00000030365	Clec2i	100.032	-4.37493	0.710115	-6.16088	7.23419e-10	2.27571e-08
ENSMUSG00000031467	Agpat5	1667.4	2.30894	0.374779	6.1608	7.23789e-10	2.27571e-08
ENSMUSG00000031725	Ces1f	170.024	-6.85438	1.11292	-6.15891	7.32495e-10	2.29994e-08
ENSMUSG00000071068	Treml2	94.0792	-5.0643	0.822991	-6.15353	7.57769e-10	2.37604e-08
ENSMUSG00000030643	Rab30	143.555	-2.93487	0.4771	-6.15147	7.67669e-10	2.40379e-08
ENSMUSG00000025134	Alyref	1690.57	2.07123	0.33675	6.15065	7.7167e-10	2.41302e-08
ENSMUSG00000062098	Btbd3	1505.59	1.86036	0.302548	6.14897	7.79874e-10	2.43535e-08
ENSMUSG00000040151	Hs2st1	1543.24	1.03202	0.167847	6.1486	7.81699e-10	2.43773e-08
ENSMUSG00000027323	Rad51	722.146	2.92799	0.476489	6.14494	7.9996e-10	2.49129e-08
ENSMUSG00000024339	Tap2	851.16	-2.39252	0.389369	-6.1446	8.01657e-10	2.49319e-08
ENSMUSG00000030798	Cd37	454.31	-4.64508	0.756001	-6.14427	8.03323e-10	2.49409e-08
ENSMUSG00000031132	Cd40lg	27.1376	-7.27356	1.18383	-6.14411	8.04125e-10	2.49409e-08
ENSMUSG00000068101	Cenpm	300.708	3.86692	0.629486	6.14297	8.09903e-10	2.50862e-08
ENSMUSG00000044309	Apol7c	58.5906	-4.76277	0.775425	-6.14214	8.14156e-10	2.51839e-08
ENSMUSG00000057948	Unc13d	203.372	-3.31515	0.539769	-6.14179	8.15954e-10	2.52055e-08
ENSMUSG00000023861	Mpc1	921.113	-2.96944	0.48357	-6.14067	8.21763e-10	2.53508e-08
ENSMUSG00000101188	Eif4a-ps4	12019.7	1.91108	0.311336	6.13832	8.3397e-10	2.56928e-08
ENSMUSG00000054435	Gimap4	551.678	-4.15652	0.677579	-6.13438	8.54926e-10	2.6303e-08
ENSMUSG00000002341	Ncan	36.9983	-7.14282	1.16478	-6.13234	8.65938e-10	2.66061e-08
ENSMUSG00000019845	Tube1	213.742	2.7664	0.451287	6.13001	8.78739e-10	2.69633e-08
ENSMUSG00000049744	Arhgap15	177.402	-4.95953	0.809313	-6.12807	8.89493e-10	2.72568e-08
ENSMUSG00000028024	Enpep	145.694	-4.48905	0.733051	-6.12378	9.13791e-10	2.7964e-08
ENSMUSG00000048096	Lmod1	184.936	-3.38239	0.552965	-6.11682	9.54636e-10	2.91749e-08
ENSMUSG00000042251	Pm20d1	85.6704	-6.58629	1.07682	-6.11644	9.56859e-10	2.9204e-08
ENSMUSG00000030032	Wdr54	156.084	3.10183	0.507243	6.11508	9.65113e-10	2.94167e-08
ENSMUSG00000022471	Xrcc6	1696.86	1.84026	0.301041	6.113	9.77762e-10	2.97627e-08
ENSMUSG00000046764	A530053G22Rik	53.4589	-7.11899	1.16478	-6.11186	9.84794e-10	2.99369e-08
ENSMUSG00000041975	Mettl8	538.757	1.48569	0.243254	6.10756	1.01168e-09	3.07135e-08
ENSMUSG00000086825	Gm15675	46.6011	-5.58513	0.914765	-6.10554	1.02457e-09	3.10637e-08
ENSMUSG00000055782	Abcd2	886.34	-5.97218	0.978261	-6.10489	1.02868e-09	3.11472e-08
ENSMUSG00000025780	Itih5	1099.94	-4.84965	0.794567	-6.10351	1.03765e-09	3.13514e-08
ENSMUSG00000020935	Dcakd	1495.54	2.07832	0.340516	6.10343	1.03816e-09	3.13514e-08
ENSMUSG00000083139	Gm12418	134.25	2.68458	0.439976	6.10166	1.04975e-09	3.16596e-08
ENSMUSG00000009621	Vav2	807.86	-1.41797	0.232419	-6.1009	1.05474e-09	3.17683e-08
ENSMUSG00000050232	Cxcr3	52.9244	-5.52138	0.906131	-6.09336	1.10568e-09	3.3259e-08
ENSMUSG00000020143	Dock2	835.215	-4.51049	0.740311	-6.0927	1.11024e-09	3.33522e-08
ENSMUSG00000035042	Ccl5	653.325	-4.69523	0.770766	-6.09164	1.11762e-09	3.35299e-08
ENSMUSG00000022555	Dgat1	911.249	-2.27297	0.373178	-6.09086	1.12303e-09	3.36484e-08
ENSMUSG00000029314	Agpat9	185.443	-4.30009	0.706015	-6.09065	1.12452e-09	3.3649e-08
ENSMUSG00000061780	Cfd	4022.29	-5.9993	0.986778	-6.07968	1.2042e-09	3.59861e-08
ENSMUSG00000061613	U2af1	2291.65	1.52219	0.250439	6.07808	1.21629e-09	3.63004e-08
ENSMUSG00000003882	Il7r	732.658	-4.77144	0.785616	-6.0735	1.25154e-09	3.73036e-08
ENSMUSG00000062248	Cks2	1334.25	2.86635	0.47207	6.07188	1.26423e-09	3.76331e-08
ENSMUSG00000064345	mt-Nd2	35751.8	-2.05227	0.338037	-6.07116	1.26991e-09	3.77247e-08
ENSMUSG00000001444	Tbx21	17.1577	-6.20396	1.02189	-6.07107	1.2706e-09	3.77247e-08
ENSMUSG00000036834	Plch1	69.0016	4.2921	0.707409	6.06735	1.30036e-09	3.85583e-08
ENSMUSG00000028463	Car9	194.088	3.8071	0.627687	6.06527	1.31728e-09	3.90096e-08
ENSMUSG00000093861	Igkv1-110	130.569	-6.16158	1.01611	-6.06391	1.32853e-09	3.9292e-08
ENSMUSG00000025591	Tma16	646.257	1.85154	0.305403	6.06262	1.33923e-09	3.94945e-08
ENSMUSG00000032113	Chek1	437.51	2.70816	0.446701	6.06257	1.33964e-09	3.94945e-08
ENSMUSG00000031299	Pdha1	4412.64	-1.55416	0.256358	-6.06246	1.34055e-09	3.94945e-08
ENSMUSG00000001403	Ube2c	1179.27	3.10768	0.512684	6.06158	1.34794e-09	3.96613e-08
ENSMUSG00000031924	Cyb5b	3328.78	-1.92228	0.317148	-6.06114	1.35161e-09	3.97184e-08
ENSMUSG00000055980	Irs1	407.929	-4.14531	0.683986	-6.06052	1.35683e-09	3.98207e-08
ENSMUSG00000000708	Kat2b	1067.21	-2.44719	0.403883	-6.05916	1.36838e-09	4.01081e-08
ENSMUSG00000026646	Suv39h2	210.525	2.41929	0.399397	6.05735	1.38385e-09	4.051e-08
ENSMUSG00000037762	Slc16a9	81.0844	-5.17204	0.854235	-6.05459	1.40775e-09	4.1157e-08
ENSMUSG00000031266	Gla	503.275	1.82844	0.302079	6.05286	1.42297e-09	4.15488e-08
ENSMUSG00000060586	H2-Eb1	85.1587	-4.52331	0.747337	-6.05257	1.42554e-09	4.15709e-08
ENSMUSG00000047182	Irs3	34.8777	-5.03521	0.832077	-6.05138	1.43612e-09	4.18262e-08
ENSMUSG00000102765	Ighv1-62	7.73401	-7.57255	1.2517	-6.04983	1.45e-09	4.2177e-08
ENSMUSG00000021708	Rasgrf2	80.0867	-5.79844	0.958715	-6.04814	1.4653e-09	4.25679e-08
ENSMUSG00000029361	Nos1	13.6523	-4.06134	0.671542	-6.04778	1.46857e-09	4.2609e-08
ENSMUSG00000076499	Trbv31	14.9919	-7.40854	1.22542	-6.0457	1.48766e-09	4.31082e-08
ENSMUSG00000047844	Bex4	547.106	6.17202	1.02115	6.04421	1.50143e-09	4.3403e-08
ENSMUSG00000096466	Ighv1-83	7.306	-6.95969	1.15147	-6.04419	1.50162e-09	4.3403e-08
ENSMUSG00000049235	Gm7324	1205.12	1.53335	0.25381	6.04133	1.52847e-09	4.41086e-08
ENSMUSG00000063873	Slc24a3	311.901	-5.2913	0.875872	-6.04118	1.52988e-09	4.41086e-08
ENSMUSG00000022686	B3gnt5	59.6393	-5.33421	0.883574	-6.03708	1.56925e-09	4.51868e-08
ENSMUSG00000032401	Lctl	79.622	-6.33551	1.0496	-6.03615	1.57838e-09	4.53929e-08
ENSMUSG00000095677	Dynlt1f	3341.4	2.623	0.434658	6.03463	1.59332e-09	4.5765e-08
ENSMUSG00000025439	Clns1a	2532.97	1.98178	0.328438	6.03396	1.59989e-09	4.58963e-08
ENSMUSG00000010609	Psen2	325.515	-2.31248	0.383454	-6.03066	1.63293e-09	4.67855e-08
ENSMUSG00000042549	Map2k3os	218.202	3.82064	0.633673	6.02935	1.64617e-09	4.70731e-08
ENSMUSG00000028517	Ppap2b	858.633	-2.69557	0.447089	-6.02916	1.64812e-09	4.70731e-08
ENSMUSG00000041431	Ccnb1	2193.54	3.24142	0.537633	6.02906	1.64913e-09	4.70731e-08
ENSMUSG00000024972	Lgals12	675.961	-3.7275	0.61845	-6.02715	1.66873e-09	4.75734e-08
ENSMUSG00000095285	Ighv5-9	4.98528	-6.58678	1.09334	-6.02445	1.69689e-09	4.83159e-08
ENSMUSG00000035722	Abca7	490.188	-2.39021	0.397017	-6.02042	1.73962e-09	4.94714e-08
ENSMUSG00000049791	Fzd4	434.557	-4.11508	0.683604	-6.01969	1.74753e-09	4.96347e-08
ENSMUSG00000050876	Spata31d1a	6.10162	-7.35277	1.22178	-6.01806	1.76515e-09	5.00171e-08
ENSMUSG00000027395	Polr1b	1629.38	1.85679	0.308547	6.01785	1.76753e-09	5.00171e-08
ENSMUSG00000050623	Tex40	89.6123	4.23152	0.703161	6.01784	1.76754e-09	5.00171e-08
ENSMUSG00000031948	Kars	4868.07	1.4492	0.24083	6.01751	1.77115e-09	5.00575e-08
ENSMUSG00000021732	Fgf10	100.526	-5.67231	0.942842	-6.01618	1.78579e-09	5.04089e-08
ENSMUSG00000015217	Hmgb3	1416.56	1.71577	0.285246	6.01508	1.79802e-09	5.06918e-08
ENSMUSG00000042660	Wdr55	1227.87	1.9574	0.3256	6.01167	1.83625e-09	5.17061e-08
ENSMUSG00000001056	Nhp2	4873.56	3.2483	0.541117	6.00295	1.93761e-09	5.44933e-08
ENSMUSG00000022070	Bora	416.309	2.01989	0.336544	6.00185	1.95077e-09	5.47461e-08
ENSMUSG00000028709	Mob3c	270.528	-1.38579	0.230896	-6.0018	1.95138e-09	5.47461e-08
ENSMUSG00000051652	Lrrc3	28.6449	-3.553	0.592123	-6.00044	1.96782e-09	5.51399e-08
ENSMUSG00000057561	Eif1a	3341.78	1.2302	0.20508	5.99863	1.98987e-09	5.56897e-08
ENSMUSG00000030512	Snrpa1	1293.98	1.7506	0.291865	5.99797	1.99802e-09	5.58495e-08
ENSMUSG00000039617	Gm7488	1752.61	2.16708	0.361473	5.99515	2.03297e-09	5.67573e-08
ENSMUSG00000041406	BC055324	322.888	2.38958	0.398721	5.99311	2.05872e-09	5.74061e-08
ENSMUSG00000031144	Syp	32.5445	-4.75445	0.793509	-5.99168	2.07685e-09	5.78415e-08
ENSMUSG00000103475		78.8307	4.89612	0.817302	5.99059	2.09085e-09	5.81606e-08
ENSMUSG00000044952	Kctd21	140.414	-1.61778	0.270062	-5.99037	2.09358e-09	5.8166e-08
ENSMUSG00000050103	Agmo	189.548	-4.29137	0.716431	-5.98993	2.09931e-09	5.82547e-08
ENSMUSG00000032688	Malt1	561.57	-1.95496	0.32644	-5.98874	2.11471e-09	5.8611e-08
ENSMUSG00000031906	Smpd3	31.4377	-3.89628	0.650676	-5.98805	2.12376e-09	5.87906e-08
ENSMUSG00000025934	Gsta3	77.205	-3.79617	0.634208	-5.98568	2.15482e-09	5.95769e-08
ENSMUSG00000001763	Tspan33	124.606	-3.25687	0.544128	-5.98549	2.15736e-09	5.95769e-08
ENSMUSG00000032374	Plod2	1169.72	2.95523	0.493809	5.98456	2.16974e-09	5.98468e-08
ENSMUSG00000038304	Cd160	16.3887	-4.35461	0.727845	-5.98288	2.19221e-09	6.03912e-08
ENSMUSG00000073902	Gm1966	314.694	-5.34353	0.893164	-5.9827	2.19475e-09	6.03912e-08
ENSMUSG00000076479	Trbv26	12.389	-7.57587	1.2665	-5.98174	2.2077e-09	6.06747e-08
ENSMUSG00000061232	H2-K1	9742.44	-2.65781	0.444397	-5.9807	2.2218e-09	6.0989e-08
ENSMUSG00000001891	Ugp2	2031.08	-1.59457	0.266896	-5.97449	2.30806e-09	6.32812e-08
ENSMUSG00000022844	Pdia5	438.591	2.25875	0.378607	5.96594	2.43224e-09	6.66061e-08
ENSMUSG00000026616	Cr2	400.768	-7.8635	1.31866	-5.96327	2.47246e-09	6.76269e-08
ENSMUSG00000030905	Crym	13.359	-5.97247	1.00251	-5.95751	2.56109e-09	6.99676e-08
ENSMUSG00000021714	Cenpk	149.251	2.54645	0.427562	5.95574	2.58899e-09	7.06454e-08
ENSMUSG00000002107	Celf2	1089.41	-3.12479	0.52483	-5.9539	2.6182e-09	7.13576e-08
ENSMUSG00000019808	Adat2	412.139	1.94342	0.326672	5.94916	2.69523e-09	7.33698e-08
ENSMUSG00000027188	Pamr1	144.262	-3.5	0.588661	-5.9457	2.75274e-09	7.48465e-08
ENSMUSG00000017344	Vtn	92.1518	-4.16931	0.70136	-5.94461	2.77113e-09	7.52573e-08
ENSMUSG00000095130	Ighv1-39	4.14771	-7.17745	1.20825	-5.94038	2.84355e-09	7.71326e-08
ENSMUSG00000040264	Gbp5	222.504	-4.01933	0.676654	-5.94001	2.85001e-09	7.72165e-08
ENSMUSG00000076562	Igkv4-50	12.1508	-6.22577	1.04843	-5.93817	2.88219e-09	7.79959e-08
ENSMUSG00000026544	Dusp23	45.4931	-2.38239	0.401522	-5.9334	2.96728e-09	8.0204e-08
ENSMUSG00000028907	Utp11l	1228.65	1.50842	0.254357	5.93033	3.02329e-09	8.16217e-08
ENSMUSG00000035638	Muc20	174.575	-5.6442	0.952319	-5.92679	3.08907e-09	8.32994e-08
ENSMUSG00000038831	Ralgps1	122.264	-1.79299	0.302555	-5.92615	3.1012e-09	8.35283e-08
ENSMUSG00000023505	Cdca3	820.996	2.87695	0.485565	5.92495	3.12393e-09	8.39871e-08
ENSMUSG00000032492	Pth1r	106.121	-4.09712	0.691513	-5.92486	3.12556e-09	8.39871e-08
ENSMUSG00000078700	D030028A08Rik	395.782	2.76692	0.467066	5.92403	3.14146e-09	8.43155e-08
ENSMUSG00000091105	Gm5633	399.956	3.22164	0.543903	5.92318	3.15765e-09	8.4651e-08
ENSMUSG00000026303	Mlph	761.451	-3.52677	0.595479	-5.92259	3.16918e-09	8.48608e-08
ENSMUSG00000033430	Terf2ip	474.885	-0.861609	0.145485	-5.92234	3.17389e-09	8.48876e-08
ENSMUSG00000025161	Slc16a3	841.066	3.96157	0.669215	5.91972	3.22481e-09	8.61489e-08
ENSMUSG00000076550	Igkv4-63	5.95685	-7.34997	1.24177	-5.91895	3.2401e-09	8.64566e-08
ENSMUSG00000073725	Lmbrd1	1077.33	-1.12392	0.190033	-5.91436	3.33175e-09	8.87989e-08
ENSMUSG00000052783	Grk4	29.1761	-2.0135	0.340487	-5.91357	3.3477e-09	8.91203e-08
ENSMUSG00000001930	Vwf	220.948	-3.43883	0.581643	-5.91228	3.37411e-09	8.97191e-08
ENSMUSG00000078317	F8a	100.415	-1.63207	0.276109	-5.91094	3.40156e-09	9.03442e-08
ENSMUSG00000000686	Abhd15	42.9779	-3.70992	0.628522	-5.90261	3.57804e-09	9.49216e-08
ENSMUSG00000028460	Sit1	52.4634	-6.82764	1.15709	-5.90069	3.61992e-09	9.59216e-08
ENSMUSG00000023972	Ptk7	2301.56	1.94822	0.330234	5.89953	3.64547e-09	9.6487e-08
ENSMUSG00000016554	Eif3d	2530.13	1.45216	0.246184	5.89868	3.66431e-09	9.68739e-08
ENSMUSG00000047517	Dmbt1	17.8124	-7.60804	1.28992	-5.89806	3.67799e-09	9.71235e-08
ENSMUSG00000076695	Ighv1-18	6.4553	-7.37703	1.25092	-5.89726	3.69585e-09	9.73828e-08
ENSMUSG00000027636	Sla2	42.5294	-5.01422	0.850266	-5.89724	3.69631e-09	9.73828e-08
ENSMUSG00000039629	Strip2	81.596	-5.13829	0.871335	-5.89703	3.70096e-09	9.73935e-08
ENSMUSG00000047221	Fam185a	545.7	2.28845	0.388184	5.89526	3.74082e-09	9.83294e-08
ENSMUSG00000076674	Ighv3-8	16.9438	-6.17378	1.04761	-5.89323	3.78719e-09	9.94344e-08
ENSMUSG00000097804	Gm16685	17.8549	-5.71614	0.970038	-5.8927	3.79939e-09	9.96405e-08
ENSMUSG00000040681	Hmgn1	7135.15	1.64993	0.280032	5.89192	3.81732e-09	9.99965e-08
ENSMUSG00000033307	Mif	6243.57	2.77869	0.471654	5.89138	3.82989e-09	1.00166e-07
ENSMUSG00000063018	2010204K13Rik	217.344	3.96956	0.673805	5.89126	3.83255e-09	1.00166e-07
ENSMUSG00000032023	4931429I11Rik	6.02704	-6.6126	1.12256	-5.89065	3.84684e-09	1.00425e-07
ENSMUSG00000066009	Gm13051	18.5809	-7.01869	1.19174	-5.88946	3.8747e-09	1.01037e-07
ENSMUSG00000086748	Gm13261	54.335	3.70072	0.628519	5.888	3.90894e-09	1.01815e-07
ENSMUSG00000030972	Acsm5	13.5842	-7.21976	1.22624	-5.88771	3.91586e-09	1.01879e-07
ENSMUSG00000064109	Hcst	65.033	-3.89907	0.662355	-5.88668	3.9403e-09	1.02399e-07
ENSMUSG00000002477	Snrpd1	2545.92	2.69273	0.457592	5.88456	3.99105e-09	1.036e-07
ENSMUSG00000030822	Prr14	647.591	-1.58629	0.269587	-5.88414	4.00126e-09	1.03748e-07
ENSMUSG00000015314	Slamf6	165.438	-4.89778	0.833536	-5.87591	4.20533e-09	1.08916e-07
ENSMUSG00000028729	Ebna1bp2	2386.2	1.66373	0.283438	5.86984	4.36206e-09	1.12847e-07
ENSMUSG00000031262	Cenpi	440.262	2.97708	0.507314	5.86832	4.40234e-09	1.13761e-07
ENSMUSG00000039715	Wdr34	834.441	2.81049	0.479062	5.86666	4.44668e-09	1.14777e-07
ENSMUSG00000058492	Scp2-ps2	1299.47	-1.82901	0.311865	-5.86475	4.49802e-09	1.15972e-07
ENSMUSG00000026575	Nme7	468.384	1.41086	0.240721	5.86099	4.60116e-09	1.18498e-07
ENSMUSG00000060860	Ube2s	3698.02	2.25136	0.384163	5.86042	4.61691e-09	1.1877e-07
ENSMUSG00000074497	A430078G23Rik	63.7727	-6.29698	1.07471	-5.85923	4.65006e-09	1.19489e-07
ENSMUSG00000042842	Serpinb6b	245.226	-4.44998	0.760202	-5.85368	4.80823e-09	1.23415e-07
ENSMUSG00000024145	Pigf	210.992	1.55421	0.265611	5.85145	4.8732e-09	1.24943e-07
ENSMUSG00000022571	Pycrl	1197.69	2.40682	0.411637	5.84694	5.00692e-09	1.28228e-07
ENSMUSG00000022336	Eif3e	9241.71	1.46498	0.250627	5.84526	5.05769e-09	1.29383e-07
ENSMUSG00000020777	Acox1	2835.65	-2.28921	0.39168	-5.84461	5.07765e-09	1.29749e-07
ENSMUSG00000060591	Ifitm2	3843.25	1.49104	0.255196	5.84274	5.13481e-09	1.31063e-07
ENSMUSG00000019297	Nop9	994.922	1.31503	0.225098	5.84204	5.15642e-09	1.31469e-07
ENSMUSG00000018583	G3bp1	7777.43	1.53288	0.262748	5.83403	5.41033e-09	1.37789e-07
ENSMUSG00000078134	Gm12355	2157.19	1.47066	0.252148	5.83253	5.4594e-09	1.38884e-07
ENSMUSG00000037725	Ckap2	610.094	2.66786	0.457438	5.83217	5.47097e-09	1.39024e-07
ENSMUSG00000021880	Rnase6	46.359	-4.19996	0.720331	-5.8306	5.52272e-09	1.40184e-07
ENSMUSG00000094315	Igkv4-78	5.22214	-7.23377	1.24078	-5.83003	5.54164e-09	1.40509e-07
ENSMUSG00000049848	Ceacam19	49.079	5.05825	0.867889	5.82822	5.60216e-09	1.41886e-07
ENSMUSG00000021645	Smn1	738.679	1.60478	0.275426	5.82655	5.65858e-09	1.43157e-07
ENSMUSG00000021595	Nsun2	6823.77	2.02006	0.346746	5.82577	5.68483e-09	1.43663e-07
ENSMUSG00000068551	Zfp467	298.443	-2.45083	0.420721	-5.8253	5.70106e-09	1.43914e-07
ENSMUSG00000028044	Cks1b	1893.66	2.39017	0.410347	5.82474	5.72016e-09	1.44237e-07
ENSMUSG00000104496		705.965	2.04439	0.351044	5.82374	5.75449e-09	1.44943e-07
ENSMUSG00000060477	Irak2	710.045	-1.59847	0.274545	-5.82226	5.8057e-09	1.46073e-07
ENSMUSG00000029204	Rhoh	189.428	-4.60923	0.791857	-5.82078	5.85731e-09	1.4721e-07
ENSMUSG00000025647	Shisa5	3774.79	-2.47107	0.424577	-5.82008	5.88207e-09	1.4767e-07
ENSMUSG00000076608	Igkj5	5.74829	-7.27507	1.25004	-5.81987	5.88917e-09	1.47687e-07
ENSMUSG00000055760	Gemin6	496.439	2.1694	0.372782	5.8195	5.90249e-09	1.47859e-07
ENSMUSG00000059013	Sh2d3c	210.479	-3.02709	0.520488	-5.81587	6.03209e-09	1.50941e-07
ENSMUSG00000030165	Klrd1	72.1514	-5.22909	0.8992	-5.81527	6.05347e-09	1.5131e-07
ENSMUSG00000005696	Sh2d1a	27.8836	-7.18775	1.23612	-5.81479	6.07107e-09	1.51585e-07
ENSMUSG00000066677	Pydc3	85.4584	-5.24849	0.902882	-5.81304	6.13481e-09	1.5301e-07
ENSMUSG00000028635	Edn2	96.4472	5.25216	0.904124	5.80912	6.28022e-09	1.56466e-07
ENSMUSG00000031428	Zcchc18	25.8603	-4.73262	0.814942	-5.80731	6.3484e-09	1.57993e-07
ENSMUSG00000070802	Pnmal2	15.8731	-5.18319	0.89257	-5.80704	6.35875e-09	1.58079e-07
ENSMUSG00000020925	Ccdc43	1094.83	1.74498	0.300573	5.80549	6.41783e-09	1.59375e-07
ENSMUSG00000096531	Trav12n-2	4.26314	-7.03273	1.21223	-5.80149	6.5728e-09	1.63047e-07
ENSMUSG00000065987	Cd209b	200.002	-6.08199	1.04857	-5.80028	6.62057e-09	1.64054e-07
ENSMUSG00000031089	Slc6a14	78.2583	5.46112	0.941622	5.7997	6.64345e-09	1.64443e-07
ENSMUSG00000051107	Gm15440	34.9768	-3.07323	0.530096	-5.7975	6.73092e-09	1.66429e-07
ENSMUSG00000016283	H2-M2	165.335	-6.20658	1.07085	-5.79594	6.7938e-09	1.67802e-07
ENSMUSG00000025574	Tk1	1705.82	2.8943	0.499416	5.79537	6.81702e-09	1.68087e-07
ENSMUSG00000034028	Cd226	45.1115	-5.33985	0.921411	-5.7953	6.82e-09	1.68087e-07
ENSMUSG00000052087	Rgs14	106.485	-4.50094	0.776701	-5.79495	6.83404e-09	1.68252e-07
ENSMUSG00000042210	Abhd14a	726.081	2.19841	0.379397	5.79448	6.8535e-09	1.6855e-07
ENSMUSG00000074259	Gramd2	198.354	3.31462	0.572101	5.79376	6.88281e-09	1.6909e-07
ENSMUSG00000088909	Gm25432	45.7274	4.45479	0.76894	5.79341	6.89713e-09	1.6926e-07
ENSMUSG00000076655	Ighv4-1	4.42762	-7.09597	1.22502	-5.79252	6.93392e-09	1.69981e-07
ENSMUSG00000025395	Prim1	1145.16	2.67296	0.461498	5.79193	6.95812e-09	1.70173e-07
ENSMUSG00000057337	Chst3	112.727	-4.29935	0.742308	-5.79188	6.96047e-09	1.70173e-07
ENSMUSG00000047822	Gm6484	44.0782	-5.96771	1.03037	-5.79179	6.96402e-09	1.70173e-07
ENSMUSG00000083669	Gm10169	1348.36	2.78542	0.481052	5.79026	7.02764e-09	1.71545e-07
ENSMUSG00000020692	Nle1	1054.7	2.79063	0.481984	5.78987	7.04389e-09	1.71758e-07
ENSMUSG00000036006	Fam65b	460.979	-4.29086	0.741513	-5.78663	7.18122e-09	1.74921e-07
ENSMUSG00000035642	Aamdc	286.633	-1.91551	0.331103	-5.78524	7.24095e-09	1.76189e-07
ENSMUSG00000024747	Aldh1a7	267.17	-5.39445	0.932857	-5.78272	7.35027e-09	1.78659e-07
ENSMUSG00000042333	Tnfrsf14	69.3633	-4.14873	0.718573	-5.77356	7.76118e-09	1.88447e-07
ENSMUSG00000074207	Adh1	97.4628	-5.66291	0.981	-5.7726	7.80595e-09	1.89333e-07
ENSMUSG00000064267	Hvcn1	449.112	-3.53717	0.612996	-5.77029	7.91337e-09	1.91736e-07
ENSMUSG00000016946	Kctd5	872.646	1.29524	0.224493	5.76964	7.94392e-09	1.92273e-07
ENSMUSG00000094686	Ccl21a	938.449	-7.23945	1.25494	-5.76875	7.9861e-09	1.9309e-07
ENSMUSG00000043873	Chil5	5.1542	-7.02996	1.21885	-5.7677	8.03605e-09	1.94093e-07
ENSMUSG00000001661	Hoxc6	43.0077	-3.69713	0.641055	-5.76726	8.05688e-09	1.94391e-07
ENSMUSG00000051285	Pcmtd1	1584.42	-2.3998	0.416257	-5.7652	8.15626e-09	1.96582e-07
ENSMUSG00000085787	Gm13092	822.521	2.76815	0.480193	5.76466	8.18206e-09	1.96997e-07
ENSMUSG00000031389	Arhgap4	335.075	-3.57841	0.621048	-5.7619	8.31729e-09	2.00043e-07
ENSMUSG00000022704	Qtrtd1	745.621	1.5242	0.264604	5.76031	8.39617e-09	2.01728e-07
ENSMUSG00000049076	Acap2	1428.34	-2.37426	0.412195	-5.76004	8.4095e-09	2.01837e-07
ENSMUSG00000096129	Trav12d-2	4.08046	-6.98463	1.21273	-5.75945	8.43889e-09	2.0233e-07
ENSMUSG00000034842	Art3	375.059	-4.35832	0.756771	-5.75911	8.456e-09	2.02529e-07
ENSMUSG00000000184	Ccnd2	878.526	-4.27001	0.741744	-5.75672	8.57653e-09	2.05201e-07
ENSMUSG00000051498	Tlr6	187.499	-2.51993	0.437803	-5.75586	8.62017e-09	2.05702e-07
ENSMUSG00000020808	Fam64a	369.633	3.36062	0.58386	5.75586	8.62036e-09	2.05702e-07
ENSMUSG00000047347	Gm5806	737.988	1.52778	0.265434	5.75578	8.62438e-09	2.05702e-07
ENSMUSG00000051457	Spn	436.07	-4.93854	0.858214	-5.75444	8.69312e-09	2.07126e-07
ENSMUSG00000033059	Pygb	2079.72	-1.47729	0.256783	-5.75307	8.76393e-09	2.08596e-07
ENSMUSG00000009633	G0s2	816.702	-3.81857	0.663778	-5.75278	8.77867e-09	2.0873e-07
ENSMUSG00000030346	Rad51ap1	451.962	2.83615	0.493133	5.75129	8.8564e-09	2.1036e-07
ENSMUSG00000032870	Smap2	896.653	-2.27417	0.3958	-5.74574	9.152e-09	2.17156e-07
ENSMUSG00000033826	Dnah8	135.775	-5.96543	1.03855	-5.744	9.24669e-09	2.19176e-07
ENSMUSG00000024818	Slc25a45	409.002	-2.1129	0.367883	-5.7434	9.27923e-09	2.1972e-07
ENSMUSG00000058147	Xlr3c	20.1263	-4.98371	0.867802	-5.74292	9.30594e-09	2.20125e-07
ENSMUSG00000095429	Ighv5-12	4.92192	-6.97376	1.21472	-5.74105	9.40905e-09	2.22335e-07
ENSMUSG00000036062	N28178	17.9548	-5.08267	0.885453	-5.74019	9.45693e-09	2.23236e-07
ENSMUSG00000094561	Ighv1-22	14.0722	-6.44075	1.12225	-5.73914	9.51606e-09	2.24401e-07
ENSMUSG00000030325	Klrb1c	36.9817	-5.03991	0.878412	-5.73752	9.60707e-09	2.26314e-07
ENSMUSG00000001305	Rrp15	865.324	1.71018	0.298196	5.7351	9.74553e-09	2.2934e-07
ENSMUSG00000034437	Gm9761	1616.77	1.56499	0.272904	5.73458	9.77569e-09	2.29814e-07
ENSMUSG00000020430	Pes1	3646.81	1.76508	0.307966	5.7314	9.96027e-09	2.33913e-07
ENSMUSG00000030533	Unc45a	940.839	-1.2161	0.212189	-5.7312	9.97237e-09	2.33958e-07
ENSMUSG00000036052	Dnajb5	165.744	-2.17742	0.379957	-5.7307	1.00015e-08	2.344e-07
ENSMUSG00000034883	Lrr1	129.241	3.5246	0.615193	5.72926	1.00871e-08	2.36166e-07
ENSMUSG00000028681	Ptch2	25.4541	-4.02771	0.703053	-5.72889	1.01092e-08	2.36442e-07
ENSMUSG00000091697	Eif3s6-ps2	473.87	1.29268	0.225671	5.72816	1.01525e-08	2.37213e-07
ENSMUSG00000037376	Trmt6	1209.84	1.40051	0.244535	5.72725	1.02072e-08	2.38247e-07
ENSMUSG00000023132	Gzma	11.7102	-3.98458	0.695947	-5.7254	1.03189e-08	2.40537e-07
ENSMUSG00000031585	Gtf2e2	1079.56	1.33365	0.23294	5.72528	1.03263e-08	2.40537e-07
ENSMUSG00000097180	2700038G22Rik	343.393	2.35259	0.411339	5.71935	1.06931e-08	2.48828e-07
ENSMUSG00000048644	Ctxn1	344.203	2.88887	0.50521	5.71815	1.07689e-08	2.5034e-07
ENSMUSG00000021224	Numb	809.662	-1.63252	0.285635	-5.71543	1.09426e-08	2.53727e-07
ENSMUSG00000043008	Klhl6	460.597	-4.44031	0.776903	-5.7154	1.09449e-08	2.53727e-07
ENSMUSG00000031575	Ash2l	1745.42	1.10343	0.193064	5.71535	1.09479e-08	2.53727e-07
ENSMUSG00000087141	Plcxd2	240.468	-3.76309	0.658559	-5.71412	1.10272e-08	2.55307e-07
ENSMUSG00000025422	Agap2	121.3	-4.03194	0.705661	-5.7137	1.10544e-08	2.55506e-07
ENSMUSG00000063586	Gm5513	267.692	2.03777	0.35665	5.71365	1.10581e-08	2.55506e-07
ENSMUSG00000039349	C130074G19Rik	681.629	-4.78014	0.836696	-5.71312	1.10926e-08	2.56046e-07
ENSMUSG00000032754	Slc8b1	609.154	-1.15541	0.202254	-5.71265	1.11231e-08	2.56492e-07
ENSMUSG00000079455	Gm16026	48.0988	-3.59335	0.629225	-5.71076	1.12476e-08	2.59102e-07
ENSMUSG00000073555	Gm4951	89.0906	-4.36904	0.765114	-5.71031	1.12774e-08	2.59527e-07
ENSMUSG00000021965	Ska3	356.861	3.00001	0.52546	5.70931	1.13435e-08	2.60787e-07
ENSMUSG00000100182	1810006J02Rik	12.0931	-5.09222	0.892645	-5.70465	1.16586e-08	2.67761e-07
ENSMUSG00000005803	Sqrdl	307.571	-3.23518	0.567305	-5.70272	1.17909e-08	2.7049e-07
ENSMUSG00000015536	Mocs2	844.103	-1.61221	0.282717	-5.70258	1.1801e-08	2.7049e-07
ENSMUSG00000031391	L1cam	137.328	-2.65928	0.466492	-5.70059	1.19393e-08	2.73386e-07
ENSMUSG00000041506	Rrp9	1144.7	2.15762	0.378555	5.6996	1.20087e-08	2.7446e-07
ENSMUSG00000032776	Mctp2	151.794	-1.72769	0.303125	-5.69958	1.20101e-08	2.7446e-07
ENSMUSG00000069892	9930111J21Rik2	505.232	-4.05941	0.712636	-5.69632	1.22419e-08	2.79478e-07
ENSMUSG00000002983	Relb	484.571	-2.46674	0.433078	-5.69582	1.2278e-08	2.80023e-07
ENSMUSG00000022945	Chaf1b	624.408	2.38215	0.418594	5.69084	1.26417e-08	2.88033e-07
ENSMUSG00000069893	9930111J21Rik1	286.971	-4.02422	0.707266	-5.68982	1.27172e-08	2.89465e-07
ENSMUSG00000033335	Dnm2	1677.6	-1.78835	0.314418	-5.68782	1.28669e-08	2.92583e-07
ENSMUSG00000075010	AW112010	286.411	-3.89383	0.684655	-5.6873	1.29065e-08	2.93192e-07
ENSMUSG00000045795	Whamm	260.024	-1.51236	0.265949	-5.68663	1.29568e-08	2.94043e-07
ENSMUSG00000051159	Cited1	24.7229	-4.01456	0.706287	-5.68404	1.31549e-08	2.98242e-07
ENSMUSG00000091498	Mpc1-ps	952.743	-2.96863	0.522645	-5.68001	1.34686e-08	3.05052e-07
ENSMUSG00000040936	Ulk4	62.2129	2.74613	0.483566	5.67892	1.35546e-08	3.06698e-07
ENSMUSG00000084274	Gm12504	305.662	1.76812	0.311439	5.67725	1.36881e-08	3.09413e-07
ENSMUSG00000036661	Dennd3	310.359	-2.72482	0.480014	-5.67655	1.37441e-08	3.10169e-07
ENSMUSG00000033589	Reep4	659.849	1.53992	0.27128	5.67649	1.37486e-08	3.10169e-07
ENSMUSG00000103922		378.002	-2.03601	0.358707	-5.67596	1.3791e-08	3.10819e-07
ENSMUSG00000020297	Nsg2	101.99	-6.62835	1.16861	-5.67199	1.41148e-08	3.17805e-07
ENSMUSG00000046865	Fbl	3940.59	1.94342	0.34266	5.67159	1.4148e-08	3.17881e-07
ENSMUSG00000005958	Ephb3	685.236	1.736	0.306088	5.67157	1.41496e-08	3.17881e-07
ENSMUSG00000026986	Hnmt	196.459	-4.21368	0.742979	-5.67133	1.41693e-08	3.17881e-07
ENSMUSG00000026567	Adcy10	13.57	-4.9269	0.868747	-5.67128	1.41736e-08	3.17881e-07
ENSMUSG00000021748	Pdhb	3594.65	-2.05147	0.361744	-5.67105	1.41927e-08	3.17996e-07
ENSMUSG00000055612	Cdca7	1452.94	2.22229	0.391887	5.67075	1.42171e-08	3.18231e-07
ENSMUSG00000021772	Nkiras1	132.804	-1.39913	0.246784	-5.66945	1.43257e-08	3.2035e-07
ENSMUSG00000026255	Efhd1	162.579	-5.16371	0.91126	-5.66656	1.45694e-08	3.25483e-07
ENSMUSG00000053522	Lgals7	2460.36	4.45567	0.786531	5.66496	1.47061e-08	3.28216e-07
ENSMUSG00000071040	Gm9386	87.4737	1.97075	0.347928	5.66425	1.47671e-08	3.29258e-07
ENSMUSG00000001285	Myg1	867.333	1.59735	0.282223	5.65988	1.51478e-08	3.37418e-07
ENSMUSG00000051934	Spats2	1001.51	2.10111	0.371467	5.65626	1.54705e-08	3.44271e-07
ENSMUSG00000035513	Ntng2	49.8929	-4.31221	0.762669	-5.65411	1.56659e-08	3.48282e-07
ENSMUSG00000021913	Ogdhl	211.25	4.76692	0.843414	5.65194	1.58645e-08	3.52355e-07
ENSMUSG00000027187	Cat	3202.22	-1.7549	0.310593	-5.65015	1.6031e-08	3.55708e-07
ENSMUSG00000026020	Nop58	3241.86	1.94386	0.344219	5.64715	1.63126e-08	3.61291e-07
ENSMUSG00000029449	Rhof	144.886	-4.50495	0.797741	-5.64714	1.63141e-08	3.61291e-07
ENSMUSG00000070610	Gm13127	420.661	1.28104	0.226875	5.64645	1.63796e-08	3.61903e-07
ENSMUSG00000021047	Nova1	61.4721	-4.20409	0.744556	-5.64644	1.63808e-08	3.61903e-07
ENSMUSG00000048012	Zfp473	130.216	3.57651	0.633419	5.64635	1.63892e-08	3.61903e-07
ENSMUSG00000052926	Rnaseh2a	1730.91	2.23681	0.396211	5.64552	1.64684e-08	3.63304e-07
ENSMUSG00000021130	Galnt16	74.7996	-3.38257	0.59953	-5.64204	1.68051e-08	3.70376e-07
ENSMUSG00000006412	Pfdn2	954.641	1.4145	0.250899	5.63774	1.72299e-08	3.79373e-07
ENSMUSG00000095589	Ighv1-55	19.7969	-5.61863	0.996942	-5.63587	1.74178e-08	3.83142e-07
ENSMUSG00000095092		17.7091	-3.84282	0.681902	-5.63544	1.74615e-08	3.83733e-07
ENSMUSG00000064363	mt-Nd4	69317.4	-1.86787	0.331559	-5.63359	1.76494e-08	3.87492e-07
ENSMUSG00000032915	Emr4	19.7605	-5.28223	0.937697	-5.63319	1.76905e-08	3.88023e-07
ENSMUSG00000024431	Nr3c1	2389.71	-2.1956	0.389797	-5.63269	1.77421e-08	3.88782e-07
ENSMUSG00000031627	Irf2	666.163	-1.60795	0.285523	-5.63159	1.78551e-08	3.90885e-07
ENSMUSG00000032547	Ryk	2277.89	1.12106	0.199095	5.63076	1.79416e-08	3.92404e-07
ENSMUSG00000049871	Nlrc3	169.583	-4.21229	0.748329	-5.62893	1.81331e-08	3.96214e-07
ENSMUSG00000092074	Dynlt1a	1874.04	2.47026	0.438875	5.62862	1.81656e-08	3.96546e-07
ENSMUSG00000079038	D130040H23Rik	14.9164	-4.51781	0.802687	-5.62836	1.81936e-08	3.96662e-07
ENSMUSG00000041272	Tox	47.2253	-5.53265	0.983015	-5.62824	1.82055e-08	3.96662e-07
ENSMUSG00000026027	Stradb	311.307	-1.82349	0.324059	-5.62702	1.83346e-08	3.99096e-07
ENSMUSG00000030468	Siglecg	83.0599	-5.20936	0.925881	-5.62638	1.84029e-08	4.00032e-07
ENSMUSG00000028318	Polr1e	692.333	1.85969	0.330536	5.62629	1.84125e-08	4.00032e-07
ENSMUSG00000081189	Gm12725	11.3137	-5.42527	0.964386	-5.62562	1.84838e-08	4.01201e-07
ENSMUSG00000092539	Gm20468	250.105	4.67174	0.830758	5.62346	1.87172e-08	4.05881e-07
ENSMUSG00000038663	Fsd2	31.7292	-6.11942	1.08841	-5.62233	1.88395e-08	4.08147e-07
ENSMUSG00000033327	Tnxb	567.626	-4.71659	0.839089	-5.62109	1.8976e-08	4.10717e-07
ENSMUSG00000092557	Gm8696	79.0005	2.58657	0.460194	5.62062	1.90272e-08	4.11437e-07
ENSMUSG00000068747	Sort1	2460.67	-3.89866	0.693752	-5.61967	1.91318e-08	4.13308e-07
ENSMUSG00000081999	Gm13461	5448.5	2.93761	0.522787	5.61914	1.91912e-08	4.14202e-07
ENSMUSG00000055322	Tns1	2762.05	-4.26636	0.759287	-5.6189	1.92177e-08	4.14383e-07
ENSMUSG00000073402	Gm8909	360.083	-2.53625	0.45158	-5.61639	1.94987e-08	4.20047e-07
ENSMUSG00000056290	Ms4a4b	40.1826	-6.25249	1.11353	-5.61499	1.96574e-08	4.23069e-07
ENSMUSG00000039936	Pik3cd	714.874	-3.51067	0.625405	-5.61344	1.98344e-08	4.26476e-07
ENSMUSG00000038072	Galnt11	383.758	-1.71695	0.305923	-5.61236	1.99585e-08	4.28387e-07
ENSMUSG00000048865	Arhgap30	826.923	-3.96306	0.706134	-5.61234	1.99606e-08	4.28387e-07
ENSMUSG00000038302	Lace1	263.03	-1.692	0.301514	-5.61167	2.00379e-08	4.29413e-07
ENSMUSG00000042345	Ubash3a	68.2137	-5.87437	1.04682	-5.6116	2.00459e-08	4.29413e-07
ENSMUSG00000021018	Polr2h	1225.65	2.59332	0.462165	5.61123	2.00888e-08	4.29931e-07
ENSMUSG00000022009	Nufip1	609.836	1.21753	0.217138	5.60716	2.05675e-08	4.39764e-07
ENSMUSG00000093812	Gm5627	11.4051	-6.6637	1.18856	-5.60652	2.06432e-08	4.40845e-07
ENSMUSG00000069910	Spdl1	441.949	1.87005	0.333564	5.60629	2.06711e-08	4.40845e-07
ENSMUSG00000062846	Gm14176	1182.01	0.911837	0.162647	5.60625	2.06758e-08	4.40845e-07
ENSMUSG00000042444	Fam63b	1076.34	-2.39666	0.427544	-5.60565	2.07475e-08	4.41965e-07
ENSMUSG00000037905	Bri3bp	1639.47	2.21934	0.395995	5.60445	2.08914e-08	4.44617e-07
ENSMUSG00000051517	Arhgef39	232.786	2.87357	0.513163	5.59972	2.14695e-08	4.56495e-07
ENSMUSG00000037145	2210407C18Rik	131.868	-5.54598	0.990686	-5.59812	2.16693e-08	4.60316e-07
ENSMUSG00000071470	Ccnb1ip1	453.231	3.87398	0.692105	5.59738	2.17609e-08	4.61835e-07
ENSMUSG00000030493	C230052I12Rik	441.944	2.13392	0.381247	5.59722	2.17818e-08	4.61851e-07
ENSMUSG00000014077	Chp1	2664.78	-2.18092	0.389711	-5.59623	2.19057e-08	4.64048e-07
ENSMUSG00000039131	Gipc2	13.7956	-3.50447	0.626267	-5.59581	2.19589e-08	4.64747e-07
ENSMUSG00000032936	Camkv	429.435	6.31812	1.12918	5.59532	2.2021e-08	4.6563e-07
ENSMUSG00000038738	Shank1	16.7914	-5.22037	0.933195	-5.59409	2.21785e-08	4.68529e-07
ENSMUSG00000028018	Gstcd	686.412	1.67618	0.299655	5.59369	2.223e-08	4.69183e-07
ENSMUSG00000042401	Crtac1	48.3921	-6.7372	1.20452	-5.59326	2.2284e-08	4.69892e-07
ENSMUSG00000096873	Ccl21b	352.864	-7.28415	1.30266	-5.59177	2.24769e-08	4.72887e-07
ENSMUSG00000096873	Ccl21c	352.864	-7.28415	1.30266	-5.59177	2.24769e-08	4.72887e-07
ENSMUSG00000095675	Ccl21b	352.818	-7.28403	1.30265	-5.59168	2.2488e-08	4.72887e-07
ENSMUSG00000096596	Gm10591	352.818	-7.28403	1.30265	-5.59168	2.2488e-08	4.72887e-07
ENSMUSG00000094121	Ccl21c	352.715	-7.28373	1.30265	-5.59146	2.25172e-08	4.73067e-07
ENSMUSG00000094121	Ccl21b	352.715	-7.28373	1.30265	-5.59146	2.25172e-08	4.73067e-07
ENSMUSG00000047238	Mageh1	54.5878	-2.32654	0.416305	-5.58854	2.28993e-08	4.80654e-07
ENSMUSG00000038608	Dock10	654.168	-4.36431	0.781034	-5.58786	2.2988e-08	4.82075e-07
ENSMUSG00000049686	Orai1	608.036	-3.15938	0.565706	-5.58485	2.33906e-08	4.9007e-07
ENSMUSG00000033020	Polr2f	2283.42	2.53939	0.455234	5.57822	2.42989e-08	5.08634e-07
ENSMUSG00000006649	Nphs1	10.2417	-6.5327	1.17117	-5.57795	2.43375e-08	5.08977e-07
ENSMUSG00000028741	Mrto4	3142.3	3.04063	0.545165	5.57746	2.44056e-08	5.09938e-07
ENSMUSG00000020253	Ppm1m	426.283	-2.05659	0.368797	-5.5765	2.45413e-08	5.12304e-07
ENSMUSG00000036858	Ptcra	25.4253	5.87787	1.05443	5.57447	2.48281e-08	5.17755e-07
ENSMUSG00000030051	Aplf	333.877	1.36958	0.245693	5.57434	2.48475e-08	5.17755e-07
ENSMUSG00000034957	Cebpa	1444.05	-2.58188	0.463202	-5.57399	2.48976e-08	5.18327e-07
ENSMUSG00000044052	Ccr10	9.2279	-4.67814	0.839391	-5.57325	2.50026e-08	5.20041e-07
ENSMUSG00000096653	Trav15d-1-dv6d-1	4.2788	-6.97487	1.25207	-5.57066	2.53777e-08	5.27364e-07
ENSMUSG00000036986	Pml	526.392	-1.92379	0.345381	-5.57004	2.54683e-08	5.28767e-07
ENSMUSG00000026390	Marco	123.801	-7.2145	1.29568	-5.5681	2.57529e-08	5.34191e-07
ENSMUSG00000037251	Pomk	471.331	1.1521	0.207004	5.56561	2.61241e-08	5.41401e-07
ENSMUSG00000043719	Col6a6	27.7303	-5.59086	1.00472	-5.56459	2.62769e-08	5.44076e-07
ENSMUSG00000068200	Gm5931	891.265	0.908121	0.163233	5.56333	2.64679e-08	5.47536e-07
ENSMUSG00000006281	Tep1	726.89	-1.45047	0.260767	-5.56232	2.66208e-08	5.50203e-07
ENSMUSG00000020059	Sycp3	28.2786	-4.69088	0.843378	-5.56202	2.66674e-08	5.5067e-07
ENSMUSG00000036875	Dna2	521.145	2.38857	0.42963	5.55959	2.70412e-08	5.57886e-07
ENSMUSG00000003824	Syce2	681.844	3.70594	0.666627	5.55924	2.7095e-08	5.58493e-07
ENSMUSG00000036777	Anln	1464.66	3.19949	0.575681	5.55775	2.73279e-08	5.62788e-07
ENSMUSG00000026670	Uap1	1115.14	-1.39033	0.250215	-5.55655	2.75166e-08	5.66166e-07
ENSMUSG00000030630	Fah	1042.17	-3.76128	0.677019	-5.55565	2.76584e-08	5.68572e-07
ENSMUSG00000076677	Ighv6-3	7.29485	-7.0282	1.26658	-5.54897	2.87365e-08	5.90206e-07
ENSMUSG00000000826	Dnajc5	2076.19	-1.43519	0.25865	-5.54879	2.87655e-08	5.90273e-07
ENSMUSG00000032215	Rsl24d1	1147.9	1.66914	0.300858	5.54793	2.89074e-08	5.92653e-07
ENSMUSG00000095519	Ighv1-66	19.8107	-6.09258	1.09833	-5.54711	2.90431e-08	5.94902e-07
ENSMUSG00000026112	Coa5	2410.42	-1.0425	0.187995	-5.54535	2.93367e-08	6.00381e-07
ENSMUSG00000026047	Kdelc1	425.542	1.7697	0.319193	5.54431	2.95114e-08	6.03416e-07
ENSMUSG00000094491	Igkv1-133	5.07481	-5.61723	1.01338	-5.54308	2.97196e-08	6.07134e-07
ENSMUSG00000063888	Rpl7l1	3872.99	1.50724	0.271997	5.54138	3.00098e-08	6.12515e-07
ENSMUSG00000037735	2810032G03Rik	18.4306	-5.41861	0.978067	-5.54012	3.02266e-08	6.16391e-07
ENSMUSG00000024055	Cyp4f13	333.378	-1.40908	0.254398	-5.53887	3.04434e-08	6.20261e-07
ENSMUSG00000038894	Irs2	294.742	-2.71453	0.490112	-5.53859	3.0492e-08	6.20699e-07
ENSMUSG00000095320	Ccl21a	700.247	-7.09947	1.28225	-5.53674	3.08159e-08	6.26736e-07
ENSMUSG00000058914	C1qtnf3	849.468	4.00999	0.724358	5.53593	3.09589e-08	6.29086e-07
ENSMUSG00000042190	Cmklr1	411.754	-2.76355	0.499247	-5.53544	3.10441e-08	6.30259e-07
ENSMUSG00000032507	Fbxl2	132.307	3.12056	0.563801	5.53486	3.11476e-08	6.31801e-07
ENSMUSG00000062510	Nsl1	289.083	2.52792	0.456862	5.53323	3.14389e-08	6.37145e-07
ENSMUSG00000036322	H2-Ea-ps	70.4451	-4.90211	0.886218	-5.53149	3.1752e-08	6.42922e-07
ENSMUSG00000001027	Scn4a	8.51016	-6.16833	1.11521	-5.53112	3.18201e-08	6.43732e-07
ENSMUSG00000095370	Trav6n-7	6.36487	-7.02308	1.26984	-5.53066	3.1903e-08	6.44391e-07
ENSMUSG00000024006	Stk38	1793.53	-1.17433	0.212332	-5.53063	3.19089e-08	6.44391e-07
ENSMUSG00000095756	Trav6d-7	6.3311	-7.02036	1.26948	-5.53011	3.20033e-08	6.45729e-07
ENSMUSG00000000916	Nsun5	513.245	1.90954	0.345336	5.52952	3.21116e-08	6.47344e-07
ENSMUSG00000076532	Igkv4-91	13.0326	-5.35799	0.969109	-5.52878	3.22466e-08	6.49494e-07
ENSMUSG00000015846	Rxra	1517.77	-2.07857	0.376008	-5.52799	3.23914e-08	6.51838e-07
ENSMUSG00000073460	Pnldc1	33.8861	-4.5473	0.822897	-5.52596	3.2768e-08	6.58837e-07
ENSMUSG00000056832	Ttc26	196.457	2.63344	0.476586	5.52564	3.2829e-08	6.59486e-07
ENSMUSG00000037570	Mcrs1	1365.26	1.26091	0.228341	5.52204	3.3509e-08	6.72558e-07
ENSMUSG00000060924	Csmd1	41.4662	-5.74209	1.04054	-5.51838	3.42141e-08	6.86107e-07
ENSMUSG00000045730	Adrb2	157.182	-4.35516	0.789593	-5.5157	3.47392e-08	6.9603e-07
ENSMUSG00000036144	Meox2	56.3436	-3.33425	0.604644	-5.5144	3.49976e-08	7.00594e-07
ENSMUSG00000055632	Hmcn2	80.391	-3.67348	0.666196	-5.51411	3.50558e-08	7.01146e-07
ENSMUSG00000079071	Gm14085	68.6647	-4.748	0.861433	-5.51175	3.55284e-08	7.09688e-07
ENSMUSG00000000579	Dynlt1c	3295.68	2.35115	0.426577	5.51167	3.55448e-08	7.09688e-07
ENSMUSG00000031209	Heph	148.671	-4.51972	0.820116	-5.51107	3.56653e-08	7.11475e-07
ENSMUSG00000045875	Adra1a	50.8561	-5.69599	1.0336	-5.51083	3.57145e-08	7.11837e-07
ENSMUSG00000020691	Mettl2	1043	1.89777	0.344516	5.5085	3.61907e-08	7.20702e-07
ENSMUSG00000064351	mt-Co1	319906	-1.39061	0.252529	-5.50673	3.65559e-08	7.27343e-07
ENSMUSG00000070031	Sp140	419.194	-2.15619	0.391621	-5.50581	3.67484e-08	7.30538e-07
ENSMUSG00000025050	Pcgf6	511.672	1.75939	0.319563	5.50561	3.67892e-08	7.30715e-07
ENSMUSG00000052997	Uba2	3956.67	1.41877	0.25774	5.50466	3.69881e-08	7.34029e-07
ENSMUSG00000031779	Ccl22	486.847	-5.98957	1.08872	-5.50148	3.76624e-08	7.46764e-07
ENSMUSG00000017707	Serinc3	12258.6	-2.51758	0.457726	-5.50018	3.794e-08	7.51618e-07
ENSMUSG00000062609	Kcnj15	929.118	-4.68558	0.852104	-5.49883	3.82311e-08	7.56731e-07
ENSMUSG00000022433	Csnk1e	1603.02	1.55341	0.282544	5.49795	3.84239e-08	7.59892e-07
ENSMUSG00000042423	Fbrs	653.715	-1.48677	0.270516	-5.49605	3.88386e-08	7.6736e-07
ENSMUSG00000076607	Igkj4	5.82131	-6.88937	1.25354	-5.49592	3.88685e-08	7.6736e-07
ENSMUSG00000037922	Bank1	154.054	-6.31102	1.14866	-5.49427	3.92338e-08	7.73905e-07
ENSMUSG00000021738	Atxn7	574.316	-1.52064	0.276801	-5.49361	3.93807e-08	7.76135e-07
ENSMUSG00000033970	Rfc3	908.428	2.06373	0.375776	5.49191	3.97609e-08	7.82954e-07
ENSMUSG00000041750	Cd1d2	76.5639	-3.77102	0.68667	-5.49175	3.97973e-08	7.83e-07
ENSMUSG00000022095	Fam160b2	498.053	-1.45621	0.265205	-5.49087	3.99961e-08	7.86236e-07
ENSMUSG00000025348	Itga7	214.751	-3.41348	0.621754	-5.49009	4.01728e-08	7.89033e-07
ENSMUSG00000031349	Nsdhl	685.76	-1.70085	0.310093	-5.48497	4.13543e-08	8.11542e-07
ENSMUSG00000021131	Erh	9789.13	3.22091	0.587313	5.48414	4.15492e-08	8.1467e-07
ENSMUSG00000064264	Zfp428	118.734	2.72136	0.496531	5.48074	4.23541e-08	8.29743e-07
ENSMUSG00000029103	Lrpap1	1062.38	-1.0249	0.187175	-5.47561	4.36001e-08	8.52924e-07
ENSMUSG00000047143	Dmrta2	45.8739	3.67212	0.670637	5.47556	4.36119e-08	8.52924e-07
ENSMUSG00000024165	Hn1l	2004.91	1.49665	0.273371	5.47477	4.38086e-08	8.56043e-07
ENSMUSG00000044122	Proca1	82.335	-2.97009	0.542671	-5.47309	4.42259e-08	8.63459e-07
ENSMUSG00000071172	Srsf3	9080.5	1.38184	0.252507	5.47247	4.43798e-08	8.65726e-07
ENSMUSG00000007739	Cct4	10202.3	1.75241	0.320365	5.47004	4.49943e-08	8.76969e-07
ENSMUSG00000056938	Acbd4	593.487	-2.41772	0.442103	-5.46869	4.53381e-08	8.82917e-07
ENSMUSG00000004054	Map3k11	739.204	-1.00946	0.184634	-5.46738	4.56735e-08	8.88694e-07
ENSMUSG00000004837	Grap	293.103	-4.29852	0.786589	-5.46476	4.63546e-08	9.01182e-07
ENSMUSG00000063412	Gm10131	6968.21	3.20651	0.586939	5.46311	4.6786e-08	9.08799e-07
ENSMUSG00000031153	Gripap1	621.351	-1.10845	0.202911	-5.46276	4.68793e-08	9.0984e-07
ENSMUSG00000021932	Rnaseh2b	682.203	2.08959	0.382549	5.46229	4.70033e-08	9.11474e-07
ENSMUSG00000044037	Als2cl	512.549	-2.92623	0.535972	-5.45967	4.77014e-08	9.24229e-07
ENSMUSG00000053656	Dancr	283.931	2.54274	0.465775	5.45917	4.78377e-08	9.26087e-07
ENSMUSG00000032000	Birc3	717.75	-2.41024	0.441584	-5.45815	4.81114e-08	9.306e-07
ENSMUSG00000091243	Vgll3	144.892	-2.65784	0.487053	-5.45698	4.84289e-08	9.35953e-07
ENSMUSG00000008206	Cers4	125.034	-3.25758	0.597097	-5.4557	4.87792e-08	9.41927e-07
ENSMUSG00000021091	Serpina3n	1243.7	-3.82525	0.701183	-5.45542	4.88563e-08	9.42622e-07
ENSMUSG00000025086	Trub1	571.27	1.67641	0.307312	5.45507	4.89529e-08	9.43691e-07
ENSMUSG00000059939	9430015G10Rik	642.205	1.84913	0.339137	5.45247	4.96763e-08	9.56832e-07
ENSMUSG00000024966	Stip1	3648.78	1.32187	0.242459	5.45193	4.98269e-08	9.58928e-07
ENSMUSG00000029098	Acox3	571.171	-2.2178	0.406828	-5.45143	4.99656e-08	9.60789e-07
ENSMUSG00000021840	Mapk1ip1l	3278.8	0.89355	0.163919	5.45116	5.00419e-08	9.6145e-07
ENSMUSG00000028756	Pink1	1367.11	-1.96787	0.361233	-5.44765	5.10403e-08	9.79811e-07
ENSMUSG00000096255	Dynlt1b	2350.3	2.3781	0.436604	5.44682	5.12795e-08	9.8358e-07
ENSMUSG00000020899	Pfas	1317.66	1.64935	0.302819	5.44665	5.13279e-08	9.83685e-07
ENSMUSG00000022148	Fyb	483.825	-3.17699	0.583404	-5.4456	5.16309e-08	9.88664e-07
ENSMUSG00000090164	BC035044	23.2798	-5.0733	0.931957	-5.4437	5.21836e-08	9.98415e-07
ENSMUSG00000038236	Hoxa7	29.148	-4.15007	0.762384	-5.44355	5.22291e-08	9.98452e-07
ENSMUSG00000034255	Arhgap27	411.382	-1.96323	0.360718	-5.44255	5.25236e-08	1.00324e-06
ENSMUSG00000028459	Cd72	126.489	-2.53187	0.465266	-5.44176	5.27557e-08	1.00684e-06
ENSMUSG00000049577	Zfpm1	91.9426	-3.55055	0.652903	-5.4381	5.38524e-08	1.02691e-06
ENSMUSG00000049957	Ccdc137	1177.77	2.17625	0.400238	5.43741	5.40618e-08	1.02929e-06
ENSMUSG00000002475	Abhd3	36.6999	-3.36275	0.61845	-5.43739	5.40667e-08	1.02929e-06
ENSMUSG00000018819	Lsp1	1596.72	-3.71882	0.683981	-5.43702	5.41798e-08	1.03059e-06
ENSMUSG00000031861	Lpar2	293.568	2.679	0.49287	5.43551	5.46403e-08	1.03848e-06
ENSMUSG00000035067	Xkr6	10.5986	-5.00446	0.920774	-5.43506	5.47789e-08	1.04025e-06
ENSMUSG00000030651	Art2b	6.65496	-4.77781	0.879111	-5.43482	5.48513e-08	1.04077e-06
ENSMUSG00000028914	Casp9	456.06	-1.63064	0.300215	-5.43155	5.58659e-08	1.05914e-06
ENSMUSG00000057135	Scimp	60.2306	-3.93367	0.724354	-5.43059	5.61675e-08	1.06398e-06
ENSMUSG00000019302	Atp6v0a1	1059.26	-2.34556	0.431965	-5.42998	5.63603e-08	1.06675e-06
ENSMUSG00000021418	Rpp40	412.926	1.88868	0.347852	5.42954	5.65004e-08	1.06852e-06
ENSMUSG00000076512	Igkv9-123	2.86701	-6.66921	1.22848	-5.42884	5.67204e-08	1.0718e-06
ENSMUSG00000026664	Phyh	890.782	-2.51275	0.46288	-5.42851	5.6826e-08	1.07291e-06
ENSMUSG00000094546	Ighv1-26	18.6554	-5.81397	1.07131	-5.42697	5.73192e-08	1.08089e-06
ENSMUSG00000034024	Cct2	9024.84	1.13254	0.208695	5.42678	5.73801e-08	1.08089e-06
ENSMUSG00000097617	Gm10687	47.4789	-2.80811	0.517457	-5.42675	5.73904e-08	1.08089e-06
ENSMUSG00000053675	Tgm5	80.805	5.66252	1.04395	5.42413	5.82366e-08	1.09593e-06
ENSMUSG00000005233	Spc25	493.141	2.24043	0.413111	5.42331	5.85048e-08	1.10007e-06
ENSMUSG00000023345	Poc1a	230.773	2.17141	0.400436	5.42262	5.87302e-08	1.10341e-06
ENSMUSG00000032415	Ube2cbp	126.776	2.4492	0.451734	5.42178	5.9008e-08	1.10729e-06
ENSMUSG00000018012	Rac3	988.262	3.79226	0.699466	5.42166	5.90484e-08	1.10729e-06
ENSMUSG00000028088	Fmo5	145.624	-3.10698	0.573082	-5.42153	5.90919e-08	1.10729e-06
ENSMUSG00000095210	Ighv5-9-1	5.01707	-6.90304	1.27329	-5.42141	5.91304e-08	1.10729e-06
ENSMUSG00000053740	Gm6457	650.331	1.50817	0.278293	5.41936	5.98137e-08	1.11918e-06
ENSMUSG00000006342	Susd2	136.053	-3.06929	0.566456	-5.4184	6.01337e-08	1.12425e-06
ENSMUSG00000035000	Dpp4	365.384	-3.05234	0.56359	-5.41589	6.09854e-08	1.13924e-06
ENSMUSG00000086610	Gm15408	10.8978	-3.77736	0.697728	-5.4138	6.17004e-08	1.15166e-06
ENSMUSG00000102697		4.87039	-6.65598	1.22963	-5.41302	6.19711e-08	1.15577e-06
ENSMUSG00000062980	Cped1	304.126	-4.13423	0.764213	-5.40978	6.31019e-08	1.1759e-06
ENSMUSG00000031754	Nudt21	2642.16	1.99671	0.369232	5.40775	6.3822e-08	1.18835e-06
ENSMUSG00000027424	Mgme1	485.162	1.81446	0.335625	5.4062	6.43749e-08	1.19768e-06
ENSMUSG00000037112	Sik2	450.268	-3.1944	0.590924	-5.40578	6.45266e-08	1.19953e-06
ENSMUSG00000040078	Gm9769	1237.71	1.32002	0.244245	5.40449	6.49942e-08	1.20724e-06
ENSMUSG00000030978	Rrm1	3322.02	1.90805	0.353123	5.40336	6.54046e-08	1.21388e-06
ENSMUSG00000037474	Dtl	920.097	2.48938	0.460825	5.402	6.59014e-08	1.22211e-06
ENSMUSG00000027018	Hat1	1315.29	1.63994	0.303598	5.40168	6.60206e-08	1.22333e-06
ENSMUSG00000015981	Stk32c	12.6096	-3.3647	0.623009	-5.40073	6.63706e-08	1.22882e-06
ENSMUSG00000035370	Adat3	116.804	1.82337	0.337692	5.3995	6.6826e-08	1.23495e-06
ENSMUSG00000026281	Dtymk	2051.16	2.50623	0.464164	5.39946	6.68428e-08	1.23495e-06
ENSMUSG00000016024	Lbp	2172.11	-3.79072	0.702078	-5.39929	6.69057e-08	1.23495e-06
ENSMUSG00000078776	9530053A07Rik	38.6541	-5.06483	0.938061	-5.39926	6.6917e-08	1.23495e-06
ENSMUSG00000103622		49.4442	3.87925	0.718676	5.39778	6.74722e-08	1.24419e-06
ENSMUSG00000057191	AB124611	182.581	-3.574	0.662197	-5.39719	6.76946e-08	1.24708e-06
ENSMUSG00000016262	Sertad4	1730.83	2.21933	0.411219	5.39695	6.77846e-08	1.24708e-06
ENSMUSG00000022995	Enah	1432.54	1.97438	0.365834	5.39693	6.77918e-08	1.24708e-06
ENSMUSG00000092203	1110038B12Rik	2647.89	3.18295	0.590161	5.39335	6.91575e-08	1.27118e-06
ENSMUSG00000048709	Gm8666	269.129	1.61822	0.300125	5.39182	6.97475e-08	1.281e-06
ENSMUSG00000021116	Eif2s1	3966.65	1.45578	0.270071	5.39035	7.03187e-08	1.29045e-06
ENSMUSG00000040687	Madd	909.581	-1.61682	0.300012	-5.38918	7.07785e-08	1.29758e-06
ENSMUSG00000038421	Fcrla	73.631	-5.26411	0.976829	-5.38898	7.08575e-08	1.29758e-06
ENSMUSG00000044244	Il20rb	212.155	3.86721	0.71762	5.38893	7.08771e-08	1.29758e-06
ENSMUSG00000029430	Ran	18233.9	2.74044	0.508715	5.38698	7.16499e-08	1.3096e-06
ENSMUSG00000055737	Ghr	1759.72	-3.14991	0.584729	-5.38695	7.16635e-08	1.3096e-06
ENSMUSG00000024457	Trim26	895.146	-1.90304	0.353276	-5.38685	7.17047e-08	1.3096e-06
ENSMUSG00000095250		21.4255	-3.80251	0.706019	-5.38584	7.21056e-08	1.31587e-06
ENSMUSG00000006715	Gmnn	888.007	2.60677	0.484059	5.38523	7.2352e-08	1.31932e-06
ENSMUSG00000076618	Ighj4	5.59201	-6.80198	1.26361	-5.38296	7.32721e-08	1.33503e-06
ENSMUSG00000027953	Slc50a1	919.602	-2.18836	0.406649	-5.38144	7.38935e-08	1.34528e-06
ENSMUSG00000094176	Trav6d-6	8.21705	-6.68337	1.24204	-5.38095	7.40956e-08	1.34682e-06
ENSMUSG00000095862	Trav6-6	8.21705	-6.68337	1.24204	-5.38095	7.40956e-08	1.34682e-06
ENSMUSG00000027496	Aurka	2725.35	4.17751	0.776723	5.37837	7.51633e-08	1.36515e-06
ENSMUSG00000000792	Slc5a5	109.855	-4.86749	0.905223	-5.37711	7.56891e-08	1.37361e-06
ENSMUSG00000028737	Aldh4a1	248.095	-2.30293	0.428306	-5.37682	7.58129e-08	1.37477e-06
ENSMUSG00000015120	Ube2i	3952.52	0.717655	0.133546	5.37384	7.70783e-08	1.39661e-06
ENSMUSG00000039055	Eme1	201.566	2.87118	0.534323	5.37348	7.72301e-08	1.39825e-06
ENSMUSG00000028937	Acot7	1192.09	2.38784	0.444501	5.37196	7.78838e-08	1.40898e-06
ENSMUSG00000042404	Dennd4b	322.895	-2.42108	0.450792	-5.37072	7.84212e-08	1.41758e-06
ENSMUSG00000083657	Gm12245	83.6757	6.29082	1.17135	5.37058	7.84855e-08	1.41763e-06
ENSMUSG00000096767	Ighv1-62-3	8.19806	-6.33558	1.18045	-5.36711	8.00084e-08	1.44399e-06
ENSMUSG00000096883	Shisa8	222.569	4.34828	0.810217	5.36681	8.0141e-08	1.44525e-06
ENSMUSG00000054672	5830411N06Rik	9.83807	-6.67919	1.2451	-5.36436	8.12357e-08	1.46384e-06
ENSMUSG00000054477	Kcnn2	47.5813	4.70276	0.877005	5.3623	8.21708e-08	1.47872e-06
ENSMUSG00000024308	Tapbp	3135.68	-2.02403	0.377458	-5.36225	8.21908e-08	1.47872e-06
ENSMUSG00000026134	Prim2	613.204	1.7524	0.326966	5.35959	8.34098e-08	1.49948e-06
ENSMUSG00000034674	Tdg	1278.09	1.39894	0.26109	5.35808	8.41096e-08	1.51088e-06
ENSMUSG00000006585	Cdt1	970.85	2.17312	0.40562	5.35753	8.43667e-08	1.51431e-06
ENSMUSG00000000561	Wdr77	2752.47	1.69976	0.317354	5.35604	8.50657e-08	1.52566e-06
ENSMUSG00000078139	AK157302	389.998	-1.35704	0.253404	-5.35524	8.54444e-08	1.53125e-06
ENSMUSG00000079492	Gm11127	138.308	-2.83753	0.529906	-5.35478	8.56588e-08	1.5339e-06
ENSMUSG00000020053	Igf1	1022.09	-3.90809	0.729926	-5.35408	8.59922e-08	1.53866e-06
ENSMUSG00000022325	Pop1	337.607	2.28989	0.42782	5.35247	8.67621e-08	1.55123e-06
ENSMUSG00000037849	Gm4955	37.9106	-5.63371	1.05315	-5.34941	8.82398e-08	1.5761e-06
ENSMUSG00000075229	Ccdc58	801.903	1.98489	0.371056	5.34931	8.82907e-08	1.5761e-06
ENSMUSG00000036452	Arhgap26	389.034	-2.69579	0.504248	-5.34616	8.9838e-08	1.60247e-06
ENSMUSG00000076680	Ighv6-6	6.17869	-6.12888	1.14664	-5.34506	9.03873e-08	1.61102e-06
ENSMUSG00000063077	Kif1b	2638.75	-2.11536	0.395824	-5.34419	9.08225e-08	1.61752e-06
ENSMUSG00000063455	D630045J12Rik	555.459	4.08763	0.76494	5.34373	9.10515e-08	1.62033e-06
ENSMUSG00000103271	Ighv4-2	2.77372	-6.59946	1.23513	-5.34314	9.13489e-08	1.6236e-06
ENSMUSG00000048574	Gm5593	570.608	2.9615	0.554268	5.34309	9.13769e-08	1.6236e-06
ENSMUSG00000021175	Cdca7l	936.67	1.99081	0.372654	5.34224	9.18062e-08	1.62997e-06
ENSMUSG00000025209	Peo1	1053.81	1.72032	0.322092	5.34107	9.24013e-08	1.63927e-06
ENSMUSG00000085738	Gm12335	1286.5	1.30607	0.244804	5.33517	9.54529e-08	1.69209e-06
ENSMUSG00000057378	Ryr3	7.93223	-4.68827	0.878795	-5.33489	9.56035e-08	1.69345e-06
ENSMUSG00000063145	Bbs5	159.877	1.09176	0.204686	5.33385	9.6152e-08	1.70185e-06
ENSMUSG00000039462	Col10a1	107.899	5.47146	1.02629	5.33131	9.75058e-08	1.72448e-06
ENSMUSG00000018882	Mrpl45	1483.78	1.45119	0.272261	5.33013	9.81414e-08	1.73439e-06
ENSMUSG00000050010	Shisa3	17.4006	-5.1737	0.970876	-5.3289	9.88113e-08	1.74488e-06
ENSMUSG00000083101	Gm13430	648.42	1.38334	0.259738	5.32591	1.00448e-07	1.77241e-06
ENSMUSG00000046380	Jrk	259.326	1.68933	0.317232	5.32522	1.00831e-07	1.77781e-06
ENSMUSG00000038215	Cep44	487.381	1.73731	0.326298	5.3243	1.01345e-07	1.78549e-06
ENSMUSG00000039985	Fam60a	1542.15	1.96906	0.370058	5.32095	1.03229e-07	1.81729e-06
ENSMUSG00000057143	Trim12c	448.895	-2.51235	0.472195	-5.32057	1.03442e-07	1.81964e-06
ENSMUSG00000076586	Igkv8-21	12.5616	-6.69439	1.25842	-5.31969	1.03941e-07	1.82637e-06
ENSMUSG00000041515	Irf8	627.68	-3.11554	0.585669	-5.31962	1.03984e-07	1.82637e-06
ENSMUSG00000101249	Gm29216	113052	-1.44154	0.271047	-5.31842	1.04672e-07	1.83643e-06
ENSMUSG00000059658	Gm16379	73.0267	3.18156	0.598223	5.31834	1.04717e-07	1.83643e-06
ENSMUSG00000033762	Recql4	227.519	2.51597	0.473206	5.31687	1.05568e-07	1.84993e-06
ENSMUSG00000005952	Trpv1	12.7024	-5.54703	1.04332	-5.3167	1.05666e-07	1.85024e-06
ENSMUSG00000026222	Sp100	1208.35	-3.42818	0.644841	-5.31632	1.05887e-07	1.85271e-06
ENSMUSG00000038622	Med30	889.004	1.93825	0.364638	5.31555	1.06337e-07	1.85916e-06
ENSMUSG00000034959	5031414D18Rik	57.39	-4.09392	0.770292	-5.31476	1.06797e-07	1.86578e-06
ENSMUSG00000086147	Gm13150	7.77794	-6.61418	1.24475	-5.31366	1.07445e-07	1.87485e-06
ENSMUSG00000026669	Mcm10	648.761	2.60827	0.490868	5.3136	1.0748e-07	1.87485e-06
ENSMUSG00000055235	Wdr86	21.6822	-3.87058	0.728797	-5.31092	1.09075e-07	1.90122e-06
ENSMUSG00000032181	Scg3	27.2525	-5.93325	1.11728	-5.31041	1.09376e-07	1.90502e-06
ENSMUSG00000037313	Tacc3	1681.06	2.41856	0.455479	5.30992	1.09672e-07	1.90872e-06
ENSMUSG00000094413	Trav15n-1	3.46474	-6.70505	1.26295	-5.30903	1.1021e-07	1.91664e-06
ENSMUSG00000051969	Tlr11	12.3733	-6.11379	1.15181	-5.30796	1.10857e-07	1.92642e-06
ENSMUSG00000028954	Nub1	845.619	-0.873839	0.164673	-5.30652	1.11739e-07	1.94027e-06
ENSMUSG00000004707	Ly9	283.2	-3.45888	0.651934	-5.30557	1.12323e-07	1.94894e-06
ENSMUSG00000068129	Cst7	69.1661	-3.41013	0.643316	-5.30087	1.15252e-07	1.99826e-06
ENSMUSG00000028476	Reck	116.943	-2.83065	0.534134	-5.29952	1.16106e-07	2.01154e-06
ENSMUSG00000008373	Prpf31	1361.15	1.30698	0.246693	5.29801	1.17074e-07	2.02677e-06
ENSMUSG00000032446	Eomes	54.1662	-3.76121	0.710106	-5.29669	1.17918e-07	2.03984e-06
ENSMUSG00000039089	L3mbtl3	283.721	-1.59055	0.300309	-5.2964	1.1811e-07	2.04164e-06
ENSMUSG00000020973	Dnaaf2	536.743	1.75305	0.331018	5.29595	1.18396e-07	2.04503e-06
ENSMUSG00000022416	Cacna1i	15.2896	-6.61184	1.24913	-5.29317	1.20217e-07	2.07492e-06
ENSMUSG00000062939	Stat4	45.8207	-5.57024	1.05258	-5.29202	1.20976e-07	2.08645e-06
ENSMUSG00000029326	Enoph1	428.555	1.0422	0.196969	5.2912	1.21515e-07	2.09416e-06
ENSMUSG00000025364	Pa2g4	6569.13	1.57401	0.297501	5.29076	1.2181e-07	2.09768e-06
ENSMUSG00000051804	Adam6b	7.4441	-6.89923	1.30444	-5.28902	1.22971e-07	2.11608e-06
ENSMUSG00000028957	Per3	434.047	-1.83895	0.347786	-5.28759	1.23936e-07	2.13109e-06
ENSMUSG00000041220	Elovl6	3510.04	-2.33633	0.441973	-5.28615	1.24919e-07	2.14569e-06
ENSMUSG00000020564	Atxn7l1	393.306	-1.83971	0.34803	-5.28607	1.24973e-07	2.14569e-06
ENSMUSG00000016194	Hsd11b1	811.926	-4.71196	0.891608	-5.28479	1.25847e-07	2.15909e-06
ENSMUSG00000031373	Car5b	957.329	-4.32838	0.819318	-5.28291	1.2715e-07	2.17958e-06
ENSMUSG00000032698	Lmo2	370.102	-2.60304	0.49274	-5.28279	1.27232e-07	2.17958e-06
ENSMUSG00000035365	Parpbp	244.258	2.79762	0.529646	5.28206	1.27739e-07	2.18664e-06
ENSMUSG00000034792	Gna15	148.694	-3.23589	0.612723	-5.28116	1.28366e-07	2.19572e-06
ENSMUSG00000016942	Tmprss6	37.4874	-5.47447	1.03666	-5.28086	1.28576e-07	2.19768e-06
ENSMUSG00000057610	Ighv1-73	3.24444	-6.65279	1.25983	-5.28071	1.28686e-07	2.19792e-06
ENSMUSG00000087642	Ighe	16.4429	-6.20834	1.17584	-5.27993	1.29232e-07	2.20561e-06
ENSMUSG00000031877	Ces2g	52.472	-4.54173	0.860232	-5.27966	1.29426e-07	2.20728e-06
ENSMUSG00000023921	Mut	1264.74	-1.51709	0.287521	-5.27646	1.31703e-07	2.243e-06
ENSMUSG00000049107	Ntf3	4.40121	-6.01864	1.14066	-5.27644	1.31717e-07	2.243e-06
ENSMUSG00000034958	Atcay	9.20911	-6.32854	1.19962	-5.27543	1.32442e-07	2.25367e-06
ENSMUSG00000085213	Gm13091	23.5955	-4.97034	0.942773	-5.27205	1.34912e-07	2.294e-06
ENSMUSG00000025785	Exosc7	918.443	1.78635	0.338908	5.2709	1.35754e-07	2.30661e-06
ENSMUSG00000029551	Psmg3	636.699	3.18079	0.603569	5.26997	1.36447e-07	2.31666e-06
ENSMUSG00000076578	Igkv6-29	7.96107	-6.59619	1.25239	-5.26686	1.38775e-07	2.35446e-06
ENSMUSG00000062797	l7Rn6	975.257	1.83809	0.349019	5.26644	1.39098e-07	2.35819e-06
ENSMUSG00000028786	Tmem54	414.116	3.67553	0.697995	5.26583	1.39556e-07	2.36387e-06
ENSMUSG00000030361	Klrb1a	13.6708	-4.04041	0.76732	-5.26562	1.39721e-07	2.36387e-06
ENSMUSG00000026185	Igfbp5	14362.2	-3.93578	0.747453	-5.26559	1.39743e-07	2.36387e-06
ENSMUSG00000026279	Thap4	490.786	1.37476	0.261142	5.26442	1.40629e-07	2.37711e-06
ENSMUSG00000026866	Kynu	36.4854	-4.6592	0.885494	-5.26169	1.42734e-07	2.41091e-06
ENSMUSG00000082691	Dynlt1-ps1	1219.44	2.41132	0.458306	5.26137	1.42985e-07	2.41337e-06
ENSMUSG00000020085	Aifm2	633.834	-2.91176	0.553555	-5.26012	1.4396e-07	2.42805e-06
ENSMUSG00000100131	Gm28439	37404.5	-1.83281	0.348782	-5.25489	1.48109e-07	2.49619e-06
ENSMUSG00000049588	Ccdc69	77.8667	-3.47265	0.660887	-5.25452	1.4841e-07	2.49941e-06
ENSMUSG00000085385	9430008C03Rik	864.881	1.74244	0.33178	5.25181	1.5061e-07	2.53461e-06
ENSMUSG00000074151	Nlrc5	438.437	-3.74326	0.71284	-5.25119	1.51118e-07	2.5413e-06
ENSMUSG00000023236	Scg5	19.3479	-3.96806	0.755735	-5.2506	1.51608e-07	2.54766e-06
ENSMUSG00000031610	Scrg1	139.613	5.03977	0.960357	5.24781	1.53917e-07	2.58456e-06
ENSMUSG00000005481	Ddx39	3092.71	2.15366	0.410431	5.24732	1.54331e-07	2.58963e-06
ENSMUSG00000026377	Nifk	2047.22	1.42149	0.270947	5.2464	1.55102e-07	2.60066e-06
ENSMUSG00000014470	Rnf166	480.143	-1.2517	0.238719	-5.24341	1.57633e-07	2.64117e-06
ENSMUSG00000023110	Prmt5	2160.88	1.47451	0.281247	5.24276	1.58191e-07	2.64858e-06
ENSMUSG00000046844	Vat1l	39.0784	-6.39386	1.21976	-5.2419	1.58927e-07	2.65889e-06
ENSMUSG00000094828	Trav3-3	6.2118	-6.10021	1.16377	-5.24177	1.59039e-07	2.65889e-06
ENSMUSG00000021750	Fam107a	22.5649	-4.36835	0.833849	-5.23878	1.61643e-07	2.70046e-06
ENSMUSG00000001739	Cldn15	62.7199	-3.34932	0.639642	-5.23624	1.63881e-07	2.73585e-06
ENSMUSG00000038521	C1s1	700.545	-3.96475	0.757392	-5.23474	1.65215e-07	2.75612e-06
ENSMUSG00000024968	Rcor2	629.085	2.35844	0.450581	5.23423	1.65678e-07	2.76183e-06
ENSMUSG00000032572	Col6a4	11.4053	-5.2422	1.00179	-5.23285	1.66917e-07	2.78045e-06
ENSMUSG00000026587	Astn1	7.15768	-6.84065	1.30736	-5.23243	1.67297e-07	2.78476e-06
ENSMUSG00000055629	B4galnt4	432.898	3.04317	0.581766	5.23092	1.68669e-07	2.80386e-06
ENSMUSG00000021176	Efcab11	45.0196	2.93019	0.56017	5.2309	1.68689e-07	2.80386e-06
ENSMUSG00000038295	Atg9b	346.049	3.10955	0.594482	5.23068	1.68886e-07	2.8051e-06
ENSMUSG00000023267	Gabrr2	7.41256	-4.08278	0.780729	-5.22945	1.70015e-07	2.82181e-06
ENSMUSG00000030317	Timp4	119.64	-5.85069	1.11884	-5.22927	1.70183e-07	2.82255e-06
ENSMUSG00000061535	C1qtnf7	19.5175	-4.04823	0.774199	-5.22893	1.70495e-07	2.82569e-06
ENSMUSG00000002504	Slc9a3r2	472.501	-3.23202	0.618292	-5.22733	1.71979e-07	2.84822e-06
ENSMUSG00000078812	Eif5a	29581.8	2.01968	0.386445	5.22632	1.72918e-07	2.8617e-06
ENSMUSG00000021103	Mnat1	771.665	1.12097	0.214503	5.2259	1.73313e-07	2.86617e-06
ENSMUSG00000039686	Zer1	580.024	-1.67858	0.321253	-5.22509	1.7407e-07	2.87662e-06
ENSMUSG00000045609	Gm5455	52.1934	2.57978	0.493874	5.22356	1.75511e-07	2.89834e-06
ENSMUSG00000020773	Trim47	1023.46	1.92472	0.368491	5.22324	1.75819e-07	2.90134e-06
ENSMUSG00000027699	Ect2	1112.72	2.95851	0.566441	5.22298	1.76064e-07	2.90329e-06
ENSMUSG00000010048	Ifrd2	1905.02	2.09884	0.401874	5.22263	1.764e-07	2.90649e-06
ENSMUSG00000060131	Atp8b4	79.2016	-3.78981	0.725669	-5.22251	1.76512e-07	2.90649e-06
ENSMUSG00000096452	Ighv1-77	4.98487	-6.3145	1.20919	-5.2221	1.76909e-07	2.91094e-06
ENSMUSG00000060098	Prmt7	1663.28	2.05237	0.393028	5.22196	1.7704e-07	2.911e-06
ENSMUSG00000020330	Hmmr	1479.76	3.09216	0.592189	5.22157	1.77409e-07	2.91497e-06
ENSMUSG00000040857	Erf	1267.34	2.05917	0.394479	5.21997	1.78953e-07	2.93824e-06
ENSMUSG00000025854	Fam20c	827.205	-3.70923	0.710773	-5.21859	1.80294e-07	2.95814e-06
ENSMUSG00000001016	Ilf2	2379.15	1.77259	0.33974	5.21749	1.8136e-07	2.97351e-06
ENSMUSG00000020919	Stat5b	1276.24	-1.71893	0.329509	-5.21663	1.82203e-07	2.98519e-06
ENSMUSG00000031378	Abcd1	451.439	-2.28238	0.437669	-5.21485	1.83964e-07	3.01188e-06
ENSMUSG00000081957	Ak3l2-ps	147.927	3.76377	0.721824	5.21425	1.84562e-07	3.01952e-06
ENSMUSG00000010142	Tnfrsf13b	147.634	-3.76469	0.722519	-5.21052	1.88316e-07	3.07874e-06
ENSMUSG00000026285	Pdcd1	23.7915	-4.65804	0.894043	-5.21008	1.88759e-07	3.08378e-06
ENSMUSG00000037138	Aff3	149.115	-4.64386	0.891652	-5.20815	1.90735e-07	3.11385e-06
ENSMUSG00000103114		6.88963	-5.78324	1.11051	-5.20772	1.91174e-07	3.1188e-06
ENSMUSG00000006763	Saal1	553.153	1.6859	0.32375	5.20742	1.91486e-07	3.12166e-06
ENSMUSG00000036298	Slc2a13	58.7343	-3.53883	0.679612	-5.20714	1.91771e-07	3.12408e-06
ENSMUSG00000076796	Trav16d-dv11	6.62848	-6.42079	1.23319	-5.20667	1.9226e-07	3.12982e-06
ENSMUSG00000034586	Hid1	1004.91	-3.11795	0.599033	-5.20497	1.94033e-07	3.15644e-06
ENSMUSG00000026927	Sdccag3	588.824	-0.705845	0.135662	-5.20296	1.96135e-07	3.1875e-06
ENSMUSG00000081201	Smt3h2-ps4	2196.9	1.38118	0.265465	5.20288	1.9622e-07	3.1875e-06
ENSMUSG00000031355	Arhgap6	72.6452	-3.03213	0.582887	-5.20191	1.97251e-07	3.20198e-06
ENSMUSG00000013155	Enkd1	152.326	2.04813	0.393744	5.20167	1.97503e-07	3.2038e-06
ENSMUSG00000033446	Lpar6	463.897	-1.99094	0.382822	-5.2007	1.98538e-07	3.21831e-06
ENSMUSG00000089844	A530032D15Rik	79.9131	-2.35031	0.452025	-5.19951	1.99817e-07	3.23675e-06
ENSMUSG00000021868	Ppif	1217.53	1.51604	0.291613	5.19883	2.00551e-07	3.24635e-06
ENSMUSG00000047507	Baiap3	4.74328	-4.89334	0.941287	-5.19856	2.00836e-07	3.24867e-06
ENSMUSG00000020897	Aurkb	984.472	2.93363	0.564367	5.19809	2.01347e-07	3.25463e-06
ENSMUSG00000046580	Gm7862	340.079	1.55584	0.299358	5.19726	2.02244e-07	3.26684e-06
ENSMUSG00000035824	Tk2	519.932	-1.38059	0.265686	-5.19632	2.03271e-07	3.27994e-06
ENSMUSG00000015476	Prrt1	15.2998	-3.98239	0.766396	-5.19626	2.03342e-07	3.27994e-06
ENSMUSG00000030641	Ddias	230.96	2.2928	0.441425	5.19409	2.05723e-07	3.31603e-06
ENSMUSG00000022175	Lrp10	1728.99	-1.6456	0.316854	-5.19358	2.06288e-07	3.32278e-06
ENSMUSG00000020766	Galk1	2531.24	3.03022	0.58349	5.19326	2.06646e-07	3.32622e-06
ENSMUSG00000023960	Enpp5	904.355	-2.70817	0.521492	-5.19312	2.06793e-07	3.32625e-06
ENSMUSG00000022422	Dscc1	156.074	2.71306	0.522491	5.19255	2.07435e-07	3.33424e-06
ENSMUSG00000024548	Setbp1	172.373	-2.2535	0.43412	-5.19096	2.09216e-07	3.3605e-06
ENSMUSG00000044534	Ackr2	42.0348	-3.00554	0.579149	-5.18958	2.10771e-07	3.38235e-06
ENSMUSG00000000409	Lck	600.234	-3.84002	0.739961	-5.18949	2.10871e-07	3.38235e-06
ENSMUSG00000030584	Dpf1	42.9252	3.48967	0.672562	5.18863	2.11851e-07	3.3957e-06
ENSMUSG00000049881	2810025M15Rik	620.749	2.19287	0.422687	5.18791	2.12662e-07	3.40631e-06
ENSMUSG00000079343	C1s2	212.826	-3.84648	0.741826	-5.18516	2.1583e-07	3.45464e-06
ENSMUSG00000086436	Gm13690	1517.11	1.33786	0.258025	5.185	2.16013e-07	3.45515e-06
ENSMUSG00000020010	Vnn3	11.0826	-6.2321	1.20212	-5.18424	2.16892e-07	3.46679e-06
ENSMUSG00000082878	Gm12583	150.031	2.46855	0.476293	5.18285	2.18522e-07	3.49041e-06
ENSMUSG00000028931	Kcnab2	286.915	-3.55656	0.686443	-5.18114	2.20537e-07	3.52014e-06
ENSMUSG00000027133	Nop10	2791.59	2.22527	0.429685	5.17884	2.23271e-07	3.56131e-06
ENSMUSG00000008333	Snrpb2	1411.64	1.35191	0.261169	5.17639	2.26218e-07	3.60581e-06
ENSMUSG00000097908	4933404O12Rik	687.089	2.76138	0.533534	5.17564	2.27135e-07	3.6179e-06
ENSMUSG00000028011	Tdo2	12.6038	-4.99487	0.965646	-5.17257	2.30895e-07	3.67524e-06
ENSMUSG00000015357	Clpx	1057.17	-1.44666	0.279785	-5.17062	2.3332e-07	3.71127e-06
ENSMUSG00000021276	Cinp	1888.72	2.22722	0.430989	5.1677	2.36991e-07	3.76704e-06
ENSMUSG00000094874		13.2649	-3.88056	0.751059	-5.16678	2.38156e-07	3.78293e-06
ENSMUSG00000046341	Gm11223	1727.96	2.39526	0.463605	5.16659	2.38405e-07	3.78378e-06
ENSMUSG00000034259	Exosc4	738.226	1.63488	0.316439	5.16648	2.3854e-07	3.78378e-06
ENSMUSG00000037337	Map4k1	217.385	-3.21402	0.622123	-5.16621	2.3889e-07	3.78672e-06
ENSMUSG00000043518	Rai2	75.8113	-3.70239	0.716847	-5.16482	2.40668e-07	3.81226e-06
ENSMUSG00000039853	Trim14	120.157	-2.83412	0.548754	-5.16466	2.4088e-07	3.81299e-06
ENSMUSG00000082245	Gm6292	43.9053	2.39098	0.463028	5.16379	2.42003e-07	3.82812e-06
ENSMUSG00000089728	Clec2f	300.29	4.49548	0.870679	5.16319	2.42771e-07	3.83762e-06
ENSMUSG00000070691	Runx3	175.937	-3.11548	0.603425	-5.163	2.43029e-07	3.83905e-06
ENSMUSG00000097755	2010110K18Rik	30.1958	3.73995	0.724498	5.16213	2.4416e-07	3.85427e-06
ENSMUSG00000028678	Kif2c	713.992	2.78475	0.539517	5.16156	2.44899e-07	3.86327e-06
ENSMUSG00000023944	Hsp90ab1	49539.3	1.32957	0.25764	5.16056	2.46209e-07	3.88127e-06
ENSMUSG00000068141	Gm10232	725.682	1.46762	0.284418	5.16007	2.46855e-07	3.88645e-06
ENSMUSG00000020988	L2hgdh	1053.4	1.8478	0.358097	5.16006	2.46877e-07	3.88645e-06
ENSMUSG00000061356	Nuggc	36.342	-4.4638	0.865209	-5.15921	2.47989e-07	3.90128e-06
ENSMUSG00000024228	Nudt12	215.512	-1.87984	0.3644	-5.15873	2.48632e-07	3.90871e-06
ENSMUSG00000038375	Trp53inp2	1460.44	-2.5071	0.486111	-5.15747	2.50311e-07	3.93091e-06
ENSMUSG00000020009	Ifngr1	1768.36	-2.62502	0.508981	-5.15741	2.50387e-07	3.93091e-06
ENSMUSG00000026870	Cutal	86.5318	-4.69459	0.910357	-5.15686	2.51119e-07	3.9397e-06
ENSMUSG00000062169	Cnih4	1875.77	2.07787	0.402966	5.15644	2.51691e-07	3.94596e-06
ENSMUSG00000030861	Acadsb	1735.64	-2.07871	0.403247	-5.15494	2.53706e-07	3.97484e-06
ENSMUSG00000051354	Samd3	17.7833	-5.52153	1.07137	-5.15371	2.55381e-07	3.99836e-06
ENSMUSG00000076604	Igkj1	3.0656	-6.54342	1.26997	-5.15243	2.57135e-07	4.02109e-06
ENSMUSG00000031697	Orc6	849.296	1.96697	0.381758	5.15239	2.57184e-07	4.02109e-06
ENSMUSG00000040433	Zbtb38	709.832	-1.63642	0.317663	-5.15145	2.58486e-07	4.03601e-06
ENSMUSG00000039678	Tbc1d13	1485.39	-2.10829	0.409262	-5.15144	2.58491e-07	4.03601e-06
ENSMUSG00000024014	Pim1	408.202	-2.10545	0.408752	-5.15093	2.59196e-07	4.04427e-06
ENSMUSG00000046636	Gm7729	2894.51	1.9899	0.386455	5.14912	2.61713e-07	4.08077e-06
ENSMUSG00000021414	Fam217a	3.81347	-5.81965	1.13033	-5.14863	2.62394e-07	4.0886e-06
ENSMUSG00000053063	Clec12a	185.273	-3.42855	0.665965	-5.14825	2.62932e-07	4.0942e-06
ENSMUSG00000025613	Cct8	6548.71	1.30777	0.254045	5.14777	2.63603e-07	4.09944e-06
ENSMUSG00000028156	Eif4e	3636.9	1.45082	0.281839	5.1477	2.637e-07	4.09944e-06
ENSMUSG00000083038	Gm13233	34.3515	-2.8085	0.545591	-5.14763	2.63805e-07	4.09944e-06
ENSMUSG00000036918	Ttc7	1005.29	-1.32216	0.25686	-5.14739	2.64141e-07	4.10189e-06
ENSMUSG00000092029	Gm9027	309.427	1.98126	0.385007	5.14604	2.66045e-07	4.12865e-06
ENSMUSG00000070056	Mfhas1	582.23	-3.30551	0.642437	-5.14526	2.67145e-07	4.14292e-06
ENSMUSG00000022554	Hgh1	666.334	1.92973	0.37508	5.14485	2.67728e-07	4.1488e-06
ENSMUSG00000044867	Gimap1os	15.9574	-5.23338	1.01723	-5.14474	2.67887e-07	4.1488e-06
ENSMUSG00000095771	Igkv14-111	153.022	-5.29643	1.02982	-5.14305	2.70308e-07	4.18348e-06
ENSMUSG00000047867	Gimap6	527.772	-3.8094	0.740763	-5.14254	2.71051e-07	4.19214e-06
ENSMUSG00000067370	B3galt4	103.265	-1.74257	0.338903	-5.1418	2.72114e-07	4.20576e-06
ENSMUSG00000056055	Sag	161.7	3.31956	0.645626	5.14161	2.72388e-07	4.20715e-06
ENSMUSG00000092275	Gm20465	9.04824	-6.23926	1.21379	-5.14031	2.74282e-07	4.23355e-06
ENSMUSG00000081669	Npm3-ps1	773.019	3.22098	0.626797	5.13879	2.76508e-07	4.26503e-06
ENSMUSG00000027570	Col9a3	1497.94	3.20349	0.623591	5.13717	2.78913e-07	4.29924e-06
ENSMUSG00000063445	Nmral1	905.858	2.73351	0.532226	5.136	2.80652e-07	4.32314e-06
ENSMUSG00000028212	Ccne2	368.337	2.57024	0.500464	5.13571	2.81083e-07	4.32687e-06
ENSMUSG00000031494	Cd209a	30.2549	-4.21611	0.821031	-5.13515	2.81924e-07	4.33691e-06
ENSMUSG00000024866	Acy3	82.378	-2.34136	0.456057	-5.13392	2.83765e-07	4.36229e-06
ENSMUSG00000027203	Dut	2125.75	2.61943	0.510332	5.13281	2.8545e-07	4.38526e-06
ENSMUSG00000006527	Sfmbt1	507.292	-1.31069	0.255395	-5.13203	2.86632e-07	4.40047e-06
ENSMUSG00000076437	2700094K13Rik	1455.85	2.83057	0.55168	5.13082	2.88479e-07	4.42585e-06
ENSMUSG00000076822	Trav16n	5.12692	-6.6768	1.30157	-5.1298	2.90052e-07	4.44702e-06
ENSMUSG00000044548	Dact1	85.8227	-3.07869	0.600458	-5.12724	2.94019e-07	4.50482e-06
ENSMUSG00000029610	Aimp2	724.719	2.16338	0.421981	5.12671	2.94842e-07	4.51441e-06
ENSMUSG00000000326	Comt	1486.64	-1.75871	0.343078	-5.12626	2.95559e-07	4.52236e-06
ENSMUSG00000041057	Wdr43	2725.94	1.36151	0.265614	5.1259	2.96121e-07	4.52794e-06
ENSMUSG00000058922	Gm10052	5816.94	2.00776	0.391704	5.1257	2.96433e-07	4.52969e-06
ENSMUSG00000020401	Fam71b	5.41058	-6.75	1.31699	-5.12533	2.97011e-07	4.53551e-06
ENSMUSG00000005514	Por	1347.38	-2.08886	0.407657	-5.12406	2.99019e-07	4.56313e-06
ENSMUSG00000018822	Sfrp5	24.4939	-5.27704	1.02988	-5.12393	2.99238e-07	4.56343e-06
ENSMUSG00000025964	Adam23	254.022	-3.52583	0.688164	-5.12353	2.99867e-07	4.56999e-06
ENSMUSG00000044250	Pced1b	249.324	-3.31224	0.646727	-5.12154	3.03053e-07	4.61546e-06
ENSMUSG00000028832	Stmn1	3195.62	2.41262	0.471131	5.12091	3.04066e-07	4.62783e-06
ENSMUSG00000067736	Gm10222	8431.81	-1.78987	0.349584	-5.12	3.05531e-07	4.64703e-06
ENSMUSG00000020974	Pole2	520.5	2.46401	0.481277	5.11974	3.05965e-07	4.65054e-06
ENSMUSG00000036188	Ankmy2	456.905	-0.879564	0.171816	-5.11923	3.06786e-07	4.65994e-06
ENSMUSG00000078773	Rad54b	152.567	2.40295	0.469426	5.11892	3.07283e-07	4.6644e-06
ENSMUSG00000065947	mt-Nd4l	8412	-1.79005	0.349806	-5.11728	3.09967e-07	4.70202e-06
ENSMUSG00000031399	Fam3a	477.736	-1.14478	0.223721	-5.11701	3.10421e-07	4.7058e-06
ENSMUSG00000083563	Gm13340	26505	-1.34317	0.262563	-5.11563	3.127e-07	4.73722e-06
ENSMUSG00000041696	Rasl12	180.598	-1.87561	0.366672	-5.11521	3.13389e-07	4.74452e-06
ENSMUSG00000035849	Krt222	10.7777	-4.5122	0.882729	-5.11165	3.19351e-07	4.83158e-06
ENSMUSG00000000876	Pxmp4	746.782	-2.33291	0.45661	-5.1092	3.23534e-07	4.89164e-06
ENSMUSG00000031133	Arhgef6	617.183	-3.90277	0.763897	-5.10902	3.23827e-07	4.89284e-06
ENSMUSG00000029075	Tnfrsf4	60.014	-3.0278	0.592834	-5.10733	3.2674e-07	4.9336e-06
ENSMUSG00000045827	Serpinb9	415.262	-3.04503	0.59693	-5.10115	3.37598e-07	5.09419e-06
ENSMUSG00000036139	Hoxc9	25.0197	-3.60844	0.707404	-5.10096	3.37927e-07	5.09581e-06
ENSMUSG00000001156	Mxd1	525.383	-2.27581	0.446174	-5.10074	3.38331e-07	5.09855e-06
ENSMUSG00000017132	Cyth1	998.818	-1.77419	0.348111	-5.09664	3.45741e-07	5.20679e-06
ENSMUSG00000094619	Trav14d-3-dv8	5.30539	-6.71909	1.31844	-5.09625	3.46454e-07	5.2141e-06
ENSMUSG00000049950	Rpp38	309.755	1.67401	0.328514	5.09572	3.47421e-07	5.22522e-06
ENSMUSG00000036061	Smug1	839.705	1.49359	0.293196	5.09418	3.50253e-07	5.26436e-06
ENSMUSG00000060373	Hnrnpc	8594.78	1.43462	0.281736	5.09206	3.54196e-07	5.32014e-06
ENSMUSG00000006362	Cbfa2t3	113.858	-3.64099	0.715071	-5.09179	3.54696e-07	5.32415e-06
ENSMUSG00000059830	Gm16380	118.055	3.32469	0.653014	5.0913	3.5562e-07	5.33454e-06
ENSMUSG00000095889	Ighv1-58	5.47745	-5.9404	1.16773	-5.08712	3.63536e-07	5.44972e-06
ENSMUSG00000051984	Sec31b	53.0615	-2.76285	0.543121	-5.08698	3.63801e-07	5.45012e-06
ENSMUSG00000055762	Eef1d	6401.24	1.56859	0.308559	5.0836	3.70338e-07	5.54443e-06
ENSMUSG00000049109	Themis	141.552	-6.56564	1.29162	-5.08326	3.71007e-07	5.55081e-06
ENSMUSG00000081111	Gm5913	614.973	1.6958	0.333631	5.08285	3.71812e-07	5.55924e-06
ENSMUSG00000056962	Jmjd6	1608.25	1.87227	0.368559	5.07996	3.77507e-07	5.64071e-06
ENSMUSG00000092486	2610524H06Rik	379.775	2.29872	0.452519	5.07983	3.77767e-07	5.64091e-06
ENSMUSG00000089726	Mir17hg	433.471	2.17534	0.428312	5.07886	3.7971e-07	5.66623e-06
ENSMUSG00000041460	Cacna2d4	20.1582	-6.24466	1.22976	-5.07794	3.81546e-07	5.68993e-06
ENSMUSG00000090642	Gm17182	9.84357	-6.24165	1.2295	-5.07659	3.84276e-07	5.72691e-06
ENSMUSG00000046295	Ankle1	150.175	3.18823	0.628183	5.07532	3.86851e-07	5.76154e-06
ENSMUSG00000095854	Trav14d-1	5.16837	-6.68604	1.3195	-5.06709	4.03947e-07	6.01225e-06
ENSMUSG00000036913	Trim67	16.3386	-6.03198	1.1905	-5.06675	4.04658e-07	6.01892e-06
ENSMUSG00000020456	Ogdh	4301.63	-1.91532	0.378059	-5.06618	4.05871e-07	6.03305e-06
ENSMUSG00000030134	Rasgef1a	13.2839	-3.41063	0.673914	-5.06093	4.17209e-07	6.19757e-06
ENSMUSG00000100493	Gm29294	28.6648	-2.3045	0.455374	-5.06068	4.17763e-07	6.20178e-06
ENSMUSG00000026672	Optn	314.621	-2.52374	0.49877	-5.05993	4.19419e-07	6.22233e-06
ENSMUSG00000024785	Rcl1	1634.44	1.83438	0.36256	5.05951	4.20339e-07	6.23194e-06
ENSMUSG00000052889	Prkcb	231.261	-3.77345	0.746143	-5.05727	4.25294e-07	6.30134e-06
ENSMUSG00000021707	Dhfr	781.74	2.2616	0.447508	5.05376	4.33195e-07	6.41425e-06
ENSMUSG00000032679	Cd59a	685.431	-2.66279	0.52701	-5.05264	4.35735e-07	6.44769e-06
ENSMUSG00000030966	Trim21	378.9	-2.00336	0.396511	-5.05247	4.36124e-07	6.44929e-06
ENSMUSG00000020471	Pold2	1587.78	2.20198	0.435931	5.05122	4.39008e-07	6.48776e-06
ENSMUSG00000022105	Rb1	1067.26	-1.90413	0.377043	-5.05017	4.41409e-07	6.51903e-06
ENSMUSG00000074785	Plxnc1	427.915	-3.41702	0.676684	-5.04965	4.42618e-07	6.53268e-06
ENSMUSG00000030149	Klrk1	43.2613	-4.34239	0.860023	-5.04916	4.4376e-07	6.54441e-06
ENSMUSG00000021785	Ngly1	575.974	-1.74143	0.344903	-5.04906	4.43984e-07	6.54441e-06
ENSMUSG00000001524	Gtf2h4	453.366	1.41982	0.281222	5.04874	4.44729e-07	6.55118e-06
ENSMUSG00000085438	1700020I14Rik	2275.67	-1.30635	0.258802	-5.04768	4.47213e-07	6.58353e-06
ENSMUSG00000037822	Smim14	1713.07	-1.18108	0.233996	-5.04744	4.47758e-07	6.58733e-06
ENSMUSG00000036446	Lum	1109.59	-3.67375	0.727873	-5.04723	4.48251e-07	6.59035e-06
ENSMUSG00000038068	Rnf144b	333.223	-2.75371	0.545623	-5.0469	4.49029e-07	6.59756e-06
ENSMUSG00000044573	Acp1	1435.01	1.14418	0.226719	5.04669	4.49525e-07	6.60062e-06
ENSMUSG00000092118	Fancf	84.4403	1.53677	0.304636	5.04462	4.54426e-07	6.66831e-06
ENSMUSG00000075054	Yae1d1	1260.4	1.59044	0.315387	5.04283	4.58705e-07	6.72679e-06
ENSMUSG00000079499	6530402F18Rik	45.2513	-3.74976	0.743764	-5.04159	4.61669e-07	6.76443e-06
ENSMUSG00000090084	Srpx	144.313	-2.77993	0.551407	-5.04151	4.61862e-07	6.76443e-06
ENSMUSG00000040181	Fmo1	206.14	-4.41345	0.875555	-5.04075	4.63716e-07	6.78725e-06
ENSMUSG00000083311	Gm5643	2184.76	1.95406	0.387702	5.0401	4.65301e-07	6.8061e-06
ENSMUSG00000043122	A530016L24Rik	165.596	-5.12465	1.01692	-5.03937	4.67068e-07	6.82759e-06
ENSMUSG00000021221	Dpf3	13.0269	-4.06761	0.807189	-5.03923	4.67401e-07	6.82811e-06
ENSMUSG00000026269	Rnpepl1	1138.86	-1.66481	0.330405	-5.03869	4.68721e-07	6.84302e-06
ENSMUSG00000037965	Zc3h7a	1493.42	-1.2337	0.244902	-5.03754	4.71545e-07	6.87987e-06
ENSMUSG00000030263	Lrmp	323.765	-4.0834	0.811353	-5.03282	4.83316e-07	7.04638e-06
ENSMUSG00000034758	Tle6	321.703	2.3207	0.461122	5.03272	4.83572e-07	7.04638e-06
ENSMUSG00000037466	4930427A07Rik	446.351	1.89581	0.376751	5.03199	4.85404e-07	7.0675e-06
ENSMUSG00000031796	Cfap20	1123.31	1.50896	0.299879	5.0319	4.85638e-07	7.0675e-06
ENSMUSG00000033706	Smyd5	2047.83	2.19631	0.436547	5.03108	4.87716e-07	7.09323e-06
ENSMUSG00000026347	Tmem163	6.48836	-4.26254	0.847962	-5.0268	4.98723e-07	7.24872e-06
ENSMUSG00000029910	Mad2l1	1220.29	2.31841	0.461295	5.02587	5.01144e-07	7.27929e-06
ENSMUSG00000034203	Chchd4	1748.3	2.68891	0.535072	5.02533	5.02567e-07	7.29533e-06
ENSMUSG00000057606	Colq	43.3037	-5.1149	1.01791	-5.02489	5.03721e-07	7.30746e-06
ENSMUSG00000032269	Htr3a	43.6663	5.88994	1.17265	5.02277	5.09315e-07	7.38393e-06
ENSMUSG00000029530	Ccr9	26.8791	-4.30699	0.857818	-5.02087	5.1439e-07	7.45006e-06
ENSMUSG00000025949	Pikfyve	758.254	-1.49558	0.297875	-5.02082	5.14526e-07	7.45006e-06
ENSMUSG00000041840	Haus1	843.608	2.28382	0.454945	5.02001	5.167e-07	7.47681e-06
ENSMUSG00000020534	Shmt1	3048.56	2.48986	0.496056	5.01932	5.18555e-07	7.49893e-06
ENSMUSG00000046573	Lyrm4	462.992	1.9561	0.38978	5.01847	5.20839e-07	7.52721e-06
ENSMUSG00000024841	Eif1ad	1174.5	1.30593	0.260242	5.01815	5.21719e-07	7.53134e-06
ENSMUSG00000026192	Atic	3015.55	1.33204	0.265449	5.01805	5.21986e-07	7.53134e-06
ENSMUSG00000013921	Clip3	103.9	-3.00231	0.598308	-5.018	5.22111e-07	7.53134e-06
ENSMUSG00000021185	9030617O03Rik	166.851	-2.42386	0.483127	-5.01702	5.24792e-07	7.56525e-06
ENSMUSG00000102478		189.894	1.59742	0.318528	5.01502	5.30285e-07	7.63963e-06
ENSMUSG00000032120	C2cd2l	278.921	-1.44909	0.288994	-5.01423	5.32458e-07	7.66612e-06
ENSMUSG00000028438	Kif24	421.614	2.38487	0.475636	5.01406	5.32931e-07	7.66812e-06
ENSMUSG00000024696	Lpxn	220.496	-3.21178	0.640668	-5.01317	5.35402e-07	7.69148e-06
ENSMUSG00000054079	Utp18	1280.47	1.49916	0.299045	5.01317	5.3541e-07	7.69148e-06
ENSMUSG00000028494	Plin2	8233.62	-2.96613	0.591675	-5.01311	5.35561e-07	7.69148e-06
ENSMUSG00000023004	Tuba1b	28779.1	1.65309	0.329835	5.01186	5.39065e-07	7.73354e-06
ENSMUSG00000042734	Ttc9	85.9383	3.00546	0.599673	5.01182	5.39165e-07	7.73354e-06
ENSMUSG00000078498	Gm13151	5.78285	-6.21497	1.24021	-5.01121	5.40886e-07	7.75338e-06
ENSMUSG00000095958	Trav12-3	4.99347	-6.62645	1.32248	-5.01061	5.42583e-07	7.77285e-06
ENSMUSG00000062591	Tubb4a	19.8759	-2.27495	0.454286	-5.00775	5.50693e-07	7.8841e-06
ENSMUSG00000049124	Gm8186	3474.01	3.33019	0.665094	5.0071	5.52572e-07	7.90606e-06
ENSMUSG00000056209	Npm3	4482.32	3.22882	0.644885	5.00681	5.53385e-07	7.91276e-06
ENSMUSG00000015085	Entpd2	100.834	-2.86998	0.573345	-5.00567	5.56666e-07	7.9547e-06
ENSMUSG00000022831	Hcls1	665.084	-3.1957	0.638598	-5.00425	5.60804e-07	8.00885e-06
ENSMUSG00000097006	9530082P21Rik	270.683	-1.71268	0.342338	-5.0029	5.64743e-07	8.06007e-06
ENSMUSG00000033004	Mycbp2	2452.18	-1.8058	0.360967	-5.00269	5.65363e-07	8.06064e-06
ENSMUSG00000093930	Hmgcs1	1532.58	-1.62649	0.325125	-5.00265	5.65486e-07	8.06064e-06
ENSMUSG00000021069	Pygl	1402.63	-3.85206	0.77012	-5.0019	5.67688e-07	8.08368e-06
ENSMUSG00000032786	Alas1	847.392	-1.55088	0.310061	-5.00186	5.67808e-07	8.08368e-06
ENSMUSG00000030156	Cd69	83.6102	-4.66122	0.932053	-5.00102	5.70277e-07	8.11102e-06
ENSMUSG00000038271	Iffo1	48.4674	-3.3115	0.662178	-5.00092	5.70573e-07	8.11102e-06
ENSMUSG00000043091	Tuba1c	21787.9	1.55652	0.311252	5.00085	5.7079e-07	8.11102e-06
ENSMUSG00000073980	Gm9574	10.6726	-2.51511	0.502957	-5.00065	5.71382e-07	8.1144e-06
ENSMUSG00000016503	Gtf3a	282.246	1.69206	0.338403	5.00014	5.72875e-07	8.13057e-06
ENSMUSG00000027654	Fam83d	176.459	2.92517	0.585165	4.99887	5.76661e-07	8.17924e-06
ENSMUSG00000021509	Slc25a48	145.94	-3.51151	0.70292	-4.9956	5.86537e-07	8.31078e-06
ENSMUSG00000081476	Itpa-ps1	315.015	1.54157	0.308594	4.99545	5.86994e-07	8.31078e-06
ENSMUSG00000029575	Mmab	247.411	-1.47295	0.29486	-4.99544	5.87023e-07	8.31078e-06
ENSMUSG00000099877	Pinc	20.7773	-5.89921	1.18111	-4.99465	5.89429e-07	8.3394e-06
ENSMUSG00000028467	Gba2	258.886	-1.46315	0.29295	-4.99454	5.89772e-07	8.3394e-06
ENSMUSG00000018040	Rrp7a	1640.95	1.24159	0.248608	4.99418	5.90871e-07	8.34979e-06
ENSMUSG00000028943	Espn	555.466	3.23119	0.647014	4.99401	5.91383e-07	8.35188e-06
ENSMUSG00000002332	Dhrs1	829.009	-1.8717	0.37489	-4.99266	5.95547e-07	8.4055e-06
ENSMUSG00000031984	2810004N23Rik	898.317	1.62325	0.325195	4.99161	5.98795e-07	8.44613e-06
ENSMUSG00000022498	Txndc11	666.388	-1.54985	0.310503	-4.99142	5.99384e-07	8.44925e-06
ENSMUSG00000033931	Rbm34	686.136	1.07132	0.214662	4.99075	6.01457e-07	8.47326e-06
ENSMUSG00000081540	Gm12538	16.8491	-3.04458	0.610092	-4.99036	6.02667e-07	8.48509e-06
ENSMUSG00000082809	Gm14150	12412.2	1.64566	0.329787	4.99007	6.03564e-07	8.49251e-06
ENSMUSG00000034472	Rasd2	289.86	3.8808	0.777822	4.98931	6.05949e-07	8.52083e-06
ENSMUSG00000014453	Blk	81.0613	-6.693	1.34163	-4.98872	6.07812e-07	8.54178e-06
ENSMUSG00000037202	Prf1	45.3846	-5.46588	1.09568	-4.98858	6.08235e-07	8.5425e-06
ENSMUSG00000020224	Llph	1559.31	1.26797	0.254241	4.98727	6.12387e-07	8.59554e-06
ENSMUSG00000020514	Mrpl22	1320.44	2.58022	0.51754	4.98555	6.17856e-07	8.66277e-06
ENSMUSG00000036257	Pnpla8	1607.43	-1.49132	0.299131	-4.98553	6.17933e-07	8.66277e-06
ENSMUSG00000052298	Cdc42se2	1410.94	-1.44078	0.289015	-4.98513	6.19199e-07	8.67522e-06
ENSMUSG00000043342	Hoxd9	12.4003	-4.20966	0.844506	-4.98476	6.20375e-07	8.68638e-06
ENSMUSG00000058022	Adtrp	45.8463	-4.35461	0.873812	-4.98346	6.24561e-07	8.73966e-06
ENSMUSG00000067787	Blcap	704.341	-1.56301	0.313816	-4.98066	6.33687e-07	8.86195e-06
ENSMUSG00000073062	Zxdb	226.912	-1.57306	0.315854	-4.98033	6.34745e-07	8.87134e-06
ENSMUSG00000019992	Mtfr2	193.854	2.46173	0.494585	4.97737	6.44556e-07	8.9997e-06
ENSMUSG00000079222		21.4442	-3.30703	0.66442	-4.97732	6.44715e-07	8.9997e-06
ENSMUSG00000037754	Ppp1r16b	222.157	-3.50936	0.705306	-4.97566	6.50263e-07	9.06898e-06
ENSMUSG00000103104	Riok2	755.255	1.02328	0.205661	4.9756	6.50469e-07	9.06898e-06
ENSMUSG00000036371	Serbp1	10498.1	1.26183	0.253675	4.97419	6.55214e-07	9.12959e-06
ENSMUSG00000075514	Gm13375	67.4358	-1.48509	0.298605	-4.97343	6.5778e-07	9.15705e-06
ENSMUSG00000045991	Onecut2	27.1493	4.89776	0.984796	4.97337	6.57985e-07	9.15705e-06
ENSMUSG00000024067	Dpy30	1820.45	2.32624	0.467865	4.97204	6.62509e-07	9.21443e-06
ENSMUSG00000078713	Tomm5	7447.91	3.51896	0.707801	4.97168	6.63737e-07	9.22591e-06
ENSMUSG00000019792	Trmt11	345.608	1.38576	0.278786	4.97071	6.67085e-07	9.26683e-06
ENSMUSG00000085992	Gm11515	22.7112	5.24139	1.05477	4.96923	6.72198e-07	9.3322e-06
ENSMUSG00000005947	Itgae	132.668	-2.67271	0.537899	-4.96879	6.73718e-07	9.34763e-06
ENSMUSG00000031517	Gpm6a	11.4357	-5.38621	1.08411	-4.96834	6.7527e-07	9.3635e-06
ENSMUSG00000067203	H2-K2	237.763	-2.66331	0.536119	-4.96776	6.77297e-07	9.38103e-06
ENSMUSG00000033416	Gucd1	719.712	-1.9275	0.388003	-4.96775	6.77353e-07	9.38103e-06
ENSMUSG00000028289	Epha7	340.245	3.34525	0.673611	4.96615	6.82956e-07	9.45292e-06
ENSMUSG00000022426	Josd1	2584.82	1.32819	0.267499	4.96519	6.86331e-07	9.4939e-06
ENSMUSG00000048486	Fitm2	814.044	-1.72947	0.348353	-4.96472	6.88e-07	9.51124e-06
ENSMUSG00000022420	Dnal4	581.726	1.14778	0.231223	4.96394	6.9078e-07	9.54392e-06
ENSMUSG00000060985	Tdrd5	26.1489	5.60917	1.13035	4.96232	6.96578e-07	9.61823e-06
ENSMUSG00000042500	Ago4	143.871	-1.77693	0.358113	-4.96194	6.97917e-07	9.63091e-06
ENSMUSG00000015843	Rxrg	35.6011	-5.28196	1.06458	-4.96153	6.99408e-07	9.64569e-06
ENSMUSG00000100690	Gm4322	138.233	5.43238	1.09521	4.96011	7.04528e-07	9.71045e-06
ENSMUSG00000028132	Tmem56	186.755	-4.41301	0.88973	-4.95994	7.05149e-07	9.71317e-06
ENSMUSG00000027177	Hipk3	2688.38	-1.1599	0.233873	-4.95953	7.06628e-07	9.72268e-06
ENSMUSG00000050447	Lypd6	24.9378	-3.9154	0.789472	-4.95952	7.06687e-07	9.72268e-06
ENSMUSG00000026773	Pfkfb3	2325.6	-2.84246	0.573231	-4.95867	7.0977e-07	9.75922e-06
ENSMUSG00000021340	Gpld1	209.78	-1.67584	0.337996	-4.95817	7.11614e-07	9.77872e-06
ENSMUSG00000029603	Dtx1	118.63	-3.35483	0.676645	-4.95803	7.12118e-07	9.77978e-06
ENSMUSG00000040345	Arhgap9	395.258	-2.67751	0.540152	-4.95696	7.16035e-07	9.82769e-06
ENSMUSG00000005299	Letm1	1144.76	-1.24905	0.252003	-4.95649	7.17766e-07	9.84539e-06
ENSMUSG00000024791	Cdca5	476.85	2.53757	0.51198	4.95638	7.18184e-07	9.84539e-06
ENSMUSG00000097900	Gm8652	264.375	2.04046	0.411746	4.95562	7.21002e-07	9.87812e-06
ENSMUSG00000031993	Snx19	730.159	-1.13507	0.22913	-4.95381	7.27739e-07	9.96446e-06
ENSMUSG00000024789	Jak2	937.366	-2.34026	0.472472	-4.95323	7.2992e-07	9.98836e-06
ENSMUSG00000084159	Gm12696	1074.91	1.48573	0.299971	4.95291	7.31133e-07	9.99898e-06
ENSMUSG00000023072	Cep89	465.451	1.47261	0.297379	4.95195	7.34741e-07	1.00423e-05
ENSMUSG00000021927	Gm5803	1136.49	2.03077	0.410207	4.95061	7.39819e-07	1.01057e-05
ENSMUSG00000043279	Trim56	1140.7	-2.03225	0.410681	-4.9485	7.47872e-07	1.02096e-05
ENSMUSG00000025464	Paox	994.593	1.59689	0.322792	4.94712	7.53189e-07	1.02761e-05
ENSMUSG00000037697	Ddhd1	312.93	-1.61689	0.326876	-4.94648	7.55675e-07	1.03039e-05
ENSMUSG00000043618	Eif5al3-ps	1421.36	2.09486	0.423549	4.94597	7.57642e-07	1.03246e-05
ENSMUSG00000091476	Gm16432	25.9714	-3.06892	0.62062	-4.94492	7.61745e-07	1.03743e-05
ENSMUSG00000023274	Cd4	617.89	-4.02144	0.813319	-4.94449	7.63447e-07	1.03913e-05
ENSMUSG00000082107	Gm16216	1061.3	1.98065	0.400632	4.94382	7.66077e-07	1.04205e-05
ENSMUSG00000028175	Depdc1a	420.753	2.886	0.583788	4.94358	7.67026e-07	1.04205e-05
ENSMUSG00000019899	Lama2	269.645	-3.49136	0.706253	-4.9435	7.67338e-07	1.04205e-05
ENSMUSG00000015597	Zfp318	575.666	-1.57199	0.317993	-4.94348	7.67412e-07	1.04205e-05
ENSMUSG00000020115	Tbk1	919.735	-1.13434	0.229517	-4.94228	7.72153e-07	1.04787e-05
ENSMUSG00000051586	Mical3	790.667	-1.82343	0.369049	-4.94089	7.77664e-07	1.05472e-05
ENSMUSG00000056612	Ppp1r14b	2687.69	1.87377	0.379282	4.9403	7.80008e-07	1.05728e-05
ENSMUSG00000031304	Il2rg	286.949	-3.96312	0.802306	-4.93965	7.82616e-07	1.06019e-05
ENSMUSG00000058470	Gm8369	30.3465	-5.00767	1.01379	-4.93953	7.83101e-07	1.06022e-05
ENSMUSG00000100033	Gm8337	1238.16	1.34354	0.272005	4.93939	7.83689e-07	1.06024e-05
ENSMUSG00000054074	Skida1	247.437	2.39565	0.485019	4.9393	7.84046e-07	1.06024e-05
ENSMUSG00000085211	B430219N15Rik	11.3113	-5.09889	1.03251	-4.93833	7.87936e-07	1.06488e-05
ENSMUSG00000052396	Mogat2	14.6517	-4.53803	0.918996	-4.93804	7.8913e-07	1.0658e-05
ENSMUSG00000053390	Zfp952	181.778	-1.14162	0.231193	-4.93793	7.89553e-07	1.0658e-05
ENSMUSG00000054057	A930004D18Rik	127.5	1.72584	0.349809	4.93365	8.07072e-07	1.08881e-05
ENSMUSG00000101878	Gm8203	3704.04	2.36605	0.479664	4.93274	8.10861e-07	1.09328e-05
ENSMUSG00000023262	Acy1	1280.47	2.44626	0.496035	4.93163	8.15482e-07	1.09886e-05
ENSMUSG00000032750	Gab3	30.7813	-3.45398	0.700576	-4.93019	8.21489e-07	1.10594e-05
ENSMUSG00000021384	Susd3	90.1351	-2.6398	0.535442	-4.93014	8.21699e-07	1.10594e-05
ENSMUSG00000031506	Ptpn7	249.611	-3.71011	0.752691	-4.92913	8.25972e-07	1.11104e-05
ENSMUSG00000047098	Rnf31	460.525	-1.06158	0.2154	-4.92842	8.28968e-07	1.11442e-05
ENSMUSG00000018651	Tada2a	1004.72	1.9919	0.404211	4.92788	8.31268e-07	1.11685e-05
ENSMUSG00000021573	Tppp	126.334	-3.00941	0.61081	-4.92692	8.35356e-07	1.12169e-05
ENSMUSG00000052544	St6galnac3	25.4187	-3.19453	0.648553	-4.92563	8.40906e-07	1.12848e-05
ENSMUSG00000057278	Snrpg	6113.17	3.27789	0.665548	4.92509	8.432e-07	1.1309e-05
ENSMUSG00000033166	Dis3	1032.52	1.7176	0.348906	4.92282	8.53051e-07	1.14344e-05
ENSMUSG00000083875	Gm13831	164.767	3.30217	0.67088	4.92215	8.55979e-07	1.14669e-05
ENSMUSG00000030177	Ccdc77	389.013	1.48957	0.302755	4.92004	8.65259e-07	1.15845e-05
ENSMUSG00000041417	Pik3r1	5060.5	-2.33785	0.475225	-4.91946	8.67815e-07	1.16119e-05
ENSMUSG00000096827	Trav14n-1	4.69392	-6.52825	1.32717	-4.91891	8.70276e-07	1.1638e-05
ENSMUSG00000042729	Wdr74	1491.32	1.76238	0.358345	4.91812	8.73775e-07	1.1678e-05
ENSMUSG00000047407	Tgif1	1578.12	1.46446	0.297805	4.91751	8.76507e-07	1.17077e-05
ENSMUSG00000085843	Kank4os	28.781	5.42303	1.10295	4.91683	8.79548e-07	1.17415e-05
ENSMUSG00000030677	Kif22	721.383	2.19031	0.445516	4.91635	8.81747e-07	1.1764e-05
ENSMUSG00000020178	Adora2a	73.9462	-3.67594	0.747771	-4.91587	8.83908e-07	1.1786e-05
ENSMUSG00000067764	Xlr5c	2.63682	-6.31086	1.2842	-4.91424	8.91272e-07	1.18772e-05
ENSMUSG00000051506	Wdfy4	517.655	-4.06161	0.826555	-4.9139	8.92838e-07	1.18912e-05
ENSMUSG00000057193	Slc44a2	1469.56	-1.96004	0.399019	-4.91216	9.00791e-07	1.19901e-05
ENSMUSG00000080929	Gm12891	61.5809	2.80808	0.571738	4.91149	9.0388e-07	1.20243e-05
ENSMUSG00000034981	Parm1	932.893	-3.25768	0.663313	-4.91124	9.05045e-07	1.20328e-05
ENSMUSG00000086679	Gm15551	7.4384	-6.44983	1.31356	-4.91018	9.09946e-07	1.20845e-05
ENSMUSG00000063838	Cdc42ep5	301.515	1.64479	0.334976	4.91017	9.09992e-07	1.20845e-05
ENSMUSG00000034636	Zyg11b	1125.66	-1.50642	0.30683	-4.90961	9.12556e-07	1.21116e-05
ENSMUSG00000022664	Slc35a5	405.469	-1.28258	0.261294	-4.90855	9.1751e-07	1.21703e-05
ENSMUSG00000030363	Clec2j	15.0056	5.27627	1.0754	4.90634	9.2794e-07	1.23015e-05
ENSMUSG00000029211	Gabra4	313.986	5.71955	1.16591	4.90564	9.3124e-07	1.23381e-05
ENSMUSG00000020774	Aspa	115.617	-4.94097	1.00744	-4.90447	9.36818e-07	1.24049e-05
ENSMUSG00000015355	Cd48	278.417	-2.72302	0.555294	-4.90375	9.40244e-07	1.2443e-05
ENSMUSG00000059920	4930453N24Rik	734.32	-0.642761	0.131079	-4.9036	9.40964e-07	1.24454e-05
ENSMUSG00000096039	D830030K20Rik	9.55864	-6.29838	1.28448	-4.90346	9.41654e-07	1.24473e-05
ENSMUSG00000084838	Gm10241	3041.88	1.33028	0.271361	4.90225	9.4744e-07	1.25166e-05
ENSMUSG00000073775	Kti12	520.991	1.28467	0.262089	4.90165	9.50339e-07	1.25477e-05
ENSMUSG00000030935	Acsm3	54.3065	-3.86237	0.788273	-4.89979	9.59414e-07	1.26602e-05
ENSMUSG00000083364	Llph-ps2	944.137	1.22864	0.250775	4.89938	9.61419e-07	1.26724e-05
ENSMUSG00000022208	Jph4	51.0753	3.75043	0.765493	4.89937	9.61445e-07	1.26724e-05
ENSMUSG00000044167	Foxo1	1219.17	-2.44207	0.498488	-4.89896	9.63439e-07	1.26914e-05
ENSMUSG00000047298	Kcnv2	2.20785	-6.21354	1.26854	-4.89818	9.67278e-07	1.27346e-05
ENSMUSG00000027715	Ccna2	1780.32	2.78802	0.569345	4.8969	9.73615e-07	1.28071e-05
ENSMUSG00000029722	Agfg2	220.543	-2.15343	0.439759	-4.89684	9.73902e-07	1.28071e-05
ENSMUSG00000062866	Phactr2	260.222	-2.30735	0.471243	-4.8963	9.76556e-07	1.28347e-05
ENSMUSG00000031523	Dlc1	866.611	-2.84539	0.581225	-4.89551	9.80498e-07	1.28791e-05
ENSMUSG00000097056	Gm4262	21.0006	3.74128	0.764387	4.89448	9.85649e-07	1.29393e-05
ENSMUSG00000095126	Trav6-7-dv9	4.65821	-6.50228	1.32906	-4.8924	9.96151e-07	1.30697e-05
ENSMUSG00000064317	Gm10146	1501.35	3.31395	0.677387	4.89225	9.96894e-07	1.3072e-05
ENSMUSG00000034681	Rnps1	2041.91	0.966161	0.197528	4.89125	1.00196e-06	1.31308e-05
ENSMUSG00000077450	Rab11b	1417.36	-1.50401	0.307538	-4.89049	1.00585e-06	1.31744e-05
ENSMUSG00000076770	Trav8d-1	4.47942	-6.48829	1.32709	-4.8891	1.01296e-06	1.32599e-05
ENSMUSG00000045140	Pigw	351.856	1.53718	0.314445	4.88854	1.01585e-06	1.32901e-05
ENSMUSG00000031917	Nip7	3017.99	2.65806	0.543758	4.88832	1.01698e-06	1.32946e-05
ENSMUSG00000001039	B9d1	661.917	2.96291	0.606129	4.88825	1.01736e-06	1.32946e-05
ENSMUSG00000039130	Zc3hc1	898.586	1.70129	0.348071	4.88777	1.01985e-06	1.33197e-05
ENSMUSG00000096506		71.5513	-6.6581	1.36223	-4.88764	1.02049e-06	1.33205e-05
ENSMUSG00000061397	Krt79	1065.03	4.36363	0.893005	4.88646	1.02666e-06	1.33933e-05
ENSMUSG00000085793	Lin52	180.051	-1.13726	0.232773	-4.88571	1.03056e-06	1.34366e-05
ENSMUSG00000044786	Zfp36	932.633	-1.49607	0.306264	-4.88492	1.03471e-06	1.34783e-05
ENSMUSG00000029190	D5Ertd579e	1150.04	-1.87247	0.383319	-4.88488	1.03494e-06	1.34783e-05
ENSMUSG00000031028	Tub	4.77086	-5.18074	1.06098	-4.88298	1.04493e-06	1.36007e-05
ENSMUSG00000026798	Coq4	480.476	2.0552	0.42101	4.8816	1.05228e-06	1.36886e-05
ENSMUSG00000029507	Pus1	792.396	1.38835	0.284413	4.88147	1.053e-06	1.36902e-05
ENSMUSG00000022312	Eif3h	18732.3	2.44851	0.501883	4.87865	1.06815e-06	1.38793e-05
ENSMUSG00000044783	Hjurp	1280.59	1.66492	0.34132	4.87789	1.07227e-06	1.39249e-05
ENSMUSG00000049551	Fzd9	363.681	4.42553	0.90729	4.87774	1.07308e-06	1.39276e-05
ENSMUSG00000082334	Gm13244	31.6958	-2.7173	0.557348	-4.87541	1.0858e-06	1.40824e-05
ENSMUSG00000024887	Asah2	204.363	-2.81393	0.577178	-4.87533	1.08627e-06	1.40824e-05
ENSMUSG00000096461	Igkv14-130	2.40233	-6.20653	1.27307	-4.87522	1.08685e-06	1.40824e-05
ENSMUSG00000006522	Itih3	12.6195	-5.15843	1.05816	-4.87489	1.08868e-06	1.40981e-05
ENSMUSG00000080875	Gm7332	811.312	1.95074	0.400175	4.87471	1.0897e-06	1.41034e-05
ENSMUSG00000032006	Pdgfd	152.492	-2.63999	0.541585	-4.87456	1.09051e-06	1.41058e-05
ENSMUSG00000092056	Gm7289	48.0139	2.9848	0.612358	4.87428	1.09205e-06	1.41168e-05
ENSMUSG00000101856	1700096K18Rik	41.0662	-2.56644	0.526537	-4.87418	1.09259e-06	1.41168e-05
ENSMUSG00000010797	Wnt2	16.6854	-3.63501	0.745809	-4.87391	1.09411e-06	1.41214e-05
ENSMUSG00000062563	Cys1	22.2494	-3.45355	0.70858	-4.8739	1.09418e-06	1.41214e-05
ENSMUSG00000097165	2210008F06Rik	19.6088	3.56727	0.73202	4.87319	1.09812e-06	1.41643e-05
ENSMUSG00000027752	Exosc8	1417.47	1.93017	0.396227	4.87137	1.10828e-06	1.42873e-05
ENSMUSG00000021079	Timm9	856.791	1.62657	0.333927	4.87102	1.11022e-06	1.43043e-05
ENSMUSG00000011254	Thg1l	850.599	2.20518	0.452736	4.87079	1.11151e-06	1.43128e-05
ENSMUSG00000062683	Atp5g2	6117.47	1.16865	0.239976	4.86987	1.11674e-06	1.43721e-05
ENSMUSG00000078521	Aunip	114.708	3.02471	0.621252	4.86874	1.12313e-06	1.44401e-05
ENSMUSG00000098090	2700099C18Rik	133.418	2.13406	0.438325	4.86866	1.12357e-06	1.44401e-05
ENSMUSG00000083097	Gm14494	7428.63	3.47027	0.712785	4.8686	1.12391e-06	1.44401e-05
ENSMUSG00000019214	Chtf18	274.19	2.03657	0.418329	4.86835	1.12535e-06	1.44506e-05
ENSMUSG00000020331	Hcn2	15.0546	-3.12763	0.642821	-4.86547	1.14184e-06	1.4654e-05
ENSMUSG00000034247	Plekhm1	829.677	-1.90777	0.392155	-4.86484	1.1455e-06	1.46928e-05
ENSMUSG00000074652	Myh7b	85.2414	3.60997	0.742194	4.86392	1.15085e-06	1.47531e-05
ENSMUSG00000023495	Pcbp4	897.531	1.99756	0.410702	4.86378	1.15165e-06	1.47552e-05
ENSMUSG00000079012	Serpina3m	20.9918	-4.25333	0.874631	-4.863	1.15619e-06	1.4805e-05
ENSMUSG00000028540	Dph2	489.064	1.51183	0.311062	4.8602	1.17268e-06	1.50078e-05
ENSMUSG00000000392	Fap	228.178	-2.26717	0.466713	-4.85774	1.18735e-06	1.5187e-05
ENSMUSG00000020949	Fkbp3	1290.61	1.66191	0.342209	4.85642	1.19529e-06	1.52802e-05
ENSMUSG00000090881	Gm6904	8.97911	-3.64457	0.750506	-4.85615	1.19689e-06	1.5292e-05
ENSMUSG00000038587	Akap12	315.421	-2.5856	0.532743	-4.85338	1.21374e-06	1.54987e-05
ENSMUSG00000103290	Ighv1-23	3.68967	-6.29452	1.29715	-4.85258	1.21865e-06	1.55527e-05
ENSMUSG00000066721	Zfp575	292.062	5.27789	1.08775	4.85213	1.22142e-06	1.55794e-05
ENSMUSG00000005718	Tfap4	501.648	2.1928	0.451981	4.85153	1.2251e-06	1.56176e-05
ENSMUSG00000035455	Fignl1	580.618	2.27325	0.468753	4.84957	1.23732e-06	1.57647e-05
ENSMUSG00000033220	Rac2	1374.47	-4.00016	0.824938	-4.84904	1.24059e-06	1.57976e-05
ENSMUSG00000097703	Gm26623	1223.26	2.40593	0.496486	4.84592	1.26024e-06	1.60388e-05
ENSMUSG00000030214	Plbd1	311.506	-3.21212	0.663057	-4.84441	1.26991e-06	1.6153e-05
ENSMUSG00000040329	Il7	50.2947	-3.49176	0.720811	-4.84421	1.27119e-06	1.61603e-05
ENSMUSG00000045498	Pcdhb3	19.4904	-2.95937	0.611013	-4.84339	1.27645e-06	1.62112e-05
ENSMUSG00000066724	Gm10175	5017.27	1.17617	0.242842	4.84336	1.27661e-06	1.62112e-05
ENSMUSG00000057246	BC051142	9.68277	-4.55064	0.93962	-4.84307	1.27851e-06	1.62183e-05
ENSMUSG00000034254	Agpat1	1120.39	-1.93267	0.399065	-4.843	1.27894e-06	1.62183e-05
ENSMUSG00000056598	Lrrc48	55.8607	2.73697	0.565145	4.84294	1.27929e-06	1.62183e-05
ENSMUSG00000021731	Mrps30	1262.58	1.58918	0.328224	4.84177	1.28688e-06	1.63055e-05
ENSMUSG00000029036	Atad3a	2461.5	1.55715	0.32164	4.84127	1.29009e-06	1.63371e-05
ENSMUSG00000045284	Dcaf12l1	16.8108	-5.21922	1.07838	-4.83989	1.29909e-06	1.64315e-05
ENSMUSG00000030007	Cct7	12134.4	2.09365	0.43259	4.83979	1.29974e-06	1.64315e-05
ENSMUSG00000096326	Ighv1-78	4.03997	-5.41527	1.11893	-4.83969	1.30039e-06	1.64315e-05
ENSMUSG00000029504	Ddx51	760.421	1.10832	0.229006	4.83969	1.30041e-06	1.64315e-05
ENSMUSG00000041193	Pla2g5	13.6478	-5.21745	1.07824	-4.83885	1.30593e-06	1.64897e-05
ENSMUSG00000026622	Nek2	860.838	2.27939	0.471068	4.83877	1.30646e-06	1.64897e-05
ENSMUSG00000059060	Rad51b	68.8642	2.34532	0.484907	4.83663	1.32056e-06	1.66572e-05
ENSMUSG00000026753	Ppp6c	1428.24	-0.551259	0.113978	-4.83654	1.32118e-06	1.66572e-05
ENSMUSG00000047123	Ticam1	296.148	-1.36134	0.281518	-4.8357	1.32677e-06	1.67185e-05
ENSMUSG00000027995	Tlr2	940.971	-3.23214	0.6685	-4.83492	1.33202e-06	1.67754e-05
ENSMUSG00000026442	Nfasc	96.6909	-3.16139	0.654083	-4.83331	1.34279e-06	1.69018e-05
ENSMUSG00000094023	Trav7d-4	5.91975	-6.16282	1.27518	-4.83292	1.34544e-06	1.69258e-05
ENSMUSG00000043155	Hpdl	240.414	2.78173	0.575638	4.83243	1.34874e-06	1.69581e-05
ENSMUSG00000086061	Gm13075	26.6406	5.28137	1.09299	4.83203	1.35149e-06	1.69833e-05
ENSMUSG00000020918	Kat2a	1811.37	1.54812	0.320423	4.83147	1.35526e-06	1.70213e-05
ENSMUSG00000039270	Megf9	263.001	-2.82009	0.583722	-4.83121	1.35703e-06	1.70343e-05
ENSMUSG00000103358		5.76947	-5.84495	1.2099	-4.83094	1.35889e-06	1.70482e-05
ENSMUSG00000022913	Psmg1	1068.11	2.05615	0.425635	4.83079	1.35995e-06	1.70522e-05
ENSMUSG00000028530	Jak1	3213.27	-2.58762	0.535854	-4.82896	1.3725e-06	1.72001e-05
ENSMUSG00000047443	Fam132b	65.9738	3.78807	0.784467	4.82885	1.37327e-06	1.72004e-05
ENSMUSG00000030168	Adipor2	3863.3	-1.98665	0.411445	-4.82848	1.37582e-06	1.72229e-05
ENSMUSG00000006526	Tmem110	639.352	-1.74701	0.36183	-4.82826	1.37731e-06	1.72321e-05
ENSMUSG00000023064	Sncg	1310.09	-4.81277	0.997066	-4.82693	1.38657e-06	1.73385e-05
ENSMUSG00000093904	Tomm20	17509.7	3.18175	0.659211	4.82661	1.3888e-06	1.7357e-05
ENSMUSG00000027463	Slc52a3	58.5315	-3.61541	0.749246	-4.8254	1.39725e-06	1.74531e-05
ENSMUSG00000073125	Xlr3b	32.8608	-3.83925	0.795691	-4.82505	1.39968e-06	1.74689e-05
ENSMUSG00000060675	Pla2g16	1677.26	-2.33767	0.484491	-4.825	1.40004e-06	1.74689e-05
ENSMUSG00000072479	Xlr5b	2.10461	-6.14045	1.27268	-4.8248	1.40141e-06	1.74764e-05
ENSMUSG00000048796	Cyb561d1	317.113	-1.53438	0.31803	-4.82462	1.4027e-06	1.74831e-05
ENSMUSG00000042817	Flt3	95.1932	-4.73217	0.981051	-4.82357	1.41013e-06	1.75661e-05
ENSMUSG00000049882	Vcpkmt	394.81	1.53225	0.317702	4.82292	1.41468e-06	1.76132e-05
ENSMUSG00000071072	Ptges3	5030.12	1.33563	0.277014	4.82152	1.4247e-06	1.77283e-05
ENSMUSG00000033036	Gm7879	654.735	2.49014	0.516587	4.82037	1.43292e-06	1.78209e-05
ENSMUSG00000052013	Btla	249.487	-4.99794	1.03693	-4.81996	1.43589e-06	1.78482e-05
ENSMUSG00000083236	Gm7222	68.0121	3.00411	0.623437	4.81863	1.44548e-06	1.79577e-05
ENSMUSG00000040007	Bahd1	446.781	-1.45331	0.301638	-4.81806	1.44962e-06	1.79993e-05
ENSMUSG00000030220	Arhgdib	1757.13	-2.92346	0.606803	-4.81781	1.45142e-06	1.80119e-05
ENSMUSG00000096106	Trav5d-4	4.30475	-6.41183	1.33129	-4.81624	1.46288e-06	1.81345e-05
ENSMUSG00000096168	Trav5n-4	4.30475	-6.41183	1.33129	-4.81624	1.46288e-06	1.81345e-05
ENSMUSG00000041438	Cirh1a	1675.13	1.56597	0.32522	4.81512	1.47111e-06	1.82178e-05
ENSMUSG00000033845	Mrpl15	2549.32	2.11351	0.438933	4.81511	1.47119e-06	1.82178e-05
ENSMUSG00000061080	Lsamp	3.70602	-5.76863	1.19809	-4.81488	1.47291e-06	1.82293e-05
ENSMUSG00000039356	Exosc2	1170.88	2.03229	0.42213	4.81436	1.47671e-06	1.82664e-05
ENSMUSG00000096498	Ighv2-5	3.49469	-6.34248	1.31769	-4.81334	1.48431e-06	1.83506e-05
ENSMUSG00000029217	Tec	329.66	-1.53832	0.31967	-4.81221	1.49268e-06	1.84441e-05
ENSMUSG00000103280		50.8904	2.92067	0.607121	4.81069	1.50412e-06	1.85754e-05
ENSMUSG00000085069	Gm13111	10.7091	-6.07914	1.26381	-4.81018	1.50794e-06	1.86125e-05
ENSMUSG00000006218	Fam131c	28.8659	5.29485	1.10084	4.80984	1.51048e-06	1.86338e-05
ENSMUSG00000050663	Trhde	12.2461	-5.7998	1.20613	-4.8086	1.51991e-06	1.87401e-05
ENSMUSG00000050966	Lin28a	68.0704	5.14818	1.07073	4.80811	1.52367e-06	1.87763e-05
ENSMUSG00000068921	Dap3	2669.97	1.49969	0.312169	4.8041	1.55449e-06	1.91458e-05
ENSMUSG00000041459	Tardbp	6175.84	0.910465	0.189534	4.80369	1.55766e-06	1.91746e-05
ENSMUSG00000040297	Suco	836.852	-1.59759	0.3326	-4.80334	1.56037e-06	1.91976e-05
ENSMUSG00000036099	Vezt	710.811	1.05009	0.218652	4.80258	1.56637e-06	1.92611e-05
ENSMUSG00000021243	Fcf1	1226.51	1.14952	0.239404	4.8016	1.57401e-06	1.93448e-05
ENSMUSG00000035206	Sppl2b	853.336	1.50121	0.31276	4.79987	1.58771e-06	1.95026e-05
ENSMUSG00000044348	Slc25a53	124.158	-1.35203	0.281695	-4.79962	1.58969e-06	1.95112e-05
ENSMUSG00000086841	2410006H16Rik	5223.54	3.67331	0.765342	4.79956	1.59011e-06	1.95112e-05
ENSMUSG00000031884	Ces2d-ps	4.85143	-4.88343	1.01771	-4.79846	1.59888e-06	1.96083e-05
ENSMUSG00000034460	Six4	151.384	2.81558	0.586813	4.79809	1.60185e-06	1.96343e-05
ENSMUSG00000039652	Cpeb3	148.605	-2.49226	0.519474	-4.79767	1.60525e-06	1.96654e-05
ENSMUSG00000011008	Mcoln2	81.7317	-2.82041	0.588037	-4.79632	1.61607e-06	1.978e-05
ENSMUSG00000090523	Gypc	138.659	-3.03645	0.633084	-4.79629	1.61633e-06	1.978e-05
ENSMUSG00000036437	Npy1r	33.2218	-4.51046	0.940445	-4.79609	1.61793e-06	1.97889e-05
ENSMUSG00000097889	Gm26541	20.9329	-3.15932	0.658934	-4.79459	1.63006e-06	1.99267e-05
ENSMUSG00000047462	A530099J19Rik	25.7429	-5.54217	1.15638	-4.79269	1.6456e-06	2.01056e-05
ENSMUSG00000053334	Ficd	132.187	-2.38947	0.498576	-4.79259	1.64645e-06	2.01056e-05
ENSMUSG00000053199	Arhgap20	19.0834	-4.01263	0.83734	-4.79212	1.65032e-06	2.01422e-05
ENSMUSG00000043329	Gm8849	151.291	2.12095	0.44272	4.79073	1.66172e-06	2.02705e-05
ENSMUSG00000027009	Itga4	289.71	-4.00073	0.835148	-4.79045	1.66409e-06	2.02886e-05
ENSMUSG00000067148	Polr1c	2134.76	2.47256	0.51623	4.78966	1.67068e-06	2.03581e-05
ENSMUSG00000056904	Gm5620	8129.95	1.59329	0.332736	4.78844	1.68084e-06	2.0471e-05
ENSMUSG00000097339	Gm26671	3.8381	-5.27665	1.10208	-4.7879	1.68533e-06	2.05149e-05
ENSMUSG00000076652	Ighv7-3	4.09781	-5.59315	1.16837	-4.78713	1.69182e-06	2.05829e-05
ENSMUSG00000025537	Phkg1	18.703	-2.25137	0.470351	-4.78657	1.69657e-06	2.06297e-05
ENSMUSG00000043903	Gm22	165.291	3.2213	0.673136	4.78551	1.70556e-06	2.07281e-05
ENSMUSG00000037161	Mgarp	47.7639	4.45201	0.930397	4.78506	1.70934e-06	2.07576e-05
ENSMUSG00000000903	Vpreb3	18.4739	-5.28114	1.10369	-4.78501	1.7098e-06	2.07576e-05
ENSMUSG00000068120	Gm10231	4893.76	1.17472	0.245509	4.78484	1.71121e-06	2.07637e-05
ENSMUSG00000053070	9230110C19Rik	160.594	1.88867	0.394748	4.78449	1.7142e-06	2.0789e-05
ENSMUSG00000068686	Cd59b	83.0172	-2.19507	0.458883	-4.78351	1.72262e-06	2.08801e-05
ENSMUSG00000059447	Hadhb	4339.98	-2.1714	0.453987	-4.78297	1.72725e-06	2.09251e-05
ENSMUSG00000075042	4930431P03Rik	49.8905	-3.04828	0.637451	-4.78198	1.73578e-06	2.10173e-05
ENSMUSG00000064370	mt-Cytb	99218.1	-1.39581	0.29191	-4.78164	1.73873e-06	2.1042e-05
ENSMUSG00000046856	Gpr1	8.33249	-3.53607	0.739729	-4.78023	1.75098e-06	2.1179e-05
ENSMUSG00000032596	Uba7	543.033	-3.09685	0.648002	-4.77908	1.76101e-06	2.12891e-05
ENSMUSG00000080777	Gm15365	1325.88	3.36657	0.70457	4.77819	1.76879e-06	2.13718e-05
ENSMUSG00000081752	Gm14680	1115.05	2.36632	0.495362	4.77695	1.77971e-06	2.14925e-05
ENSMUSG00000038379	Ttk	424.474	2.71408	0.568282	4.77593	1.78878e-06	2.15907e-05
ENSMUSG00000004296	Il12b	11.1767	-4.23474	0.887276	-4.77274	1.81736e-06	2.1924e-05
ENSMUSG00000029247	Paics	7922.74	1.81125	0.379611	4.77133	1.83017e-06	2.2067e-05
ENSMUSG00000061100	Retnla	537.75	-4.97785	1.04337	-4.77093	1.83378e-06	2.20989e-05
ENSMUSG00000038416	Cdc16	2315.31	1.05662	0.221479	4.77075	1.83544e-06	2.21072e-05
ENSMUSG00000025477	Inpp5a	467.114	-1.75729	0.368362	-4.77056	1.83718e-06	2.21144e-05
ENSMUSG00000092222	Gm20506	4.14564	-6.35922	1.33304	-4.77047	1.83796e-06	2.21144e-05
ENSMUSG00000033031	C330027C09Rik	983.575	2.24418	0.470635	4.7684	1.85696e-06	2.23312e-05
ENSMUSG00000030650	Tmc5	170.306	-4.56144	0.956638	-4.7682	1.8588e-06	2.23417e-05
ENSMUSG00000031545	Agpat6	2663.9	-1.97013	0.413245	-4.76745	1.8657e-06	2.24094e-05
ENSMUSG00000028882	Ppp1r8	1468.16	1.54499	0.324076	4.76738	1.86639e-06	2.24094e-05
ENSMUSG00000025962	Fastkd2	1207.19	1.50088	0.314866	4.76672	1.87251e-06	2.24712e-05
ENSMUSG00000041870	Ankrd13a	1538.04	-1.39324	0.2923	-4.76647	1.8748e-06	2.24868e-05
ENSMUSG00000038976	Ppp1r9b	1692.82	-2.05948	0.432309	-4.76392	1.89871e-06	2.27508e-05
ENSMUSG00000043505	Gimap5	86.0644	-3.73577	0.784181	-4.76391	1.89879e-06	2.27508e-05
ENSMUSG00000094124	Gm16710	13.9256	-5.51615	1.15795	-4.76371	1.90063e-06	2.27609e-05
ENSMUSG00000003134	Tbc1d8	737.54	-2.56879	0.539321	-4.763	1.90737e-06	2.28296e-05
ENSMUSG00000022057	Adamdec1	17.7421	-4.39481	0.922766	-4.76264	1.91075e-06	2.28575e-05
ENSMUSG00000092251	Trav9n-1	4.00085	-6.34289	1.33183	-4.76254	1.91169e-06	2.28575e-05
ENSMUSG00000019726	Lyst	481.35	-2.60353	0.546681	-4.76243	1.91278e-06	2.28586e-05
ENSMUSG00000064373	Sepp1	16285.4	-2.49227	0.523434	-4.76138	1.92278e-06	2.29662e-05
ENSMUSG00000003873	Bax	2001.4	2.03813	0.428085	4.76104	1.92598e-06	2.29924e-05
ENSMUSG00000030188	Magohb	285.603	1.92387	0.404097	4.76092	1.92714e-06	2.29942e-05
ENSMUSG00000003206	Ebi3	25.0613	-2.60786	0.547823	-4.76041	1.93197e-06	2.30399e-05
ENSMUSG00000021451	Sema4d	1385.32	-1.77241	0.372363	-4.7599	1.93692e-06	2.30869e-05
ENSMUSG00000037894	H2afz	13355.6	2.25892	0.474801	4.75762	1.95888e-06	2.33365e-05
ENSMUSG00000091586	Cyp4f17	94.4178	-2.96544	0.623357	-4.75721	1.96287e-06	2.33719e-05
ENSMUSG00000029797	Sspo	17.6645	-3.93212	0.826822	-4.7557	1.97759e-06	2.3535e-05
ENSMUSG00000081470	Gm14131	40.6503	2.15762	0.45379	4.75468	1.98765e-06	2.36424e-05
ENSMUSG00000056050	Mia3	1867.06	-1.93685	0.407372	-4.75451	1.98932e-06	2.365e-05
ENSMUSG00000083890	Gm15703	63.6182	2.11628	0.445167	4.75389	1.99541e-06	2.37102e-05
ENSMUSG00000073676	Hspe1	7789.42	2.74082	0.576646	4.75305	2.00375e-06	2.37969e-05
ENSMUSG00000065282	Gm24455	105.803	2.44701	0.514857	4.7528	2.00622e-06	2.38139e-05
ENSMUSG00000031932	Gpr83	13.3107	-5.41717	1.1401	-4.75149	2.01924e-06	2.3956e-05
ENSMUSG00000031357	Syap1	1241.87	-1.9403	0.408388	-4.7511	2.02309e-06	2.39893e-05
ENSMUSG00000049307	Fut4	184.632	-3.66391	0.771214	-4.75084	2.02578e-06	2.40087e-05
ENSMUSG00000021147	Wdr37	543.796	-1.57238	0.331058	-4.74955	2.03865e-06	2.41488e-05
ENSMUSG00000028544	Slc5a9	895.48	3.17537	0.668601	4.74927	2.04148e-06	2.41698e-05
ENSMUSG00000037278	Tmem97	2012.29	2.66158	0.560567	4.74802	2.05415e-06	2.43073e-05
ENSMUSG00000035215	Lsm7	2371.29	3.11019	0.655181	4.74707	2.0638e-06	2.44089e-05
ENSMUSG00000025165	Sectm1a	273.997	-4.28746	0.903205	-4.74694	2.06517e-06	2.44125e-05
ENSMUSG00000042041	2010003K11Rik	27.56	-5.72972	1.2071	-4.74668	2.06784e-06	2.44315e-05
ENSMUSG00000025359	Pmel	28.8058	-2.08107	0.438518	-4.7457	2.07791e-06	2.45377e-05
ENSMUSG00000004667	Polr2e	3140.51	1.80157	0.379681	4.74496	2.08543e-06	2.46106e-05
ENSMUSG00000042606	Hirip3	660.51	1.92002	0.404649	4.74489	2.08623e-06	2.46106e-05
ENSMUSG00000026258	3110079O15Rik	118.387	4.83691	1.01965	4.74368	2.09872e-06	2.47452e-05
ENSMUSG00000053347	Zfp943	356.107	-1.31573	0.277386	-4.74331	2.10249e-06	2.4777e-05
ENSMUSG00000036285	Noa1	1078.4	1.34398	0.283395	4.74243	2.11174e-06	2.48731e-05
ENSMUSG00000029298	Gbp9	507.995	-3.44987	0.727512	-4.74201	2.11607e-06	2.49114e-05
ENSMUSG00000043421	Hilpda	902.269	2.57334	0.542747	4.74132	2.12332e-06	2.49839e-05
ENSMUSG00000020676	Ccl11	124.997	-3.84866	0.811812	-4.74083	2.12848e-06	2.50318e-05
ENSMUSG00000020929	Eftud2	3315.37	1.45116	0.306172	4.73968	2.14053e-06	2.51606e-05
ENSMUSG00000074671	Tspyl3	96.2023	-2.77909	0.586526	-4.73823	2.15594e-06	2.53287e-05
ENSMUSG00000032449	Slc25a36	1346.59	-1.14083	0.240804	-4.73759	2.1627e-06	2.53951e-05
ENSMUSG00000037940	Inpp4b	268.745	-4.30565	0.909194	-4.73568	2.18324e-06	2.56232e-05
ENSMUSG00000063684	Gm13910	2142.89	-2.14624	0.453233	-4.7354	2.18627e-06	2.56456e-05
ENSMUSG00000084844	Hoxb3os	3.03719	-4.28115	0.90417	-4.73489	2.19175e-06	2.56968e-05
ENSMUSG00000076606	Igkj3	4.14198	-6.32413	1.33643	-4.73211	2.22197e-06	2.60231e-05
ENSMUSG00000016087	Fli1	279.57	-2.98354	0.630496	-4.73205	2.22266e-06	2.60231e-05
ENSMUSG00000051314	Ffar2	68.8227	-5.34753	1.13007	-4.73202	2.223e-06	2.60231e-05
ENSMUSG00000082279	Gm12870	60.8794	2.7087	0.57245	4.73176	2.22585e-06	2.60432e-05
ENSMUSG00000011382	Dhdh	439.807	-3.08007	0.65112	-4.73042	2.24053e-06	2.62016e-05
ENSMUSG00000094627	Gm10182	4401.38	2.07203	0.438063	4.72999	2.24532e-06	2.62442e-05
ENSMUSG00000038250	Usp38	774.59	-1.12958	0.238826	-4.72972	2.24829e-06	2.62656e-05
ENSMUSG00000021200	Asb2	37.7207	-3.85646	0.815434	-4.72933	2.25258e-06	2.63023e-05
ENSMUSG00000041235	Chd7	873.619	-1.57419	0.332897	-4.72875	2.2591e-06	2.63535e-05
ENSMUSG00000096606	Gm4980	39.7238	-2.98537	0.631325	-4.72873	2.25926e-06	2.63535e-05
ENSMUSG00000071347	C1qtnf9	52.4246	-2.69752	0.570506	-4.72829	2.26418e-06	2.63974e-05
ENSMUSG00000026240	Cops7b	492.688	0.811497	0.171647	4.72771	2.27065e-06	2.64593e-05
ENSMUSG00000036678	Aaas	1212.25	2.06135	0.436046	4.72736	2.27455e-06	2.64913e-05
ENSMUSG00000074582	Arfgef2	1321.05	-2.13485	0.451667	-4.72659	2.28318e-06	2.65784e-05
ENSMUSG00000043432	Leng9	69.5161	-1.38642	0.29343	-4.72486	2.30269e-06	2.67919e-05
ENSMUSG00000073835	Mup-ps12	3.50661	-6.14792	1.30152	-4.72366	2.31636e-06	2.69372e-05
ENSMUSG00000061086	Myl4	52.3237	-2.48865	0.52687	-4.72347	2.31859e-06	2.69495e-05
ENSMUSG00000072582	Ptrh2	2137.2	2.37435	0.502875	4.72155	2.34054e-06	2.71908e-05
ENSMUSG00000028015	Ctso	507.118	-2.19057	0.46397	-4.72136	2.34277e-06	2.72029e-05
ENSMUSG00000020953	Coch	17.4295	-5.67792	1.20304	-4.71963	2.3627e-06	2.74205e-05
ENSMUSG00000020328	Nudcd2	2141.27	1.93647	0.410361	4.71893	2.37087e-06	2.75014e-05
ENSMUSG00000039782	Cpeb2	368.398	-2.31871	0.491602	-4.71663	2.39783e-06	2.77938e-05
ENSMUSG00000026781	Acbd5	1005.01	-1.51655	0.321541	-4.71652	2.39916e-06	2.77938e-05
ENSMUSG00000022453	Naga	760.99	-1.91283	0.405565	-4.71647	2.39972e-06	2.77938e-05
ENSMUSG00000070808	Gltscr1	339.537	-2.00374	0.424953	-4.7152	2.41475e-06	2.79538e-05
ENSMUSG00000068154	Insm1	18.0389	-5.14809	1.09193	-4.71465	2.42123e-06	2.80147e-05
ENSMUSG00000000168	Dlat	2623.8	-1.72877	0.366938	-4.71133	2.46104e-06	2.84609e-05
ENSMUSG00000018239	Zcchc10	408.653	1.59945	0.339538	4.71067	2.46901e-06	2.85387e-05
ENSMUSG00000031403	Dkc1	2186.66	1.54445	0.327891	4.71026	2.47396e-06	2.85773e-05
ENSMUSG00000022225	Cma1	96.1662	-4.80764	1.02069	-4.71019	2.47485e-06	2.85773e-05
ENSMUSG00000094087	Ighv1-61	19.4541	-5.57642	1.18398	-4.70989	2.47853e-06	2.86055e-05
ENSMUSG00000005611	Mrvi1	71.9648	-3.13949	0.666606	-4.70966	2.4813e-06	2.8623e-05
ENSMUSG00000031295	Phka2	442.484	-1.81196	0.384766	-4.70926	2.48617e-06	2.86648e-05
ENSMUSG00000050323	Ndufaf6	361.244	2.29288	0.486979	4.70837	2.49711e-06	2.87644e-05
ENSMUSG00000096918	Gm16863	18.1702	5.32003	1.12993	4.70828	2.49816e-06	2.87644e-05
ENSMUSG00000090737	Gm6788	470.932	1.4009	0.297542	4.70825	2.49858e-06	2.87644e-05
ENSMUSG00000091639	Gm3756	3094.53	1.60834	0.34167	4.7073	2.51015e-06	2.88778e-05
ENSMUSG00000037622	Wdtc1	948.356	-1.2897	0.273982	-4.70724	2.51095e-06	2.88778e-05
ENSMUSG00000022439	Parvg	395.874	-2.66691	0.566774	-4.70541	2.53354e-06	2.91231e-05
ENSMUSG00000099597	Gm28933	264.469	-1.31578	0.279708	-4.70411	2.5497e-06	2.92941e-05
[truncated: 20,945 more rows]
