# Supplementary material for: Tumor cell-adipocyte gap junctions activate lipolysis and contribute to breast tumorigenesis
Source: Nat Commun. 2025 Aug 20;16:7438. doi: 10.1038/s41467-025-62486-3 (PMC12368202; doi:10.1038/s41467-025-62486-3)
Supplement: Supplementary file 8 — Source Data [file 41467_2025_62486_MOESM8_ESM.xlsx]

## Sheet: Fig. 1b
Figure 1b	Percent lipid content at Lesion, R1, R2 and R3 for (n = 46) patients with invasive breast cancer.
	Patient Sample ID	Lesion	R1	R2	R3			Repeated measures one-way ANOVA with multiple comparisons
	3C01005	0.596393	0.6875	0.716703	0.72543	0.0379309		Comparison	Adjusted P Value
	3C01021	0.569458	0.583574	0.591454	0.581645	-0.00192938		Lesion vs. R1	<0.0001
	3C01068	0.71979	0.75609	0.776009	0.797029	0.040939		R1 vs. R2	0.0038
	3C01072	0.652669	0.75259	0.769446	0.78298	0.0303908		R2 vs. R3	0.0451
	3C01073	0.794211	0.84431	0.853524	0.860694	0.0163845
	3C01078	0.674133	0.703145	0.716876	0.722352	0.0192067
	3C01083	0.727672	0.770716	0.784475	0.790675	0.0199583
	3C01084	0.628897	0.675497	0.691911	0.705076	0.0295784
	3C01092	0.855778	0.886803	0.888778	0.889566	0.00276291
	3C01096	0.551891	0.603906	0.609612	0.620434	0.0165279
	3C01105	0.828262	0.876602	0.887808	0.884854	0.00825257
	3C01120	0.380358	0.461612	0.505791	0.53487	0.0732581
	3C01127	0.706179	0.724729	0.747311	0.77239	0.0476612
	3C01129	0.471378	0.477699	0.4928	0.528339	0.0506398
	3C01134	0.803317	0.813345	0.819839	0.823623	0.0102771
	3C01135	0.715414	0.751593	0.7591	0.757276	0.00568355
	3C01139	0.702765	0.705699	0.71586	0.729821	0.0241217
	3C01145	0.104822	0.130016	0.152091	0.170799	0.0407831
	3C01159	0.712377	0.77568	0.781677	0.779942	0.0042629
	3C01170	0.556969	0.647819	0.675909	0.706775	0.0589565
	3C01175	0.892093	0.934746	0.949159	0.958369	0.0236234
	3C01178	0.549534	0.666365	0.695377	0.706915	0.0405499
	3C01184	0.695749	0.754144	0.785134	0.801256	0.0471124
	3C01190	0.757975	0.799535	0.813365	0.81964	0.0201054
	3C01193	0.674301	0.770259	0.799682	0.816781	0.0465221
	3C01196	0.771585	0.830801	0.841373	0.840092	0.00929158
	3C02008	0.415298	0.500461	0.516893	0.505615	0.00515387
	3C02012	0.498852	0.580002	0.628786	0.641096	0.0610945
	3C02018	0.607464	0.65102	0.668041	0.673687	0.0226673
	3C02040	0.411228	0.484597	0.510532	0.520656	0.0360591
	3C02043	0.739472	0.742687	0.760484	0.768426	0.0257395
	3C02058	0.423361	0.477107	0.480251	0.478584	0.00147675
	3C02065	0.505414	0.572964	0.573971	0.574176	0.00121216
	3C02073	0.496983	0.525412	0.525222	0.54978	0.024368
	3C02088	0.637073	0.695162	0.718131	0.72033	0.0251677
	3C02103	0.313493	0.500373	0.55454	0.584717	0.0843445
	3C02134	0.60083	0.64849	0.65308	0.643205	-0.00528453
	3C02142	0.515148	0.521312	0.524409	0.534496	0.0131841
	3C02152	0.349432	0.464275	0.483704	0.48714	0.0228652
	3C02166	0.66654	0.684443	0.693277	0.699851	0.0154074
	3C02174	0.15842	0.258008	0.299481	0.335959	0.0779509
	3C02186	0.632604	0.661615	0.6684	0.67233	0.0107154
	3CB001	0.726033	0.793551	0.818223	0.829999	0.0364474
	3CB003	0.74008	0.816639	0.83376	0.836326	0.0196873
	3CB004	0.530167	0.561928	0.583591	0.60708	0.0451521
	3CB013	0.758593	0.815298	0.835039	0.842841	0.0275428

## Sheet: Fig. 1c
Figure 1c	Adipocyte Area (μm2) in R1 and R3 from a subset of patients (n = 11) in Figure 1b.
Patient, distance from lesion	1068 R1	1068 R3	1072 R1	1072 R3	1073 R1	1073 R3	1083 R1	1083 R3	1084 R1	1084 R3	1096 R1	1096 R3	1105 R1	1105 R3	1120 R1	1120 R3	1135 R1	1135 R3	1159 R1	1159 R3	1175 R1	1175 R3		R1 - R3: Two-way ANOVA with multiple comparisons
	350.436	31.237	498.566	298.7	109.816	370.935	153.011	86.633	140.077	178.146	102.983	344.823	194.253	133.732	151.302	436.092	80.288	301.384	213.532	171.557	103.715	88.341		Patient ID	Adjusted P Value
	202.55	361.661	326.52	79.556	129.095	624.488	165.456	249.649	129.827	100.543	109.328	276.737	99.079	205.722	36.849	129.583	66.134	115.429	82.728	115.429	173.51	175.462		1068	<0.0001
	168.629	356.537	202.306	100.543	138.856	579.586	124.214	292.843	230.37	209.871	116.161	203.526	143.737	102.007	230.614	93.222	257.702	133.244	176.926	96.638	203.282	753.095		1072	0.0295
	250.625	215.972	353.608	87.853	90.049	600.573	121.286	301.628	351.412	276.981	381.428	333.597	238.179	95.418	194.253	187.42	64.426	106.156	200.354	94.686	199.377	190.592		1073	<0.0001
	144.469	287.718	189.86	349.216	240.131	229.394	95.174	129.339	181.319	375.327	310.902	197.913	691.842	256.726	153.499	197.669	158.623	90.537	116.649	171.313	246.476	272.344		1083	<0.0001
	100.299	282.35	503.202	148.374	254.774	268.928	120.798	244.28	366.786	187.908	190.836	103.959	291.379	126.899	155.207	187.42	204.99	175.706	231.102	239.155	81.752	219.144		1084	<0.0001
	179.366	361.173	170.093	510.279	177.414	256.482	49.783	136.904	249.161	122.506	88.097	150.57	153.499	169.361	92.978	826.062	158.379	150.814	225.733	206.454	87.121	480.751		1096	<0.0001
	158.135	271.612	124.214	168.141	179.855	239.887	219.876	265.267	110.304	307.241	251.845	237.691	272.832	193.277	197.425	464.889	489.292	429.503	453.907	90.781	468.305	313.342		1105	<0.0001
	226.465	206.943	468.793	239.887	97.126	542.004	353.852	108.596	300.896	554.938	160.576	79.556	161.796	129.095	128.851	361.661	152.278	207.919	151.546	213.776	115.429	129.827		1120	<0.0001
	381.428	199.865	346.531	200.11	92.002	225.245	46.611	126.411	407.296	425.599	335.55	168.141	200.354	151.546	176.682	180.343	15.862	236.715	184.979	104.935	96.15	281.618		1135	<0.0001
	161.552	614.727	122.506	152.278	105.18	85.413	172.533	166.677	135.44	29.528	232.078	405.1	77.359	359.709	92.734	283.814	152.278	84.68	164.968	351.412	121.042	257.458		1159	0.0272
	172.289	179.122	203.77	253.309	79.312	490.024	56.128	361.661	176.438	94.686	339.698	264.291	238.667	272.588	106.888	450.002	20.987	147.398	127.631	197.181	317.003	157.891		1175	<0.0001
	176.194	289.671	89.317	640.839	263.803	875.845	191.08	271.856	307.973	370.203	215.484	416.325	73.699	482.459	83.704	572.752	272.588	514.428	240.864	118.357	92.978	228.418
	339.942	185.223	539.076	231.834	310.17	268.684	117.137	336.282	242.816	79.556	309.926	207.675	318.711	181.807	117.869	292.599	121.042	176.194	177.414	219.632	84.68	79.312			R1			R3
	435.848	388.993	711.365	118.601	88.829	167.409	17.083	156.915	194.009	151.058	356.049	342.871	52.468	254.53	145.445	42.462	52.956	162.772	260.63	275.761	80.776	539.32		Patient ID	Mean	SEM	n (# adipocytes)	Mean	SEM	n (# adipocytes)
	138.612	491	229.882	262.583	188.152	509.791	62.717	408.516	307.485	293.819	312.122	247.697	245.256	126.899	221.341	118.357	140.565	78.824	146.178	88.585	141.053	359.709		1068	164.6	4.738	465	274.1	7.687	427
	207.187	222.561	241.352	243.304	132.756	227.198	123.726	253.065	130.803	162.284	163.016	274.052	236.715	181.807	162.772	172.289	161.796	123.726	142.517	162.528	195.717	159.844		1072	255.3	8.341	360	285.4	8.777	434
	230.858	51.736	104.935	162.528	277.469	156.915	98.347	116.649	186.932	225.001	171.313	88.585	294.063	99.079	102.983	79.312	173.998	170.337	269.904	122.75	159.356	562.747		1073	200.7	6.42	398	377.1	9.141	491
	67.598	701.848	451.711	189.616	127.631	390.214	82.972	321.151	138.368	47.099	84.436	259.166	78.824	145.445	149.838	921.236	142.029	429.503	106.644	81.752	178.634	435.36		1083	130.8	3.65	376	192.8	5.061	387
	102.739	30.26	180.587	194.253	243.548	623.512	131.291	169.361	165.456	207.187	260.142	283.57	233.298	213.043	160.332	335.061	49.295	104.203	104.935	239.399	106.4	603.501		1084	220.6	4.724	681	287.9	11.7	254
	129.583	156.671	63.693	218.412	347.507	112.013	111.28	303.337	209.871	296.016	89.073	273.808	327.008	411.445	127.143	657.189	135.684	79.8	120.554	293.819	85.413	293.087		1096	194.9	4.434	611	258.8	5.946	651
	94.93	480.019	390.702	196.449	232.322	132.023	98.347	107.376	511.011	407.784	194.009	275.761	101.031	461.472	165.456	830.21	242.572	214.996	239.887	156.183	174.242	248.673		1105	210.1	6.697	364	292.7	8.049	467
	81.752	438.045	419.01	205.478	82.24	347.751	116.649	180.099	332.377	127.387	129.095	164.724	208.895	274.296	28.552	98.347	36.849	208.651	269.416	182.295	171.069	194.497		1120	221	7.817	327	376.9	10.52	598
	477.09	293.331	403.88	165.212	116.405	331.645	126.655	92.49	571.044	354.34	150.57	476.602	104.935	152.522	224.513	567.872	87.609	108.84	133.488	156.183	168.873	86.877		1135	133.5	3.018	510	218.1	5.838	461
	237.203	194.741	531.51	218.9	181.319	358.489	55.396	27.088	807.759	105.912	629.613	358.001	196.205	92.978	178.39	521.749	77.359	190.836	109.328	319.199	145.445	307.241		1159	167.5	2.965	781	188.4	3.269	886
	181.807	409.492	151.546	287.718	83.704	637.178	83.46	277.469	179.122	458.3	314.562	404.368	240.864	245.5	120.31	422.182	128.607	258.19	128.851	91.269	83.704	266.243		1175	172.3	5.227	249	223.9	5.361	527
	115.673	163.26	542.98	134.464	63.205	266.975	136.416	561.283	290.403	245.256	204.99	52.468	104.691	156.671	24.892	678.42	89.317	157.647	174.242	131.779	100.055	171.801
	88.341	272.344	107.132	729.424	106.644	463.668	102.739	415.593	85.169	39.046	104.447	757.732	184.491	379.232	81.02	446.586	44.659	394.362	106.644	89.073	92.49	79.068
	213.043	302.849	275.273	119.578	93.954	156.915	89.073	105.18	475.87	553.23	200.354	259.654	141.297	204.99	313.586	422.67	102.007	91.758	157.891	131.779	202.306	185.467
	106.156	505.155	217.68	224.757	561.527	429.991	68.818	430.48	147.642	23.671	152.278	86.877	317.735	157.647	140.565	317.003	101.275	661.582	154.963	362.393	136.172	238.911
	167.165	206.943	163.504	417.302	219.144	394.118	96.638	186.932	353.852	84.436	554.694	104.203	282.106	192.544	265.511	266.243	37.826	233.298	201.574	141.053	114.697	80.288
	37.338	387.041	412.177	214.02	106.644	363.126	121.774	142.273	399.487	307.973	129.339	325.788	275.029	213.287	256.726	730.156	123.482	192.056	141.297	317.003	81.02	104.691
	223.537	86.633	155.939	242.084	107.376	275.761	109.084	206.21	222.561	109.572	256.482	81.752	83.948	202.306	102.983	70.282	159.6	447.562	262.095	474.406	138.612	123.238
	147.886	277.713	84.68	72.479	282.106	419.742	111.768	218.412	131.047	345.799	150.57	278.201	345.555	488.072	84.68	200.842	146.178	382.16	193.521	126.167	84.192	168.385
	517.844	505.887	562.503	187.42	75.407	593.007	98.591	119.822	118.601	246.476	613.507	373.863	256.238	195.473	157.647	452.443	121.774	178.878	81.508	206.454	91.025	314.806
	256.726	341.406	140.321	95.174	90.049	342.871	60.033	291.379	140.809	130.559	407.784	112.257	107.62	305.289	227.93	331.645	180.099	214.752	328.228	85.901	98.835	498.322
	80.288	480.507	605.209	430.968	99.323	194.497	43.926	238.423	307.729	107.376	336.526	300.896	283.57	113.965	138.368	244.768	56.86	97.126	494.417	231.346	265.755	493.685
	127.875	552.498	425.599	150.814	268.928	650.6	116.161	181.563	137.148	136.172	273.808	84.68	203.526	282.35	128.607	397.535	58.813	132.512	92.734	102.251	185.467	145.689
	182.539	151.546	372.155	231.834	125.435	519.309	129.583	236.227	364.59	109.816	154.475	318.467	184.247	254.53	133	318.467	40.266	185.955	98.347	104.935	108.108	337.014
	145.934	148.862	442.681	686.229	93.466	497.589	27.82	307.973	276.005	149.594	445.61	152.767	311.634	446.342	173.022	255.506	188.64	107.864	132.023	159.6	116.649	152.522
	262.339	105.18	239.643	282.838	205.478	606.673	81.264	129.827	251.113	181.563	157.891	142.029	105.18	358.977	103.227	640.839	190.836	95.418	117.137	79.068	208.407	205.234
	145.689	302.849	218.656	260.63	103.471	223.049	21.475	547.861	474.406	124.946	243.792	212.311	340.674	156.915	110.304	290.159	75.895	347.019	283.814	135.684	117.625	187.176
	374.839	331.157	211.579	163.504	126.167	483.435	85.413	168.385	159.844	135.196	358.489	362.882	317.003	125.923	253.553	239.643	187.908	245.256	93.222	208.651	85.901	89.561
	129.339	221.585	461.228	164.236	80.776	818.009	75.895	613.507	379.232	177.902	227.93	174.242	280.641	357.269	86.389	636.202	124.702	170.581	371.911	124.702	146.91	255.994
	198.645	149.838	680.128	118.357	141.053	495.881	45.879	157.159	337.014	177.414	641.083	249.893	249.893	210.359	179.122	75.895	34.897	190.104	89.317	186.444	90.781	108.108
	86.389	200.842	486.364	447.562	115.917	494.905	92.49	197.913	122.75	160.82	430.48	222.561	305.777	202.306	159.356	290.891	85.901	135.928	113.477	179.61	90.293	398.511
	115.429	167.165	363.126	102.739	173.51	537.611	26.112	233.786	515.648	125.19	147.886	437.068	203.038	215.972	12.934	89.073	101.519	83.704	89.805	145.201	91.758	188.64
	372.155	347.995	123.238	102.983	317.003	355.072	84.925	353.12	420.23	85.901	372.643	459.032	231.346	396.803	121.774	196.205	115.917	110.792	143.493	374.351	91.269	83.216
	164.724	165.944	493.685	31.725	247.453	462.692	37.093	244.524	484.167	148.618	312.366	467.329	264.047	241.84	313.83	983.953	205.478	144.713	294.063	99.567	283.326	152.278
	53.688	184.003	116.893	104.447	328.228	457.568	83.704	265.023	103.715	147.154	153.743	333.597	269.66	90.781	118.846	453.419	68.574	354.828	265.755	111.768	91.758	296.016
	105.912	314.562	72.967	106.4	89.317	274.052	43.438	250.137	260.874	515.16	338.234	81.752	188.396	249.893	233.298	372.887	40.998	294.551	253.797	93.71	353.608	262.583
	432.432	174.73	111.524	259.41	194.497	165.456	25.624	362.637	502.226	211.335	250.869	325.788	338.722	230.126	372.887	824.842	32.213	259.41	102.739	237.447	133.244	180.343
	85.901	111.524	235.739	383.381	192.3	335.305	148.618	176.438	275.029	313.342	208.407	156.427	232.566	342.871	89.805	605.697	128.119	165.456	203.526	424.867	89.805	229.15
	108.596	94.93	489.536	290.159	89.073	455.127	114.697	102.739	374.107	115.673	95.174	321.883	116.649	319.931	286.01	253.309	99.811	104.447	178.39	334.329	45.879	279.665
	171.313	299.188	427.307	378.5	210.359	78.824	85.901	169.605	147.154	145.445	523.457	419.01	183.759	116.893	285.766	511.255	134.708	212.311	79.556	279.665	196.693	118.846
	235.007	442.193	92.002	547.617	170.581	633.273	148.374	293.087	178.878	445.122	356.537	423.158	196.937	419.986	264.047	335.305	107.864	141.785	101.275	178.39	79.312	332.133
	109.572	226.953	192.788	80.288	90.781	415.349	86.389	175.95	628.393	605.453	307.729	340.43	156.427	339.454	375.571	482.459	18.547	177.902	183.759	123.97	93.954	180.587
	198.645	296.748	546.153	125.19	151.79	578.609	35.629	101.519	307.485	357.513	548.593	298.456	138.124	458.544	141.785	525.898	187.176	204.502	177.658	271.856	265.511	150.814
	78.824	378.988	96.638	388.749	227.93	492.221	52.468	191.324	190.104	238.423	209.383	191.324	1175.77	306.753	234.275	390.214	44.171	168.385	213.776	183.027	163.016	106.888
	231.59	251.601	442.681	90.781	80.044	789.456	36.849	297.724	349.948	83.704	255.262	91.514	211.579	648.404	201.086	113.477	23.183	245.744	194.985	82.728	99.079	81.264
	67.842	250.625	302.605	135.928	161.796	108.352	19.523	237.447	244.768	548.105	182.539	173.998	159.356	132.023	143.737	407.54	81.02	133.244	140.321	467.329	320.175	303.825
	82.972	122.75	279.421	371.179	121.774	391.19	10.982	406.564	355.316	281.129	169.849	150.326	6.589	103.959	172.289	456.347	219.144	296.016	221.585	234.763	130.071	169.361
	188.884	200.842	268.44	123.726	324.08	652.308	148.862	295.284	158.135	202.306	203.038	240.619	165.7	117.869	99.079	78.58	81.264	91.514	275.761	80.776	85.901	451.223
	304.069	104.203	60.277	297.724	130.559	127.875	13.178	353.364	606.918	425.599	215.24	314.074	112.745	144.469	334.573	881.458	258.19	543.956	167.653	158.867	144.225	115.673
	134.464	102.983	248.673	111.768	90.049	494.661	91.758	269.416	108.108	522.969	131.047	296.26	59.057	102.495	169.361	803.611	94.686	128.607	364.834	395.094	167.409	220.609
	91.514	321.395	171.313	204.258	189.128	487.828	109.572	309.194	256.482	257.702	342.627	369.715	277.469	124.214	172.289	435.604	83.948	126.899	120.798	110.304	263.315	276.981
	98.835	91.758	449.514	276.493	78.58	634.738	88.097	240.375	192.544	439.997	121.286	382.648	328.961	80.532	39.29	102.007	142.761	149.838	89.073	197.181	94.198	312.854
	413.397	194.253	244.768	83.704	163.992	361.905	202.306	123.482	286.498	169.117	255.262	127.143	156.671	450.49	461.472	735.28	118.113	260.386	264.779	133.488	124.458	100.787
	167.653	123.238	549.569	363.126	155.939	292.355	185.711	468.061	213.776	580.074	148.13	126.655	163.26	304.557	393.63	43.926	14.886	93.466	120.554	117.137	103.959	236.959
	168.873	135.928	124.702	159.844	81.996	298.7	113.965	244.768	94.93	341.406	400.463	162.772	145.689	387.773	148.13	541.272	86.633	112.745	192.544	138.612	373.131	272.832
	218.9	173.998	479.531	489.048	108.84	173.51	137.636	267.219	399.243	583.49	527.85	178.146	213.776	326.52	123.726	771.886	118.113	398.999	280.153	112.501	282.838	176.438
	147.398	1302.42	199.377	788.968	86.633	743.578	88.341	453.907	169.117	249.893	163.26	437.313	137.392	296.26	161.552	936.61	69.306	611.31	206.21	145.201	440.485	298.456
	348.971	317.003	499.298	104.447	348.483	619.119	145.934	220.853	229.394	360.197	315.539	445.854	35.629	263.315	264.291	553.474	71.747	528.094	223.781	347.995	206.454	294.307
	379.232	111.768	364.346	168.629	179.855	672.075	200.354	146.666	211.823	875.113	226.465	148.618	238.911	80.044	104.203	447.074	198.889	504.91	391.922	80.288	149.838	350.924
	82.484	492.465	437.068	94.93	128.607	145.934	122.018	146.91	214.02	636.69	192.3	341.162	240.864	549.081	98.591	184.979	88.341	449.026	85.413	145.934	224.269	402.415
	88.585	187.176	118.601	199.133	162.284	512.476	127.631	44.903	324.08	492.709	400.219	162.528	257.214	568.604	298.944	676.712	130.559	214.264	116.405	575.925	136.904	750.167
	148.618	86.145	320.175	242.816	184.247	264.291	113.233	381.184	377.28	118.601	91.269	511.743	152.522	351.412	125.679	600.329	245.012	129.339	214.996	137.148	190.836	90.781
	118.113	255.018	135.196	94.442	183.759	123.238	159.844	495.637	244.28	445.366	124.214	391.678	330.669	211.335	227.198	734.304	81.752	392.898	129.095	188.884	323.592	210.115
	80.532	160.82	584.954	554.45	140.321	376.548	146.91	127.631	306.265	470.989	89.805	87.609	580.074	311.39	238.423	83.216	186.444	277.957	169.605	356.049	111.28	195.961
	74.919	227.198	65.89	164.968	89.561	773.35	253.797	146.422	315.295	172.045	346.043	132.268	184.247	173.266	596.668	1003.48	82.24	455.127	180.099	118.846	205.234	207.919
	373.131	178.39	240.131	259.166	186.444	427.063	20.011	157.647	241.352	452.687	156.915	330.669	157.647	237.691	196.937	770.666	257.946	477.09	129.339	140.565	127.387	136.904
	122.018	83.216	423.891	368.25	82.728	398.511	160.82	166.921	111.28	568.116	258.678	147.154	132.756	316.759	317.247	101.275	110.548	119.334	287.962	141.053	185.223	302.849
	95.418	138.856	824.11	427.551	147.886	222.073	324.812	194.741	246.232	145.934	288.695	372.887	114.941	325.3	433.164	304.069	145.934	202.794	258.922	282.106	107.864	267.463
	592.031	312.61	117.625	247.453	108.108	368.25	43.438	164.968	421.206	253.553	265.023	297.236	360.441	422.182	104.691	206.454	103.959	122.506	288.207	210.603	146.422	248.917
	94.198	142.029	357.513	419.742	120.066	373.619	138.368	334.817	295.04	517.6	388.749	515.16	146.178	282.838	146.422	145.689	166.189	509.059	85.901	178.146	203.282	151.546
	237.447	500.762	213.532	111.28	178.39	205.966	169.605	163.26	90.293	448.538	414.617	191.08	125.19	124.458	129.583	393.386	115.185	91.758	86.877	188.64	103.715	108.352
	333.597	398.755	213.776	564.943	122.262	669.391	129.095	199.865	213.287	301.14	223.049	325.3	122.018	118.113	269.904	356.781	137.88	444.146	587.639	178.634	107.132	406.808
	154.475	92.734	336.77	164.48	82.24	346.775	140.077	64.181	310.17	249.649	273.808	107.376	445.366	637.91	137.88	232.81	68.818	125.679	120.554	156.915	141.053	451.955
	288.207	172.045	500.03	212.067	223.781	300.896	240.619	243.792	306.997	426.087	127.875	106.156	86.877	448.538	733.816	871.209	133.488	212.555	279.909	120.066	91.025	371.423
	117.137	129.095	625.708	134.22	129.827	449.514	95.906	326.276	332.865	429.503	109.816	249.649	285.522	215.24	386.309	696.235	104.935	129.339	113.477	123.238	304.313	112.501
	81.508	265.511	96.15	95.418	85.413	467.329	176.194	337.014	156.427	882.19	217.436	141.541	279.665	653.528	33.433	543.468	79.068	344.579	165.7	246.72	233.542	211.335
	207.431	286.01	195.961	557.622	206.943	446.83	126.899	94.93	233.786	203.038	333.841	595.204	98.102	507.351	148.862	133.732	125.19	343.603	84.68	234.275	245.744	327.496
	298.7	386.553	82.484	162.284	82.24	590.079	188.396	115.673	99.079	318.223	221.097	379.964	212.799	347.995	79.068	292.599	29.284	146.666	169.849	88.585	130.803	121.286
	183.759	203.038	157.159	107.132	89.805	296.992	23.183	504.91	174.486	305.289	365.322	432.188	143.737	100.787	130.803	42.462	47.099	284.546	274.052	246.72	250.625	303.825
	234.031	311.146	211.579	163.016	99.811	488.316	162.284	211.335	265.511	455.127	102.739	87.609	222.561	459.52	22.939	114.209	146.666	341.894	125.679	214.996	301.873	115.673
	126.167	281.862	137.392	203.282	214.508	524.677	133	245.012	186.444	279.421	618.631	275.761	173.754	149.35	359.953	236.959	82.728	221.097	111.524	147.642	100.543	347.019
	412.177	140.565	411.933	310.658	205.478	224.025	161.308	104.203	182.539	141.785	299.432	248.429	129.339	221.341	286.986	201.33	37.582	321.639	133.732	132.756	275.029	97.614
	310.414	338.478	90.293	125.19	108.108	217.68	37.582	92.246	199.621	541.028	120.798	90.537	163.504	89.805	138.612	264.047	80.532	444.39	249.161	128.851	262.095	152.278
	288.695	153.255	99.323	172.045	84.68	288.451	11.226	363.858	347.263	421.206	176.194	526.142	97.37	126.167	114.453	569.824	103.715	162.284	156.427	530.778	80.776	750.655
	171.557	227.442	97.614	561.527	160.332	425.355	28.308	148.13	287.474	145.689	242.816	265.511	156.427	112.989	387.529	83.704	25.136	848.513	304.069	103.715	107.864	523.945
	154.475	309.926	304.557	386.065	169.849	526.386	171.557	207.675	521.505	192.788	263.559	358.733	345.311	133.976	159.356	601.305	189.616	141.053	186.444	133.732	176.682	323.592
	34.653	288.939	406.808	114.453	114.209	708.192	111.524	225.001	233.054	839.728	92.49	349.948	79.8	114.209	240.375	360.685	103.227	131.047	122.262	148.374	250.381	369.471
	135.196	397.779	83.704	330.913	298.212	443.413	126.655	92.002	129.583	636.446	447.318	86.389	94.686	419.498	240.375	227.93	20.255	272.344	136.416	134.22	103.715	285.522
	84.925	226.953	82.972	133.732	116.893	241.352	42.95	100.299	411.201	342.627	356.049	249.405	98.102	270.88	290.891	1253.86	80.776	244.28	180.343	82.972	134.952	94.198
	120.798	127.875	321.639	146.178	240.864	554.938	184.491	175.706	307.729	111.524	211.823	206.698	184.003	372.643	148.618	449.758	126.655	204.014	288.207	113.233	208.895	254.774
	92.978	160.332	99.323	271.368	244.28	709.169	100.787	128.851	112.989	676.956	166.433	114.453	135.196	282.838	117.869	320.175	152.278	191.812	174.974	145.201	105.912	117.381
	84.925	210.359	219.144	930.265	112.257	685.497	96.882	202.55	224.513	194.009	423.646	218.168	150.082	115.429	325.788	308.462	138.368	180.587	249.649	301.14	177.17	173.51
	117.381	282.106	498.566	560.063	129.095	469.769	114.697	500.762	105.912	354.584	518.576	339.21	174.486	199.621	147.886	241.352	90.537	302.117	191.812	301.873	140.809	189.128
	21.231	254.286	169.605	350.192	108.352	408.028	88.097	189.372	125.679	228.662	176.682	462.204	143.005	104.935	81.996	143.981	84.192	220.12	199.621	159.844	315.783	267.463
	163.26	251.601	106.156	552.498	93.71	188.64	278.689	124.946	195.717	410.225	379.232	288.939	87.609	432.432	137.88	423.891	191.812	255.75	110.548	157.159	165.944	112.745
	139.589	160.088	229.638	452.199	222.805	434.384	82.484	151.058	302.361	524.189	132.023	209.383	190.836	85.657	133.244	1493.5	80.532	218.412	93.222	130.803	113.965	249.161
	373.131	133.732	143.737	527.118	163.748	430.48	37.582	277.469	314.562	265.511	158.867	410.957	231.346	362.149	219.632	407.784	94.198	173.266	112.013	193.032	158.623	83.216
	107.62	117.137	400.951	156.427	92.002	397.779	94.93	294.551	449.514	503.934	88.341	371.179	361.905	175.706	495.881	339.942	129.095	267.707	155.451	83.46	260.874	207.431
	153.255	208.651	110.548	340.674	419.01	236.227	182.783	121.042	157.159	991.274	208.651	348.727	324.324	136.66	137.88	311.39	172.045	102.495	399.487	210.847	152.034	203.526
	135.44	370.935	242.816	458.544	82.728	495.393	150.326	196.205	131.291	384.601	162.284	339.698	233.786	161.552	227.93	54.42	21.963	376.548	324.568	109.328	87.609	270.88
	100.543	385.333	146.422	173.266	78.824	437.313	257.458	184.003	427.307	779.695	143.737	181.563	117.381	276.737	235.983	491	101.031	116.649	197.425	205.478	257.458	363.614
	267.463	347.263	157.159	337.746	178.878	724.543	263.071	92.49	104.935	367.03	92.246	192.788	308.706	110.548	68.086	291.135	89.561	314.318	132.756	215.728	158.623	372.155
	110.304	380.208	178.39	137.148	180.587	558.354	192.3	260.386	266.243	401.683	103.715	164.724	283.814	153.255	352.388	556.402	240.619	96.882	112.989	199.133	227.686	248.429
	88.829	289.427	210.115	243.548	213.532	615.703	30.993	177.414	141.053	327.252	96.882	840.704	129.583	144.957	518.821	443.169	201.33	183.759	148.618	156.915	246.964	280.641
	84.436	360.685	114.209	206.943	129.095	272.588	22.939	190.836	161.308	139.345	389.97	436.336	265.023	123.238	449.758	780.427	56.86	115.185	93.222	215.484	107.132	181.075
	78.824	225.245	442.193	285.034	135.928	187.42	99.811	305.777	107.132	66.866	491.733	212.555	160.088	224.269	200.354	108.596	265.755	117.625	232.322	242.816	98.347	185.467
	796.778	87.853	113.233	306.265	124.458	280.397	170.093	144.957	171.801	127.143	195.961	147.154	78.092	110.06	377.768	365.81	96.638	103.227	245.988	179.122	266.731	148.618
	458.3	471.234	325.3	320.907	119.578	169.361	173.022	135.196	124.214	530.778	372.155	102.495	206.698	105.424	318.955	435.848	81.996	133.244	85.657	82.484	296.992	128.363
	124.946	92.734	183.271	201.574	149.106	347.019	289.915	318.467	360.441	422.426	91.514	528.094	247.697	106.888	378.5	397.047	199.865	408.76	202.794	491.244	102.007	106.888
	437.557	153.743	118.357	298.212	177.658	425.599	164.236	94.442	309.926	740.161	225.733	210.603	85.657	198.157	221.097	778.231	52.712	266.731	341.162	316.271	148.13	447.806
	264.779	161.064	222.561	290.647	229.394	372.399	89.561	171.801	83.704	175.706	142.273	777.255	711.853	104.447	336.526	162.284	113.721	93.222	187.176	193.521	101.763	117.137
	169.849	102.983	107.62	414.129	188.396	621.072	134.952	260.874	118.846	659.141	201.574	644.499	213.287	155.939	86.145	508.571	83.704	106.4	99.811	262.827	80.044	136.904
	105.424	366.542	163.992	204.258	193.521	408.272	66.378	246.476	372.643	805.563	87.121	366.054	194.009	118.357	270.636	525.898	50.515	112.989	114.453	390.946	205.722	184.003
	146.422	192.3	157.647	80.044	84.68	874.869	135.928	274.54	457.568	505.887	84.68	206.454	120.798	220.853	178.878	462.692	92.734	92.978	199.133	141.785	86.633	206.943
	203.038	327.252	83.216	376.059	145.445	566.408	240.864	126.411	200.354	667.194	129.827	174.486	228.906	230.614	112.501	275.761	78.824	236.227	143.493	341.894	277.469	231.346
	450.734	251.113	145.934	103.959	162.772	371.667	98.835	82.728	375.083	107.62	278.933	169.849	257.702	181.075	121.042	133.976	79.8	211.579	166.921	348.239	248.185	279.665
	205.234	314.318	155.451	145.934	106.888	724.299	258.19	384.601	283.814	211.579	360.441	79.068	181.319	178.878	148.374	355.804	94.686	174.242	182.051	286.498	178.634	135.684
	419.254	284.058	212.067	98.347	92.49	235.983	85.169	220.12	242.328	502.226	125.435	194.253	89.561	685.009	222.805	243.792	133	230.614	92.49	194.497	170.581	267.219
	194.497	391.922	132.512	326.52	141.541	377.036	284.302	144.957	203.77	726.739	122.75	245.744	130.315	161.552	289.427	510.279	87.121	282.594	382.892	384.845	281.862	307.973
	194.985	281.129	116.893	164.724	81.508	285.522	82.972	227.442	346.043	200.354	486.12	358.977	149.594	221.097	93.71	1401.74	144.469	278.445	274.296	170.581	258.434	192.056
	94.198	127.631	211.579	87.853	268.684	726.983	33.921	495.637	202.306	628.881	333.109	398.511	263.803	144.225	281.374	209.871	109.572	169.117	262.339	228.174	198.401	169.117
	113.477	513.94	163.504	393.142	44.903	81.752	43.194	419.986	132.512	326.764	93.71	170.093	188.396	475.382	61.253	114.453	111.524	200.354	118.357	397.779	75.163	423.891
	174.486	133.976	117.381	157.403	179.61	695.015	154.475	164.724	160.088	310.902	165.456	94.198	107.62	143.249	140.809	301.873	80.288	156.427	111.28	588.371	75.651	115.429
	240.864	294.307	122.994	453.419	253.553	677.444	116.405	336.282	364.834	227.198	140.809	307.729	151.058	336.77	141.297	470.745	252.333	235.251	235.251	106.644	131.291	155.207
	58.813	252.333	623.268	311.634	126.899	335.061	143.493	158.623	281.618	397.047	355.072	128.363	347.995	153.011	90.049	271.368	116.161	97.37	557.866	213.776	89.805	787.016
	282.35	476.114	68.086	139.589	109.328	464.645	25.624	98.347	235.007	455.859	138.124	114.209	201.818	292.355	145.934	113.721	100.787	190.592	120.31	161.064	94.686	289.183
	100.787	257.946	280.641	176.926	82.728	220.609	162.772	136.904	175.462	98.835	177.17	226.465	195.473	264.535	84.436	478.799	115.185	136.416	102.739	139.589	121.042	289.671
	119.822	285.034	226.221	237.203	583.002	719.418	35.385	193.521	284.546	74.919	79.312	338.722	99.567	153.987	253.553	645.719	177.658	153.987	126.167	146.666	127.631	139.345
	322.128	152.034	210.603	539.564	465.133	318.955	186.932	321.883	164.968	104.203	219.876	542.492	209.383	290.159	393.874	790.921	83.948	139.833	88.585	161.308	92.002	105.424
	102.495	122.75	114.453	431.944	439.509	324.324	122.018	251.357	113.721	492.221	193.032	148.618	211.823	129.339	295.04	268.928	140.321	104.203	285.522	210.847	254.041	181.563
	90.293	110.548	535.903	236.959	388.749	240.864	113.965	216.704	99.323	401.927	101.031	274.785	190.104	203.038	183.515	109.816	247.453	87.609	105.18	368.494	173.754	274.54
	306.997	82.972	363.126	120.31	633.273	360.197	130.559	311.634	359.709	246.964	121.53	108.352	105.18	107.864	267.707	992.006	200.11	251.357	121.042	169.605	171.557	361.417
	323.104	297.968	454.395	475.382	182.051	597.888	149.35	199.133	231.59	91.514	163.504	519.065	164.236	182.051	379.476	438.777	97.126	119.822	398.023	329.449	380.208	122.262
	100.055	116.405	242.084	126.167	139.833	368.738	114.209	110.06	147.886	108.84	255.018	340.186	141.053	83.46	319.931	633.761	128.363	104.447	277.225	85.657	174.974	171.801
	81.752	184.247	280.397	166.677	122.262	208.895	158.135	284.546	251.845	745.286	524.677	220.365	223.049	88.097	418.766	835.823	147.398	235.495	87.609	308.95	300.164	335.55
	280.885	306.753	133.244	579.097	108.108	269.416	131.535	142.761	184.491	828.99	83.46	329.449	151.302	207.919	83.704	805.319	151.546	172.289	107.132	569.092	273.564	90.049
	240.619	332.621	284.546	102.007	92.246	668.903	105.18	228.906	120.31	153.743	150.57	187.42	841.68	180.831	467.817	220.853	89.073	223.537	139.345	423.402	173.51	907.326
	83.704	112.989	739.917	198.889	235.983	347.751	109.084	120.066	150.57	204.014	114.209	265.023	156.183	80.532	218.168	85.901	79.068	167.897	190.348	372.155	232.078	396.558
	161.064	358.977	668.659	239.887	314.074	233.786	154.231	274.296	263.071	526.142	181.319	83.948	390.458	371.423	94.93	838.02	131.291	91.758	201.574	110.548	347.263	170.337
	138.124	303.825	368.494	166.189	159.844	451.711	101.519	266.243	213.532	383.625	129.095	768.469	197.913	391.678	248.917	431.456	90.049	156.671	161.552	242.572	310.17	224.025
	49.295	97.37	250.625	141.053	213.043	478.067	245.256	127.631	247.941	100.299	245.988	173.754	112.745	257.214	118.357	800.194	81.508	200.11	96.638	187.664	476.358	350.924
	252.333	81.752	90.537	195.229	159.844	391.19	160.332	234.763	218.656	112.989	152.767	371.423	91.758	167.653	83.704	501.738	94.93	298.7	134.22	141.053	161.796	229.638
	154.719	354.096	96.15	169.605	262.339	595.936	154.475	107.62	187.42	283.326	145.201	138.368	253.797	192.788	359.465	194.253	141.297	454.395	421.45	82.24	235.495	602.037
	139.101	56.128	438.777	181.563	286.01	486.12	46.123	208.895	222.317	105.668	468.305	498.566	152.522	132.023	270.636	457.812	52.224	410.957	255.506	268.196	257.458	184.979
	270.88	153.011	79.068	166.921	166.189	365.566	100.787	167.165	338.478	201.33	448.782	333.353	265.267	138.856	18.791	184.003	41.73	254.041	158.867	162.284	126.899	266.975
	200.11	92.49	219.876	159.844	173.998	185.711	81.264	284.79	248.429	102.251	167.897	215.484	162.528	344.579	376.059	81.752	37.338	157.647	110.792	341.65	172.533	428.283
	184.735	94.686	151.302	282.594	228.662	406.076	94.93	254.774	153.987	101.519	276.493	103.959	235.495	121.53	346.775	155.451	133.488	133	364.59	228.418	181.075	142.029
	225.977	397.291	317.247	140.809	126.899	140.321	124.946	228.906	382.404	482.947	188.64	341.406	158.379	432.92	84.925	260.142	35.385	323.348	90.293	135.928	418.278	89.073
	235.007	471.478	440.485	331.157	117.625	108.84	108.596	127.875	306.997	83.216	130.803	123.482	351.9	376.304	11.47	884.386	109.084	102.983	262.095	423.891	215.728	262.095
	91.269	226.953	369.959	128.851	98.591	258.678	134.708	362.149	145.934	171.313	125.923	80.044	233.786	360.197	102.495	287.718	180.099	339.942	167.653	81.02	110.304	88.341
	177.17	334.573	163.26	600.573	88.829	364.102	131.535	277.225	112.745	148.374	333.353	89.317	164.236	294.795	298.944	821.669	56.372	161.308	126.411	184.491	291.135	289.915
	104.447	174.974	676.224	239.887	219.144	349.46	109.572	233.542	170.337	93.954	153.987	372.643	323.592	293.819	75.895	122.262	144.225	208.651	79.8	98.835	160.576	215.972
	146.422	341.65	256.238	233.054	247.208	172.777	35.141	299.92	130.071	229.882	239.155	267.219	499.786	115.185	223.781	350.924	122.506	276.249	96.638	232.566	217.68	264.535
	134.22	246.232	712.829	599.84	104.935	313.83	255.018	113.233	142.273	324.568	177.17	388.993	151.79	207.431	179.61	337.746	155.451	161.552	198.645	203.77	140.321	226.709
	131.291	159.111	139.101	103.715	273.32	150.57	113.721	163.016	444.634	135.684	158.379	211.579	300.896	364.346	212.555	309.926	113.477	116.893	214.996	298.944	109.816	159.844
	210.603	155.451	94.442	91.514	93.222	524.921	127.143	231.346	199.133	183.515	113.233	103.959	175.462	81.02	267.952	565.187	111.524	244.768	213.532	210.847	89.561	173.51
	185.223	478.311	131.291	472.698	134.22	294.063	114.697	175.706	122.994	349.704	124.458	225.001	231.59	310.17	385.577	141.053	177.17	182.783	169.849	89.073	173.022	151.79
	140.321	48.807	150.814	154.231	80.776	489.292	240.864	173.266	190.836	116.893	180.587	269.66	188.152	647.428	180.343	589.835	68.574	313.83	169.605	93.954	128.119	133
	136.416	301.873	463.912	546.641	80.288	86.145	128.119	301.14	104.203	166.189	154.719	153.743	265.755	393.386	609.358	526.874	120.554	546.397	244.524	133.488	105.18	114.941
	238.179	82.484	126.411	88.097	67.842	393.386	152.278	103.471	122.994	247.697	82.484	99.811	198.401	266.975	477.334	969.799	108.352	365.566	246.476	172.289	89.073	131.291
	129.827	205.234	445.854	103.227	219.876	162.772	137.636	90.049	159.844	265.755	341.894	100.787	416.325	508.327	256.238	254.774	122.262	282.838	155.207	125.923	222.561	224.757
	170.581	422.67	84.68	124.702	268.928	135.928	106.156	327.252	188.152	108.84	171.801	119.09	230.37	606.429	108.84	288.207	119.822	373.131	124.702	78.824	78.58	267.219
	216.704	297.724	464.889	143.737	136.172	502.958	149.838	309.682	232.81	289.427	93.71	106.888	158.379	269.904	160.82	128.119	81.752	307.241	205.722	175.95	166.189	109.572
	116.649	296.016	472.21	118.601	315.783	236.959	164.48	199.377	88.341	41.242	89.561	166.677	210.847	281.129	573.973	644.743	17.815	110.548	100.787	150.082	81.752	249.649
	105.18	359.221	103.471	153.499	312.854	235.007	105.18	249.649	268.928	366.298	81.752	132.756	79.8	136.172	339.21	197.181	120.066	137.148	165.944	115.917	111.524	149.838
	123.97	388.505	118.357	347.507	131.291	375.571	124.214	460.984	209.383	397.047	94.686	232.078	580.318	97.858	187.42	427.063	144.469	134.22	110.06	104.447	179.366	99.323
	222.561	499.786	577.877	173.266	150.082	102.739	17.083	159.844	136.416	172.777	290.891	226.953	247.208	568.116	323.836	365.81	100.543	301.384	177.658	245.256	321.395	307.241
	206.943	197.669	95.174	123.726	99.567	82.24	134.464	266.975	332.133	296.992	143.005	353.12	225.733	392.166	253.797	494.417	166.921	206.943	260.874	187.42	101.519	313.342
	120.798	341.406	143.981	381.672	389.481	260.142	121.774	259.41	90.781	155.207	358.245	160.82	168.629	444.39	49.295	100.055	201.086	245.744	110.06	275.029	257.946	79.8
	31.725	621.316	133.488	296.016	438.777	338.478	130.803	110.304	240.131	268.928	214.264	109.816	409.736	503.446	261.851	425.599	81.02	107.132	89.561	147.886	118.601	137.392
	354.828	86.389	101.763	319.931	102.983	119.578	61.253	90.537	116.161	242.816	113.477	175.706	89.805	306.265	513.208	377.768	135.44	356.293	184.979	553.474	103.715	263.559
	94.93	304.557	160.088	345.067	113.721	156.183	111.28	152.522	121.53	237.935	176.194	212.311	128.119	126.899	466.109	232.566	55.152	111.524	229.394	232.81	252.577	262.095
	238.179	269.904	381.672	544.2	146.422	85.169	88.829	208.895	148.618	334.085	81.508	276.249	151.546	242.816	337.014	324.812	151.302	470.501	283.814	144.957	163.992	116.161
	35.873	113.721	470.501	762.368	214.02	290.647	311.146	133	311.146	81.996	240.375	602.281	84.192	188.396	80.288	359.953	180.099	441.705	176.926	149.106	160.576	114.697
	190.836	753.095	109.816	310.902	223.537	444.878	96.638	155.939	149.35	152.034	125.679	265.511	333.597	252.577	127.631	212.799	82.484	121.286	162.04	103.959	250.625	425.843
	193.032	420.23	347.019	137.392	79.312	485.388	155.207	92.734	264.779	604.477	162.772	456.347	330.425	227.93	109.084	229.638	71.747	254.286	82.972	154.963	174.73	118.601
	251.113	600.817	464.645	280.641	84.68	489.292	182.051	143.981	118.357	267.952	103.959	172.533	138.856	91.025	421.938	208.407	146.178	148.374	140.321	99.323	234.519	180.343
	179.366	232.322	233.298	593.007	199.377	327.74	179.122	139.345	153.987	433.896	209.139	89.805	143.737	650.112	346.531	91.514	240.375	259.166	449.514	250.381	135.928	80.288
	160.088	152.522	156.427	486.608	265.999	509.303	176.926	21.963	321.639	114.697	94.442	262.583	425.111	247.941	446.098	89.805	89.073	158.867	89.805	235.251	195.473	82.972
	428.771	293.575	313.586	172.045	86.145	309.926	349.46	69.062	248.429	84.925	263.315	234.519	365.81	124.702	313.098	124.214	215.24	91.514	317.979	127.143	150.082	229.638
	146.422	238.667	120.554	572.508	160.088	134.22	210.603	156.183	172.777	314.806	157.403	158.379	333.841	247.941	537.855	99.567	141.053	327.008	161.064	203.526	144.713	176.194
	176.194	91.758	264.779	281.618	74.919	163.504	88.097	182.539	148.374	188.64	506.131	90.049	191.568	114.453	488.804	78.824	115.429	127.143	354.34	437.801	155.695	173.51
	99.323	94.442	67.598	192.3	155.695	594.228	165.212	92.734	605.209	307.729	177.17	177.17	133.244	313.342	189.86	422.67	122.506	359.465	123.238	205.234	126.655	282.594
	105.668	235.495	234.275	158.623	455.615	89.317	113.233	205.966	131.047	184.491	205.478	163.992	148.13	117.381	99.323	392.898	152.767	528.338	216.704	169.117	110.06	118.601
	159.111	394.85	122.75	875.357	406.564	127.631	99.567	114.697	191.324	253.553	108.596	231.346	155.939	188.396	379.476	281.862	152.034	475.626	84.925	187.42	80.776	237.203
	115.917	461.472	232.566	234.031	354.828	325.544	125.19	212.555	117.869	193.765	139.833	182.051	127.875	225.977	87.853	335.061	89.805	180.099	87.365	144.225	134.22	160.332
	271.612	170.825	80.776	373.131	121.53	660.849	36.605	76.627	150.57	158.623	123.726	89.317	249.405	474.162	140.565	603.013	209.627	205.722	179.122	229.15	215.728	134.22
	112.501	48.807	288.939	90.293	162.284	200.598	165.7	164.48	202.55	86.633	120.798	128.119	285.034	384.113	384.845	200.598	103.715	21.719	179.855	86.633	130.803	211.091
	187.42	105.18	559.819	524.677	167.409	658.165	83.46	120.554	122.994	189.616	95.418	165.7	196.205	521.261	227.93	644.499	112.745	288.207	191.812	177.902	87.121	108.352
	168.629	601.549	409.248	104.203	198.157	244.036	98.591	96.394	224.269	128.851	113.477	110.548	421.694	91.269	401.195	353.852	32.945	98.835	212.799	271.612	135.928	115.185
	171.069	225.001	490.512	185.467	174.242	448.538	376.792	62.717	328.961	229.638	258.434	171.313	193.032	182.295	293.575	501.006	113.965	173.022	247.941	244.036	224.513	233.786
	95.662	219.876	336.038	618.387	242.328	243.304	93.222	99.079	215.24	115.917	175.218	219.144	310.902	249.161	120.798	222.073	117.625	174.73	183.027	200.11	77.847	151.058
	174.486	189.86	258.19	219.632	147.642	461.472	203.038	90.781	0.244	101.763	98.102	133.244	136.416	521.017	409.248	746.994	78.092	313.098	147.154	224.025	239.887	127.387
	147.642	181.807	223.537	107.376	143.981	166.677	226.953	192.544	190.348	345.799	203.77	221.097	86.877	120.798	367.03	294.551	71.747	195.473	227.686	131.535	79.8	181.563
	86.633	340.918	105.18	272.344	99.567	219.632	83.948	81.264	121.53	335.55	208.651	166.921	218.656	196.693	145.934	92.246	117.137	136.416	156.915	105.668	141.541	160.82
	252.089	114.453	191.324	316.759	315.05	452.199	90.781	61.741	169.361	90.537	129.827	207.187	164.236	193.765	96.15	106.888	238.179	158.135	259.898	133.244	84.192	82.484
	184.247	163.748	94.198	549.813	402.659	318.223	129.095	179.855	176.926	289.671	149.106	160.332	83.704	157.647	457.568	131.291	132.512	71.259	102.495	127.875	128.607	310.902
	86.389	281.618	106.156	101.275	95.174	333.841	139.833	305.289	159.356	317.979	251.113	424.623	137.148	168.873	278.445	102.495	136.66	242.816	140.077	143.981	311.146	129.827
	134.708	225.489	153.987	793.361	107.62	228.906	184.003	233.786	133.488	461.228	223.049	90.537	227.93	81.752	104.203	731.62	81.996	92.734	258.19	197.425	169.605	236.471
	166.921	341.406	132.023	424.135	80.044	100.055	161.308	80.532	114.209	432.676	162.528	106.888	90.781	388.261	179.122	363.126	139.101	206.454	162.772	138.856	205.722	127.387
	91.514	123.726	379.964	152.767	90.537	664.754	84.192	207.675	227.442	154.475	164.236	185.223	118.601	91.514	200.11	959.55	152.767	226.221	284.546	128.607	209.627	380.696
	132.512	225.245	147.398	286.498	141.053	239.643	184.247	136.904	183.027	101.763	153.743	97.37	148.13	184.735	219.144	112.989	114.209	53.2	256.238	125.923	33.189	248.429
	25.136	411.689	241.352	181.075	468.061	517.356	109.816	85.901	124.214	343.359	80.288	87.365	130.071	195.229	484.9	735.769	99.079	197.425	222.073	350.192	205.234	275.273
	49.539	303.825	129.339	406.808	193.521	136.416	153.499	121.286	102.495	147.154	121.774	96.15	118.113	225.245	584.222	926.605	115.917	252.089	144.225	119.09	245.744	191.08
	127.875	518.332	457.568	222.805	156.915	602.769	90.537	175.462	296.748	252.089	138.612	144.957	86.877	80.044	434.872	1024.22	115.673	170.581	102.739	81.264	61.741	372.155
	226.465	235.739	285.522	120.066	506.619	436.092	98.835	93.222	163.748	299.432	384.601	303.093	116.405	85.657	220.609	154.231	121.774	135.928	165.7	160.82	195.229	216.704
	232.81	178.146	91.025	247.697	191.324	310.414	45.147	131.291	221.097	314.562	157.159	282.838	283.57	612.774	297.236	601.061	88.341	372.399	109.816	140.809	142.761	169.849
	194.985	459.764	148.862	197.425	233.298	141.053	286.742	106.888	324.568	116.161	330.425	97.614	91.025	299.432	57.348	412.665	127.143	127.387	114.697	164.48	318.467	206.21
	98.102	474.162	194.985	486.608	184.979	96.15	193.765	310.17	111.036	160.088	121.286	152.034	500.274	232.078	172.289	615.947	67.11	126.899	180.831	86.145	126.655	403.147
	311.634	428.283	363.37	373.375	170.825	391.678	188.64	167.897	232.566	88.829	238.179	257.214	156.427	130.559	89.073	594.716	180.099	366.542	187.664	118.113	167.653	392.41
	151.79	221.829	101.275	338.722	362.393	306.753	106.156	103.471	202.794	481.727	172.045	303.093	313.342	172.289	158.867	297.48	191.812	340.186	241.108	213.287	121.774	320.663
	193.277	127.387	149.106	323.836	91.269	125.923	169.361	109.328	122.262	96.15	165.7	406.076	425.111	327.008	89.805	813.616	162.284	166.921	222.561	189.86	142.029	181.075
	205.966	287.718	116.649	194.741	126.655	369.471	167.897	85.413	133	272.1	90.049	327.008	552.253	279.177	112.745	99.811	171.557	281.129	102.739	154.719	82.484	119.334
	90.537	155.451	225.489	432.432	300.652	521.261	45.635	214.508	340.186	99.567	260.142	138.124	246.232	432.92	452.931	281.618	112.989	96.394	209.871	247.453	98.347	302.361
	62.717	201.086	334.573	707.46	378.744	461.228	92.246	124.214	97.37	95.906	127.631	147.642	316.515	97.126	42.462	923.432	118.113	113.477	98.591	178.146	233.786	318.711
	94.93	247.453	349.948	261.607	115.429	421.694	86.633	201.574	187.664	183.515	99.567	372.643	117.381	234.519	35.873	201.086	161.064	173.754	185.223	119.334	150.326	315.539
	238.911	70.526	298.212	831.431	338.234	465.133	178.878	118.357	100.055	268.928	173.022	338.234	163.748	152.767	370.691	519.797	138.612	182.783	89.805	208.163	100.787	286.254
	113.477	449.758	158.867	179.122	197.913	487.34	153.987	88.829	122.262	324.812	81.02	110.548	194.253	208.163	296.016	249.161	122.506	106.888	147.398	198.401	340.674	199.621
	185.223	92.49	118.113	474.894	126.899	604.233	163.26	107.132	140.077	179.61	128.119	341.65	303.337	107.62	58.569	351.9	171.557	531.51	94.442	330.425	170.581	199.621
	70.282	370.447	211.823	352.632	89.805	243.792	82.728	170.337	85.169	141.297	170.337	310.902	77.115	79.312	48.075	401.683	98.102	213.043	236.715	154.231	344.335	95.174
	86.877	764.321	92.978	104.935	87.365	596.912	124.214	157.403	227.686	305.777	174.73	88.829	315.783	227.686	290.891	358.001	139.101	97.37	393.63	139.589	229.15	89.073
	79.556	240.131	101.031	122.75	302.849	498.566	95.906	314.806	80.288	124.214	114.209	126.167	122.994	342.383	159.356	80.288	108.352	226.709	375.327	106.156	176.194	60.765
	185.955	417.546	136.172	596.912	141.785	363.126	92.734	278.201	221.341	282.106	89.561	342.871	150.326	332.621	178.634	1225.79	183.515	298.456	315.783	255.262	244.768	336.282
	129.583	139.589	111.036	301.14	136.66	626.196	116.649	117.137	417.546	195.473	445.854	132.268	158.867	409.004	275.273	621.56	280.641	140.077	271.612	215.972	211.091	148.374
	225.245	481.239	618.387	259.898	90.537	498.81	143.493	199.621	120.554	155.939	127.143	336.038	221.341	321.395	101.031	797.754	150.326	307.973	142.273	381.672	90.049	235.983
	300.896	553.962	78.824	463.912	121.53	392.166	156.427	128.607	96.394	121.53	80.044	197.425	355.316	83.46	140.077	553.718	134.952	116.649	111.768	191.324	190.348	383.625
	122.506	98.591	205.478	190.836	216.948	159.844	100.299	125.19	146.422	470.257	118.846	261.363	151.546	223.537	133.976	285.522	255.018	135.196	281.862	253.065	84.925	498.077
	123.238	186.199	190.592	293.575	464.401	362.882	159.844	61.741	235.495	463.424	207.187	180.587	227.198	294.063	119.578	848.513	203.526	61.741	201.33	138.368	323.836	97.126
	79.556	251.113	122.018	87.609	233.298	313.586	86.877	120.066	101.275	489.048	104.447	393.874	70.526	271.368	117.137	322.86	266.243	237.447	105.912	103.959	299.188	191.812
	94.93	500.762	277.225	349.704	214.264	632.785	84.192	198.889	34.409	126.167	173.266	522.237	278.689	539.076	211.579	191.08	153.987	228.418	388.261	221.341	82.972	228.174
	343.359	320.663	90.781	107.62	320.907	333.353	119.334	92.246	246.72	260.142	269.172	355.072	172.777	116.893	356.293	895.612	106.156	97.37	274.785	254.041	171.313	313.342
	81.996	275.517	262.827	406.32	94.198	231.59	85.413	231.59	82.972	337.502	102.007	332.865	188.64	159.356	289.183	184.003	110.304	148.374	142.761	159.6	220.12	217.436
	116.405	560.551	179.122	582.27	181.563	258.922	216.948	82.24	148.13	410.957	105.18	273.564	203.526	283.57	52.712	303.337	203.282	317.735	114.697	87.365	248.185	195.717
	245.5	220.853	112.989	98.347	114.453	165.212	133.244	151.302	94.198	187.664	203.526	95.174	162.772	205.722	107.62	413.153	88.341	109.816	194.497	113.965	92.734	112.745
	197.669	312.854	371.179	460.008	324.568	565.919	164.968	93.71	184.979	335.061	118.601	432.432	243.304	248.185	245.012	274.54	256.238	33.189	248.185	247.697		278.201
	175.218	123.238	259.41	173.754	543.468	299.188	135.928	109.084	79.068	84.436	141.053	323.836	255.506	424.867	199.377	403.636	98.591	164.236	84.192	103.227		223.537
	137.148	178.39	268.928	271.856	101.519	851.93	154.719	186.199	160.82	191.812	98.591	344.091	106.888	480.995	253.553	492.709	116.405	91.514	321.151	187.42		275.273
	211.579	370.447	161.308	379.476	180.343	578.365	107.864	107.132	81.264	157.403	96.638	306.265	116.161	86.389	65.158	518.088	153.011	149.106	143.737	139.833		177.17
	78.58	553.474	172.289	178.634	249.649	208.407	112.257	138.612	182.295	94.442	232.81	485.632	97.126	129.583	341.894	327.984	168.385	167.165	86.389	120.31		293.087
	112.501	267.952	149.35	356.781	132.268	376.059	113.721	133.732	83.948		89.805	220.365	158.623	172.289	229.394	1180.89	113.477	173.998	127.387	320.907		188.64
	113.477	149.838	142.761	96.394	100.299	188.152	212.555	46.123	90.537		164.968	110.548	100.543	188.396	236.959	300.652	278.933	434.14	238.911	192.056		306.265
	41.73	122.506	165.944	147.886	255.75	750.411	175.462	87.121	153.987		123.238	118.113	396.558	333.109	641.327	373.131	237.447	84.68	102.983	178.39		342.871
	301.14	234.519	83.948	216.948	368.006	752.363	83.216	375.571	80.532		137.148	262.827	361.661	92.978	50.271	912.695	148.13	158.623	85.657	150.814		86.389
	112.257	83.216	89.805	396.803	133	429.015	112.257	153.499	188.64		82.484	182.051	226.709	95.906	167.897	163.748	134.708	192.544	92.246	194.741		125.19
	140.809	551.765	99.323	84.925	180.099	447.074	174.242	251.845	124.214		95.174	157.647	93.222	121.286	22.939	461.96	185.467	141.785	87.365	211.091		214.264
	120.066	201.086	143.737	388.749	388.749	126.167	199.133	148.374	79.312		117.381	411.933	246.72	255.506	398.755	144.713	124.458	177.414	174.486	239.155		87.365
	157.647	401.683	781.891	404.124	238.667	88.341	142.029	205.966	80.776		189.86	172.289	389.97	285.034	77.847	452.199	85.901	137.148	221.829	340.43		85.413
	226.953	374.351	450.49	375.571	102.739	202.062	79.312	197.425	92.978		141.785	133.244	383.137	82.728	218.656	527.118	347.507	272.588	168.385	211.823		265.267
	81.508	109.084	142.029	239.155	154.475	792.141	167.409	168.385	82.484		96.882	238.423	169.849	173.998	260.386	849.489	111.28	245.988	165.212	234.519		189.616
	256.482	93.466	126.899	394.362	242.816	186.688	83.704	91.025	400.219		165.456	614.727	181.319	111.524	131.779	538.099	83.948	111.28	446.586	279.909		326.52
	131.779	330.669	130.315	388.017	161.064	578.853	216.704	235.495	233.542		204.502	185.711	196.937	335.55	50.515	456.835	91.269	251.845	226.221	85.413		212.311
	200.842	388.749	237.203	135.196	305.777	485.388	102.495	149.838	205.234		126.411	376.548	91.514	129.095	181.075	777.255	90.293	170.581	160.088	85.657		105.912
	245.988	221.829	86.633	501.982	251.845	885.607	78.58	84.925	182.539		105.912	188.64	151.302	453.663	16.838	649.868	109.328	161.796	169.605	126.655		98.347
	153.987	204.746	97.858	122.262	398.267	370.935	94.93	78.824	186.688		197.181	273.076	178.39	378.256	341.894	537.855	117.869	119.822	394.606	167.897		325.544
	335.305	159.6	88.097	168.385	183.515	241.84	135.684	226.465	129.339		83.948	198.157	255.75	334.573	76.139	105.18	79.068	334.817	213.776	159.844		377.524
	127.631	201.818	121.042	347.263	205.722	334.329	85.413	94.198	49.295		124.702	147.886	188.884	121.53	275.273	449.026	145.445	141.053	83.704	116.649		94.442
	90.293	116.405	279.177	139.833	94.93	321.639	172.045	277.957	181.563		210.603	175.706	124.702	376.548	47.831	87.609	81.264	99.323	185.223	197.913		402.415
	96.15	353.608	235.007	161.308	450.002	332.133	100.055	87.365	191.324		197.913	218.9	147.154	54.176	150.326	196.449	156.427	275.273	94.686	98.347		118.601
	309.682	233.542	99.811	133.976	281.129	235.739	42.706	161.308	112.501		208.895	773.594	78.824	257.458	196.205	102.495	129.095	359.221	124.946	163.504		191.324
	147.398	356.781	335.794	287.962	428.527	657.677	96.882	160.82	208.407		94.198	540.54	127.387	550.301	136.66	392.166	211.823	81.02	87.121	168.629		298.456
	149.594	461.716	366.542	93.954	256.726	263.071	179.855	124.946	287.962		105.18	418.034	111.036	263.315	218.168	348.971	180.587	368.494	155.695	426.331		212.067
	145.934	79.556	110.792	130.071	150.57	509.059	143.493	120.31	17.083		233.054	470.745	315.295	409.736	110.304	643.767	85.413	88.097	232.322	103.959		490.512
	89.073	151.546	657.921	173.754	80.776	823.622	75.407	151.302	93.71		167.165	284.058	310.17	363.614	18.059	194.253	173.998	508.815	81.752	170.093		164.724
	143.005	244.524	345.555	149.838	234.519	166.677	182.295	181.075	459.032		78.58	112.989	400.707	531.022	85.657	283.57	121.53	283.082	167.897	150.326		344.579
	96.638	105.668	334.085	85.169	200.11	401.195	264.535	224.513	97.37		91.758	181.563	212.311	93.222	97.614	345.555	282.35	122.994	122.75	304.801		402.171
	128.851	156.427	95.174	164.968	568.36	885.607	38.802	142.517	83.46		147.642	308.462	932.462	315.05	135.196	396.07	239.887	94.93	164.236	182.783		464.889
	91.514	151.058	354.096	429.503	381.184	569.58	98.102	100.543	206.21		99.323	209.139	516.38	458.544	227.198	387.285	143.737	137.392	84.925	268.684		177.658
	255.75	324.568	232.566	314.806	102.495	548.349	85.901	43.194	96.882		110.792	78.58	429.259	226.221	143.737	514.916	122.75	200.842	221.341	118.357		451.711
	249.161	284.546	154.231	248.429	350.192	114.453	35.385	168.873	116.893		132.756	195.961	189.372	372.643	364.59	651.576	235.983	295.528	85.901	139.589		194.741
	105.668	423.646	134.952	276.981	170.581	219.388	152.522	89.805	162.772		282.594	227.442	312.61	328.472	203.282	131.779	123.482	79.312	545.42	198.401		94.93
	128.119	200.842	325.3	177.658	116.893	512.964	132.268	93.71	452.687		127.143	83.704	383.137	143.737	258.678	297.968	112.989	167.165	225.489	252.577		149.594
	128.363	390.946	505.155	858.763	110.304	163.016	156.671	186.199	262.827		159.844	242.572	104.203	262.339	252.333	580.562	205.966	176.438	303.581	81.752		288.207
	170.093	111.036	293.087	239.155	155.939	230.37	109.572	30.749	384.601		160.332	168.385	286.498	172.533	93.222	132.512	115.673	412.421	129.095	278.201		90.049
	184.491	309.682	96.882	269.66	147.642	269.416	223.049	94.198	165.7		107.132	308.706	94.93	127.631	92.49	224.757	195.473	103.715	190.592	91.514		95.418
	118.846	265.511	451.711	184.735	137.636	411.689	186.199	93.954	40.51		141.785	123.97	127.143	102.251	281.374	383.381	105.668	324.568	109.572	211.335		308.217
	356.293	198.401	432.432	285.278	192.544	446.342	66.134	160.576	109.816		309.438	164.968	140.809	574.705	123.238	987.37	55.884	622.292	140.809	84.192		285.278
	191.08	269.904	310.902	398.023	686.717	466.109	122.262	105.424	182.051		111.036	350.68	150.57	91.025	556.646	655.481	66.866	259.166	96.638	105.424		267.219
	50.515	582.026	87.609	162.04	620.584	241.108	439.509	98.102	115.673		364.102	100.299	272.1	89.561	395.582	164.48	156.427	334.817	147.398	201.818		184.979
	115.429	333.597	114.209	185.955	644.743	471.234	36.361	91.514	147.398		150.326	54.908	166.433	267.463	758.708	87.121	202.794	341.406	99.811	370.447		251.113
	44.659	298.7	255.75	88.341	525.165	153.011	225.489	99.811	128.607		180.099	192.788	238.179	194.497	137.636	127.143	106.156	377.28	157.403	167.409		149.838
	248.185	205.478	357.025	345.555	500.03	601.305	62.717	194.741	135.928		190.592	374.595	138.612	156.671	122.018	450.979	123.97	93.466	80.288	149.106		121.53
	142.273	279.421	341.406	267.952	172.777	242.572	199.133	160.088	167.897		117.381	323.348	274.785	292.843	114.941	762.612	84.436	83.216	142.273	241.596		347.507
	95.662	214.508	122.994	378.012	154.475	308.217	69.55	78.58	211.091		207.431	89.317	174.486	276.737	146.178	445.122	143.737	560.551	144.713	350.924		95.418
	30.993	516.38	282.594	194.497	164.724	336.77	113.721	163.748	337.746		190.348	213.776	65.402	292.355	205.722	246.232	120.066	371.423	202.794	393.386		375.083
	136.416	122.75	54.908	149.106	238.423	86.633	144.713	238.423	240.864		265.023	538.343	119.09	121.53	49.783	354.096	94.442	443.657	184.003	115.429		199.377
	147.398	165.456	299.676	104.935	230.126	554.206	154.719	274.785	173.51		108.108	130.071	365.078	87.609	481.239	415.105	104.447	164.724	96.394	83.216		210.847
	45.635	214.02	261.851	98.347	172.045	737.233	116.893	304.313	92.246		108.596	304.801	80.288	240.131	133.732	824.842	104.447	224.269	87.853	81.264		736.501
	104.447	153.743	90.537	119.578	97.858	285.034	114.209	92.246	128.851		201.086	204.99	116.405	201.33	126.899	141.541	137.636	134.708	127.387	187.908		213.287
	285.278	86.633	243.06	756.756	107.132	85.901	174.242	103.227	415.837		264.535	410.225	223.049	306.265	131.535	485.144	367.762	246.964	81.508	215.972		290.891
	188.396	400.219	214.264	440.241	129.095	498.322	86.389	144.713	145.934		163.504	319.443	299.676	513.208	475.87	115.185	241.352	190.348	155.451	264.047		119.578
	139.345	369.226	424.135	319.687	137.148	537.611	29.284	243.792	182.295		251.601	291.379	166.677	151.302	173.998	839.24	137.392	345.311	98.102	89.073		293.575
	32.701	184.247	86.633	115.185	375.327	297.48	134.464	133.244	334.573		83.46	249.893	186.688	92.734	77.603	596.18	216.216	99.567	150.57	114.941		448.05
	49.783	446.586	305.533	440.729	137.88	163.016	126.899	323.104	310.902		173.754	465.133	159.6	386.309	265.511	81.996	158.867	261.607	87.121	185.955		153.011
	331.157	235.739	246.964	217.192	103.227	140.565	182.295	193.277	178.39		231.346	147.886	460.984	144.957	113.477	284.79	304.313	170.581	194.497	112.989		175.95
	87.365	128.363	174.486	134.952	326.764	838.752	145.689	113.233	92.49		168.873	269.416	81.508	122.75	132.268	584.222	48.563	164.724	180.831	80.044		268.196
	129.827	205.966	567.872	418.766	235.251	238.911	135.44	293.819	449.026		239.887	157.647	135.44	324.812	116.161	97.614	99.567	161.796	289.183	85.169		159.356
	24.404	86.389	312.61	419.498	222.073	362.393	89.317	294.063	92.734		283.57	235.739	166.921	417.79	337.502	1411.99	126.411	345.555	150.082	92.246		176.682
	254.041	116.161	113.965	674.516	81.02	186.688	83.216	184.491	370.447		276.737	433.896	183.515	310.658	260.142	669.391	387.041	83.46	133.244	275.761		490.756
	621.072	300.164	109.572	94.93	85.169	671.343	136.66	254.774	109.816		129.339	358.977	126.167	112.501	162.772	160.332	358.977	245.988	163.992	96.15		330.181
	114.941	390.214	127.387	263.071	143.005	197.425	74.675	87.609	120.31		94.198	477.822	153.987	230.614	300.652	553.962	157.403	130.071	86.877	276.249		121.774
	170.337	552.009	121.286	165.456	96.882	361.173	83.216	86.389	149.35		291.867	322.616	121.286	84.925	191.08	427.307	94.198	297.48	131.535	370.691		92.734
	27.576	151.058	225.001	103.959	232.322	212.311	93.954	263.803	252.577		166.433	126.899	91.025	499.542	263.559	89.805	133.976	81.996	85.413	102.739		182.539
	19.523	237.691	225.489	260.386	111.036	388.993	97.858	48.075	114.697		248.673	158.379	346.043	487.096	439.509	113.233	102.739	81.02	135.684	306.265		166.677
	182.539	210.603	236.715	529.802	85.169	94.442	55.152	118.113	264.291		182.539	609.114	86.389	558.354	176.194	251.113	198.645	160.332	118.113	178.634		197.425
	51.736	142.273	226.709	200.354	96.638	374.839	161.064	430.48	240.131		188.152	356.293	81.02	442.193	338.234	215.24	82.972	241.596	329.449	111.036		102.739
	159.844	446.342	173.266	225.733	315.539	227.686	170.337	225.733	233.054		385.821	808.735	319.687	195.229	95.418	292.111	405.588	208.163	180.099	257.702		350.436
	80.776	153.255	361.417	120.31	176.438	529.314	81.752	117.869	525.898		100.543	400.219	135.928	637.178	570.068	95.662	90.049	98.591	121.042	216.948		205.234
	8.541	242.328	199.621	610.334	99.811	300.408	78.824	147.886	123.726		80.288	61.985	256.726	220.12	677.688	850.954	86.389	97.126	126.411	564.943		179.122
	125.923	143.737	240.375	228.906	174.242	130.315	106.156	92.246	103.959		140.321	197.913	112.989	171.313	420.718	88.097	137.148	89.073	167.653	214.752		173.998
	6.833	229.15	175.95	179.122	249.893	106.156	104.691	120.066	116.649		176.438	367.518	181.807	308.95	342.138	356.293	161.308	345.311	92.002	87.121		210.847
	213.532	564.943	452.931	901.713	100.055	195.961	92.002	51.98	521.505		254.041	205.966	251.601	208.895	410.469	212.799	129.827	175.95	137.148	387.041		337.99
	103.227	176.926	404.124	456.591	136.172	475.382	148.618	318.711	157.647		96.15	171.313	171.313	684.521	670.123	296.26	137.392	245.012	109.084	247.208		253.309
	236.471	428.527	86.633	425.355	111.768	222.317	87.365	196.449	296.748		132.268	448.538	122.262	171.557		826.55	158.379	286.986	146.178	146.178		146.666
	149.594	193.277	324.08	190.592	200.598	91.758	166.921	79.8	92.002		158.867	272.588	103.959	576.901		216.704	229.638	265.023	90.049	282.594		263.071
	36.117	357.025	160.576	261.851	206.21	160.82	173.022	275.517	270.88		138.612	211.091	84.68	86.145		114.697	250.625	97.614	217.68	286.986		319.199
	236.959	223.537	83.46	135.44	88.829	480.263	112.257	101.031	144.225		155.939	147.642	180.099	432.188		494.417	186.199	96.638	129.583	130.315		345.311
	84.192	478.067	327.252	118.601	184.003	743.334	156.427	195.229	207.431		300.164	309.194	90.293	263.559		402.415	240.619	198.889	176.194	644.987		264.779
	28.552	199.133	288.695	90.293	131.535	825.33	116.161	172.533	417.302		83.948	336.282	114.941	714.049		115.917	62.717	163.016	144.469	297.724		124.946
	260.63	332.133	69.55	362.637	102.251	185.711	131.291	107.864	400.951		178.39	203.77	274.052	499.786		816.3	238.179	99.811	84.68	182.539		168.873
	229.15	740.405	131.047	89.073	319.443	437.313	247.697	150.57	108.352		146.666	85.413	394.85	96.882		459.032	123.482	330.181	507.107	304.069		267.952
	59.057	240.375	662.07	245.744	94.93	106.888	146.178	325.056	209.139		158.623	1040.33	234.031	629.857		86.877	221.097	159.844	186.688	121.286		152.767
	298.944	315.539	132.268	313.098	81.264	425.843	244.28	157.159	428.039		136.904	381.672	327.008	144.713		580.562	146.91	156.915	149.594	122.994		98.347
	140.077	83.704	250.381	406.32	307.241	726.983	101.031	213.776	169.361		87.365	387.529	193.765	256.482		154.231	229.638	278.445	151.302	89.805		324.324
	72.479	756.512	251.357	109.572	156.183	301.873	93.222	104.203	143.981		82.972	182.051	155.207	793.117		818.009	47.587	92.734	88.829	106.888		202.794
	193.521	477.334	198.401	230.614	243.06	350.192	330.669	430.724	101.275		484.167	334.573	148.374	296.016		194.009	147.886	455.371	148.374	94.93		298.456
	251.357	186.932	194.009	453.663	102.495	281.618	81.508	338.234	192.3		322.128	378.012	93.954	350.436		297.48	239.155	84.436	101.275	211.091		315.783
	98.835	122.506	409.492	236.959	93.954	144.957	149.106	204.99	693.062		480.263	124.458	108.352	543.224		440.973	251.601	100.055	217.192	357.269		181.075
	206.943	89.561	328.228	288.207	214.508	622.292	126.899	117.381	192.544		336.77	312.61	41.974	173.022		871.453	209.139	174.486	109.572	423.158		156.671
	95.906	294.551	59.057	450.002	148.862	464.401	247.453	146.422	257.946		502.47	114.209	47.099	294.551		106.644	196.937	104.203	106.644	215.972		290.159
	53.444	104.935	216.216	519.065	307.485	329.205	102.007	106.644	144.225		279.177	127.631	267.219	537.123		128.363	126.899	428.283	154.231	322.86		219.144
	82.972	550.789	252.577	314.562	106.156	383.381	189.86	205.478	273.076		111.524	224.757	291.623	194.009		93.954	161.308	214.02	84.192	340.674		81.508
	257.946	125.923	311.634	188.884	139.101	115.185	215.728	145.689	286.254		170.581	92.734	265.023	190.104		106.4	132.023	441.949	281.618	124.458		271.124
	168.629	275.273	320.175	477.334	154.719	656.945	105.18	115.185	11.714		83.704	283.57	145.201	332.621		167.897	111.036	146.91	109.328	299.92		99.811
	35.141	452.443	574.217	267.463	179.122	228.906	86.145	158.379	90.049		248.673	321.639	88.341	439.265		299.188	311.634	495.149	237.691	208.163		351.168
	214.264	223.293	132.512	174.242	280.397	240.375	195.473	87.853	114.941		111.524	142.273	149.35	142.517		83.704	169.605	286.01	82.24	128.607		277.225
	49.783	100.055	354.096	120.066	261.607	471.966	123.726	81.02	274.785		129.583	155.695	321.151	454.151		151.79	136.416	117.869	131.291	140.809		194.741
	74.919	465.621	178.878	111.28	84.436	176.682	172.533	130.559	245.988		125.679	296.26	93.222	492.465		805.075	115.429	293.819	204.99	125.19		365.322
	345.555	286.986	260.142	98.591	317.979	395.094	100.299	127.387	470.989		272.832	246.232	110.792	118.601		95.662	31.481	116.893	103.471	143.493		88.097
	69.794	327.74	114.697	199.865	171.313	357.025	194.985	178.634	354.096		112.013	368.25	94.686	599.596		745.286	165.212	265.511	81.264	215.484		110.304
	236.959	470.989	228.906	466.353	131.535	216.704	45.879	364.346	115.185		338.234	256.482	231.834	444.146		317.979	128.607	108.84	150.082	137.636		282.838
	81.508	100.055	284.79	94.442	207.431	124.946	70.038	256.97	172.533		241.596	449.026	98.347	329.449		496.125	214.02	265.511	260.874	141.053		100.543
	109.328	540.052	114.697	357.757	144.713	917.087	97.37	185.223	265.023		87.609	202.306	287.718	173.022		122.994	119.822	422.914	194.741	425.111		511.743
	363.126	371.911	196.693	189.372	111.524	551.033	98.591	113.965	150.326		90.293	87.121	154.231	451.223		350.924	163.26	255.75	224.025	124.702		90.049
	80.532	123.238	188.884	746.75	155.451	110.06	92.734	143.981	548.105		120.066	286.254	44.903	153.011		416.325	200.598	87.365	89.073	247.208		133.976
	18.303	32.945	96.15	202.306	366.054	521.261	341.406	256.238	172.533		168.385	167.165	123.97	507.839		132.512	177.414	480.751	107.864	405.344		105.668
	171.313	389.725		346.775	246.476	527.362	108.108	124.458	191.324		131.535	107.132	117.381	198.645		176.682	109.816	381.428	144.713	396.07		156.183
	308.462	31.725		270.148	348.727	454.395	263.071	208.407	104.203		248.429	261.607	183.515	302.361		412.665	149.838	121.774	201.086	190.836		472.21
	78.336	646.939		165.944	170.581	91.758	143.981	103.227	397.535		262.583	161.064	222.561	714.537		532.975	189.128	93.954	178.878	134.952		420.474
	38.558	109.816		137.636	254.041	182.295	252.577	219.388	176.438		180.343	200.598	118.113	127.875		901.225	160.332	289.427	101.031	236.471		185.955
	153.743	542.492		388.017	92.978	164.724	135.196	123.482	326.276		133.732	229.882		775.302		84.192	168.141	198.401	143.493	166.189		356.781
	27.576	324.568		554.206	191.812	681.593	42.218	79.068	572.752		234.763	120.798		317.003		163.26	125.19	346.287	100.299	233.542		194.741
	336.77	579.83		82.972	237.935	595.448	130.559	99.811	341.406		134.708	473.674		500.03		203.282	92.002	187.42	165.944	261.119		115.429
	133	403.88		523.457	162.284	182.539	125.923	113.965	337.014		156.427	223.781		236.471		88.585	195.717	96.638	229.394	79.312		204.014
	235.983	635.47		253.553	140.565	411.689	109.572	282.106	92.002		107.376	427.307		286.986		769.934	81.508	583.734	101.275	135.44		152.522
	123.238	247.941		606.673	112.013	176.438	121.286	142.029	97.37		170.825	431.456		836.067		612.774	110.06	243.548	196.205	93.71		80.532
	139.345	321.639		295.284	107.864	486.852	101.763	137.636	105.424		288.207	92.734		717.954		272.1	265.267	309.438	115.917	450.49		118.846
	80.532	115.673		248.429	95.418	184.003	375.327	345.555	155.451		199.621	288.939		365.81		78.58	142.517	150.082	192.544	151.546		94.442
	193.521	387.773		138.368	95.662	121.042	388.017	84.436	565.675		99.323	341.65		230.126		339.942	121.042	186.199	85.169	200.354		269.416
	152.034	80.776		502.47	259.166	206.454	385.333	127.631	58.325		101.763	124.458		394.362		547.617	173.754	118.113	136.904	209.139		128.607
	431.7	161.796		425.843	282.35	788.724	423.646	101.763	139.589		164.236	105.912		750.167		695.747	133.732	292.111	281.129	158.623		233.054
	66.866	163.504		390.946	341.162	143.249	259.41	213.287	126.167		224.513	118.357		377.524		501.494	82.484	201.33	225.489	106.4		157.647
	83.46	516.38		940.271	79.068	751.143		250.137	280.397		275.517	336.282		363.614		99.323	119.578	156.183	171.801	265.023		225.001
	76.871	275.761		474.65	313.83	126.899		203.282	96.638		174.974	301.873		79.068		351.168	217.924	220.853	335.061	376.548		182.783
	18.791	137.636		146.666	131.047	260.874		278.445	481.239		217.924	376.059		610.09		150.082	194.985	186.688	98.347	153.255		367.03
	269.416	258.434		175.462	375.571	542.98		282.35	54.664		211.823	129.095		414.129		113.965	151.79	171.557	217.436	100.055		122.262
	197.669	114.941		434.14	465.865	384.113		293.575	244.036		101.519	890.975		330.913		157.647	121.53	131.047	109.328	183.515		196.937
	100.787	86.877		86.145	115.917	605.453		137.392	437.557		391.922	165.212		171.313		121.774	206.454	136.172	180.587	137.148		98.347
	332.377	306.997		904.885	115.185	109.084		236.227	185.955		490.024	284.546		270.148		179.122	139.589	139.833	219.632	128.607		251.601
	102.251	647.183		165.7	168.141	342.138		144.225	128.119		166.189	985.417		215.728		248.917	112.013	97.37	156.427	121.774		271.368
	208.163	249.405		657.433	287.718	284.058		138.856	413.153		245.012	115.673		398.755		81.996	77.115	114.941	129.339	210.359		214.264
	99.079	107.62		173.998	196.205	1088.4		300.408	252.089		340.674	148.862		723.323		158.379	59.057	98.102	99.567	97.614		521.993
	99.323	253.553		651.576	138.856	538.587		225.489	84.192		245.988	198.645		147.154		81.508	123.238	141.297	81.508	166.433		258.678
	129.339	222.561		336.77	115.185	259.41			311.146		253.065	124.946		375.083		99.811	102.495	257.214	136.66	101.031		133.732
	199.621	297.968		312.61	645.719	291.379			131.779		386.065	268.44		595.448		366.298	356.049	109.816	163.016	300.652		472.942
	85.169	447.806		133.976	384.357	401.683			110.06		319.199	495.637		211.579		237.447	179.366	449.514	89.073	185.711		237.447
	298.456	259.654		558.842	626.928	184.003			103.715		126.655	421.938		262.827		240.619	145.445	602.769	91.758	117.137		91.269
	150.326	203.282		101.519	452.443	551.765			118.357		203.526	131.291		237.935		134.22	117.869	100.543	195.961	215.484		208.895
	314.806	431.944		366.298	279.177	145.201			80.288		148.862	100.787		484.167		162.04	144.469	290.403	137.88	187.176		137.636
	271.856	308.95		133	628.881	188.884			96.882		216.948	109.328		454.883		109.084	30.016	108.84	161.308	380.94		339.21
	82.24	137.148		120.066	613.995	87.121			84.925		100.055	310.902		604.721		151.302	87.609	114.697	84.68	133.976		146.666
	225.001	283.814		614.239	465.377	456.347			0.732		231.834	579.341		246.476		139.345	79.8	130.315	229.638	174.974		185.467
	100.787	154.719		383.137	759.44	548.349			242.816		148.862	206.698		452.199		422.426	242.328	269.66	154.231	247.208		160.088
	64.914	622.536		353.608	782.379	137.88			244.768		384.845	180.587		809.467		192.788	80.532	175.95	82.972	190.348		271.124
	24.404	120.798		437.801		358.489			85.657		86.877	90.537		847.537		96.15	178.39	175.706	301.873	341.65		136.172
	225.245	632.297		236.471		182.539			180.343		686.229	105.668		360.929		105.424	163.504	263.071	99.567	110.06		370.447
	132.023	112.257		269.904		682.569			316.271		609.358	266.487		362.149		87.121	120.798	157.891	120.066	251.113		162.284
	131.291	143.005		164.236		680.616			273.564		410.713	276.981		241.352		107.62	190.836	107.864	164.968	324.08		161.552
	47.831	755.779		391.678		130.559			241.596		186.444	272.1		744.554		356.537	246.232	197.181	109.084	97.37		97.614
	49.051	295.284		170.337		160.332			372.887		116.649	196.937		412.177		78.58	81.996	109.816	198.401	164.48		99.811
	119.334	369.226		487.828		126.899			214.264		282.106	270.88		175.706		354.828	263.315	165.944	104.203	321.639		163.26
	86.389	530.29		421.938		480.751			87.121		199.865	79.556		292.355		1062.53	21.231	197.181	80.044	139.345		156.671
	51.736	524.189		565.675		166.677			386.797		147.398	122.262		362.637		109.572	279.665	295.528	125.19	95.662		128.363
	169.849	186.688		262.339		108.596			132.023		205.234	300.896		231.102		158.379	160.088	206.454	91.514	127.143		98.591
	38.314	434.14		96.394		193.277			167.409		151.058	274.54		293.575		274.052	146.422	118.846	160.82	114.697		389.725
	99.811	182.295		218.9		354.828			391.922		297.48	247.697		868.524		124.214	69.306	135.928	86.389	305.533		165.7
	102.495	405.1		1243.61		127.143			234.031		237.691	143.493		324.324		540.052	84.192	334.573	200.598	199.377		83.948
	111.28	255.75		422.914		104.203			126.167		90.537	146.91		920.016		44.903	58.569	507.839	177.17	265.511		245.744
	99.811	90.049		123.726		146.178			159.6		185.223	206.943		306.509		495.637	86.633	84.925	106.888	289.183		252.089
	28.064	133		315.295		448.782			170.825		203.526	215.972		494.173		603.501	98.835	411.933	79.556	119.578		216.216
	168.385	639.862		127.387		97.126			146.666		113.965	274.052		678.42		81.02	172.289	135.44	99.811	150.326		108.84
	89.073	134.952		87.853		135.196			474.162		189.616	230.37		355.072		409.004	405.1	292.111	134.952	111.768		192.056
	64.67	468.305		173.51		276.981			112.257		294.551	81.996		435.604		727.471	95.662	124.214	106.4	360.441		95.174
	117.625	362.637		138.368		268.196			136.416		250.625	262.827		243.792		409.248	26.112	230.126	128.607	231.59		92.734
	136.904	106.644		366.298		369.959			96.15		197.669	124.214		576.413		98.102	75.407	280.153	99.079	102.251		137.88
	345.555	165.7		793.361		252.333			251.845		87.121	221.097		280.641		297.48	178.146	81.996	213.776	170.093		209.871
	124.702	136.904		212.067		154.475			110.792		265.267	137.392		408.76		94.686	124.946	160.576	85.657	275.517		235.251
	112.013	90.781		269.416		199.621			327.74		121.042	571.288		94.442		552.742	96.394	227.442	168.141	118.601		144.469
	93.222	473.186		172.777		90.293			95.906		264.047	367.518		652.064		468.793	248.429	421.45	102.983	126.899		239.155
	267.219	330.669		182.295		226.465			210.603		172.533	186.688		620.095		552.986	96.15	263.071	206.21	237.203		81.996
	117.137	121.286		192.056		119.09			143.981		114.941	396.803		172.777		354.096	181.563	197.425	121.53	282.594		346.287
	141.053	126.167		410.713		180.099			139.101		206.698	233.054		164.236		122.018	95.174	90.049	112.501	225.977		164.968
	33.189	166.433		87.853		118.113			229.638		342.627	84.192		618.387		288.695	186.444	151.79	111.28	214.02		126.899
	209.139			277.225		150.57			247.941		99.079	253.309		139.101		118.357	51.492	130.559	200.354	294.307		83.948
	163.504			186.932		110.548			283.326		171.557	333.353		689.402		108.596	85.657	313.83	238.423	163.748		185.467
	234.031			197.181		679.64			104.691		357.025	154.475		692.086		104.935	118.357	343.847	97.614	157.403		120.31
	70.526			113.721		86.389			208.163		107.864	287.962		405.832		526.142	171.313	91.758	141.053	350.436		144.469
	232.078			145.934		133.976			296.26		233.786	87.121		509.303		424.623	36.849	376.304	134.22	138.368		113.233
	169.605			248.185		360.197			135.928		104.935	98.835		435.36		225.245	102.983	161.552	86.877	97.858		128.851
	137.148			236.471		650.844			291.379		461.472	82.484		448.538		83.46	205.234	147.398	117.381	112.501		109.572
	172.533					694.526			72.723		196.205	100.543		151.302		207.675	173.754	105.18	225.977	369.715		508.327
	83.704					185.711			267.952		98.835	129.339		379.72		115.917	126.655	200.598	103.959	153.743		158.867
	27.576					361.661			104.203		86.145	195.717		511.743		285.278	95.906	160.82	212.555	119.822		106.888
	150.57					290.647			361.173		210.115	138.368		193.277		373.131	140.077	703.8	128.607	196.693		218.656
	137.88					669.147			122.506		127.387	289.915		213.043		96.394	153.255	175.462	238.667	214.02		309.682
	117.869					655.237			106.888		194.253	579.83		283.57		597.156	106.4	106.644	88.829	240.375		320.175
	110.548					691.842			140.321		188.152	126.899		455.127		329.693	125.19	82.728	81.508	160.088		194.009
	53.932					609.846			89.317		86.877	291.623		272.832		141.053	174.486	82.484	140.321	80.288		124.946
	97.858					199.377			110.548		323.836	79.8		213.043		147.154	195.961	87.121	176.438	92.49		151.058
	502.714					266.487			93.71		149.838	148.618		734.06		637.422	116.161	310.658	84.436	112.745		210.115
	142.761					516.136			206.943		166.677	194.497		122.506		293.575	45.635	209.627	91.514	93.466		206.454
	171.313					480.507			183.515		146.422	278.445		103.959		238.911	97.126	115.673	141.541	139.589		405.588
	134.22					865.84			120.066		183.271	317.491		86.633		131.779	97.126	154.475	138.124	410.713		129.583
	19.523					192.544			126.167		323.836	271.856		255.262		212.555	196.937	405.344	96.638	223.537		203.526
	160.576					429.259			145.934		272.344	400.951		183.271		208.407	107.132	315.295	136.416	89.805		235.007
	120.554					425.111			151.546		277.957	261.607		669.635		225.733	192.3	267.463	245.5	89.561		104.691
	89.561					483.679			222.561		126.899	156.427		433.408		438.289	35.629	0.244	152.278	157.403		200.842
	243.792					334.573			156.427		98.835	243.548		399.731		101.519	79.556	46.367	250.869	435.848		155.451
	209.871					92.246			84.192		154.231	393.874		573.485		318.223	482.703	372.399	101.275	281.374		168.385
	102.739					774.326			157.403		109.816	296.992		421.938		157.647	80.044	232.322	196.937	404.124		130.803
	226.465					411.445			167.897		368.494	89.561		556.402		366.054	133.976	343.359	313.83	101.763		83.216
	72.967					708.437			156.671		111.28	324.568		255.018		547.129	27.088	112.745	157.647	84.68		94.198
	41.974					192.788			190.348		245.012	255.018		133.488		674.76	131.535	126.655	105.424	231.346		136.172
	176.682					250.625			283.57		190.348	97.37		413.153		692.33	96.882	104.935	265.755	203.77		96.882
	139.101					688.67			120.798		117.137	544.2		547.861		789.7	95.662	274.296	181.563	482.459		109.572
	157.403					273.564			199.621		211.579	323.348		351.656		247.697	246.964	140.077	215.484	215.728		211.823
	79.068					1064.48			98.835		139.101	277.713		382.16		451.955	243.06	78.824	121.286	142.029		97.37
	199.621					366.542			234.275		154.231	530.046		241.596		933.682	85.169		81.996	78.824		213.532
	87.853					431.212			194.985		227.686	115.185		171.313		101.031	192.788		100.543	203.77		411.201
	154.475					201.574			215.484		346.775	159.356		124.946		435.604	130.071		126.655	123.97		114.697
	110.06					371.423			126.411		131.535	227.198		285.522		450.734	261.363		103.715	317.491		246.964
						442.925			391.19		204.99	99.567		144.957		474.65	85.657		192.056	165.212		202.062
						287.718			99.567		163.992	515.648		87.853		457.568	85.901		129.583	290.891		430.724
						1013.48			240.375		351.168	286.254				421.206	115.917		196.937	148.862		120.554
						110.304			153.987		128.607	408.272				733.084	132.512		83.46	251.845		118.846
						325.056			313.342		88.585	161.552				214.752	167.897		199.865	298.944		212.311
						556.89			135.684		103.715	219.632				127.875	106.888		173.51	237.203		127.875
						614.971			141.785		286.742	206.943				191.08	71.503		209.871	276.493		153.987
						368.25			99.323		186.932	139.345				99.323	127.631		137.636	232.566		149.35
						439.265			132.268		203.526	268.684				761.148	179.855		144.225	287.474		201.574
						424.867			108.84		177.902	133.488				547.129	115.429		87.853	108.596		214.996
						311.634			254.53		125.19	441.461				408.272	115.429		110.792	90.293		371.667
						543.956			82.972		153.499	101.763				913.427	82.24		132.268	351.168		155.451
						144.469			247.453		84.436	377.28				452.443	89.317		86.145	724.543		113.233
						186.199			89.561		94.93	385.577				109.816	59.545		192.544	82.484		147.398
						193.032			103.227		134.708	1231.89				775.79	151.302		148.374	206.454		496.125
						705.508			127.875		81.264	148.13				468.793	175.218		114.941	348.971		306.265
						512.476			168.629		114.209	239.155				101.031	113.721		378.5	94.93		87.609
						651.088			324.568		126.655	502.714				106.888	92.49		127.143	141.053		191.812
						149.35			170.825		94.93	534.439				112.501	84.192		115.917	378.988		177.658
						413.153			92.49		76.627	137.148				486.608	137.88		168.385	242.328		120.798
						409.492			156.427		98.591	264.779				416.325	85.657		89.805	192.788		235.251
						477.334			94.442		52.468	86.145				201.574	56.86		179.122	314.806		98.347
						246.964			129.583		156.671	243.06				92.734	127.631		172.533	125.19		325.544
						173.998			106.156		99.567	382.404				340.918	80.776		133.488	117.381		178.634
						227.686			203.038		62.717	462.936				121.774	115.917		199.621	288.207		115.917
						153.743			442.681		43.682	263.071				163.016	99.079		84.68	86.877		191.812
									108.596		205.966	301.14				396.558	124.946		201.818	356.293		154.719
									225.001		110.304	115.185				396.558	141.541		197.669	96.394		156.427
									162.528		57.104	316.759				150.326	158.135		84.436	139.345		225.733
									111.28		60.521	338.722				440.241	106.888		127.387	517.356		475.138
									120.554		160.576	273.32				106.156	116.893		89.561	114.209		258.19
									85.901		148.618	145.445				480.019	85.169		316.515	157.647		104.203
									100.543		225.977	506.131				233.298	80.288		197.425	166.677		137.88
									155.451		273.076	133.976				760.416	36.849		195.717	159.844		138.612
									262.583		224.025	191.568				222.805	255.018		247.697	365.566		172.533
									125.923		89.073	50.027				261.851	133.732		121.286	232.566		296.748
									188.396		171.557	398.023				221.341	169.361		139.345	417.058		174.242
									124.458		127.875	404.368				196.937	30.26		175.706	96.638		176.682
									217.436		126.899	481.727				229.882	98.591		126.167	209.383		193.032
									226.709		102.739	129.095				285.522	138.856		195.961	542.492		241.596
									203.526		87.365	258.434				466.841	126.899		112.745	161.796		199.621
									221.341		88.341	102.495				504.666	84.192		165.456	96.638		79.556
									178.146		106.156	373.619				144.225	99.079		201.818	86.389		615.459
									115.673		114.697	78.824				207.431	113.477		186.688	247.941		149.35
									254.774		274.785	428.771				110.548	55.152		194.009	307.485		265.511
									203.526		57.837	84.436				244.768			278.933	251.357		142.029
									80.044		82.972	431.7				86.145			205.478	219.388		135.44
									159.111		80.776	364.834				915.623			136.172	188.152		182.051
									203.282		143.981	390.214				247.208			93.222	400.219		226.709
									357.025		71.503	442.437				166.921			98.591	261.119		280.153
									225.489		71.259	114.941				670.367			282.106	104.203		86.145
									87.121		105.18	293.819				146.422			129.827	356.049		418.278
									146.422		132.268	207.675				339.454			147.886	136.904		127.631
									202.062		183.027	414.373				1024.22			166.433	275.517		227.93
									90.537		40.266	134.464				333.597			139.345	115.917		257.946
									282.106		20.011	293.575				347.507			397.779	87.853		94.93
									85.901		142.029	159.111				616.191			132.756	146.91		235.739
									404.856		208.895	488.316				424.867			117.381	265.755		243.06
									151.302		220.853	405.344				129.339			237.203	355.072		146.178
									278.201		79.312	153.011				38.07			133	517.844		129.827
									144.713		246.232	171.313				653.04			97.126	192.544		135.44
									159.844		142.273	382.16				89.317			78.824	100.299		131.779
									272.832		98.347	282.106				310.17			112.257	169.361
									123.238		470.745	261.607				823.133			202.062	227.93
									128.851		139.589	423.158				233.054			290.403	217.192
									387.773		185.955	181.563				358.001			105.912	338.234
									80.776		97.858	280.641				256.238			204.502	110.548
									312.366		109.816	177.658				875.845			291.135	528.094
									150.082		180.587	849.245				146.422			176.926	129.827
									276.737		212.067	159.844				421.694			384.357	148.374
									66.378		90.293	193.277				232.078			130.315	79.312
									236.471		87.365	372.887				217.924			191.812	235.983
									648.404		100.787	273.808				602.769			97.614	84.436
									401.195		267.707	95.662				328.716			178.878	162.772
									137.148		142.273	272.1				325.788			168.385	89.073
									192.788		194.741	273.808				656.945			111.036	293.331
									211.091		165.7	458.544				178.39			129.583	119.578
									94.198		118.846	169.117				144.957			122.75	290.403
									124.458		81.996	316.271				432.432			115.429	96.15
									163.504		80.288	149.35				214.752			159.6	109.572
									362.882		139.589	131.291				182.783			304.557	197.669
									118.601		117.381	219.144				138.856			118.113	160.576
									128.607		86.877	219.144				89.805			201.33	122.018
									282.35		86.633	261.119				667.194			161.796	119.09
									335.061		168.873	85.901				762.124			201.574	377.524
									244.768		281.374	254.774				502.47			139.345	101.763
									294.551		421.694	368.006				438.289			174.974	406.808
									206.454		188.884	131.047				373.619			201.33	146.91
									330.669		80.288	304.557				143.981			79.312	88.829
									159.111		115.917	208.407				443.413			83.948	113.721
									123.726		110.792	298.7				632.053			170.581	101.275
									179.61		97.614	409.492				670.123			123.726	117.625
									156.427		102.739	196.205				446.586			128.851	87.853
									334.817		107.376	377.28				597.644			142.029	93.466
									242.816		143.249	222.073				519.065			257.946	114.453
									220.609		332.133	264.047				285.278			291.135	291.867
									178.878		83.704	282.594				965.894			103.471	366.542
									134.464		159.844	126.899				357.513			187.176	336.526
									425.843		252.089	283.814				163.504			263.803	258.678
									178.146		94.93	322.86				105.912			210.115	351.168
									126.899		81.508	622.048				245.256			163.748	269.66
									117.137		90.537	101.519				203.77			111.036	80.288
									213.776		125.923	196.205				841.436			113.477	182.051
									235.739		331.401	219.876				361.417			91.514	256.238
									165.944		358.245	103.471				208.651			120.554	364.834
									133.244		203.282	318.223				439.997			133.976	259.41
									154.963		97.37	90.781				210.847			280.641	288.695
									313.098		117.869	237.203				219.388			268.928	166.677
									275.761		118.601	467.085				502.226			100.787	298.7
									472.454		177.17	198.401				245.012			111.768	116.161
									147.154		212.799	476.114				331.401			163.504	124.214
									136.904		133.732	504.422				457.323			83.216	81.508
									123.482		191.08	395.826				283.57			108.108	202.306
									135.928		166.921	316.271				189.616			85.413	126.167
									330.181		150.082	148.862				421.206			117.381	95.906
									195.961		218.9	134.464				585.442			168.385	138.612
									209.139		80.044	67.598				111.28			196.449	154.963
									101.275		192.788	357.513				593.496			301.14	177.414
									208.651		86.389	296.26				153.011			151.79	186.932
									374.351		155.695	212.799				327.252			192.788	166.921
									389.481		99.079	86.389				105.912			371.911	162.772
									231.102		149.838	124.458				492.465			176.926	114.941
									386.065		370.935	389.725				187.664			123.726	237.935
									336.038		260.386	162.772				468.549			151.058	85.413
									439.997		103.715	118.846				146.666			92.734	132.756
									397.291		204.746	654.261				104.203			163.26	200.11
									346.531		220.12	164.968				209.383			125.923	178.146
									105.668		468.549	384.113				321.395			164.236	380.452
									207.675		95.662	241.108				99.567			389.97	117.137
									202.794		236.959	285.522				279.421			123.97	168.385
									123.238		113.965	125.435				143.981			151.302	166.189
									148.13		320.907	117.625				106.4			168.141	277.469
									273.808		182.051	369.715				97.126			81.996	162.528
									296.016		79.312	295.772							178.878	79.068
									155.451		187.42	525.898							89.561	150.326
									272.832		142.517	161.796							279.909	131.291
									78.58		288.695	96.15							99.323	98.835
									290.647		148.862	224.757							148.618	90.537
									181.075		275.273	404.368							95.174	108.596
									426.087		128.851	157.647							99.323	163.748
									313.098		228.906	450.49							101.519	114.453
									202.794		71.503	106.644							249.161	382.892
									178.39		316.515	232.566							103.959	326.032
									326.52		265.023	152.034							90.293	136.904
									182.051		155.207	332.621							252.333	143.737
									519.309		92.246	478.799							86.877	115.185
									546.153			134.22							78.824	125.679
									377.28			341.162							172.289	254.53
									223.781			104.935							81.02	129.583
									612.042			124.458							169.605	355.804
									81.264			83.948							121.286	160.332
									562.747			82.484							123.97	79.312
									264.291			465.621							153.499	191.568
									451.711			251.601							173.754	183.027
									184.979			139.101							97.614	137.148
									279.909			196.205							26.844	211.579
									120.066			312.122							216.216	239.643
									522.725			85.169							222.073	177.902
									268.684			460.008							221.585	125.19
									201.818			285.278							287.23	149.838
									158.867			161.308							69.55	190.836
									491.733			244.28							176.926	123.238
									212.555			254.53							462.692	79.556
									252.821			112.989							204.258	379.476
									512.964			100.299							90.049	173.51
									785.796			104.203							131.779	112.989
									549.325			394.85							269.416	89.317
									267.952			80.044							122.018	123.97
									275.517			540.784							52.468	82.972
									434.384			112.257							195.473	150.57
									173.754			201.33							190.104	252.577
									205.234			197.669							218.412	93.466
									209.871			85.413							20.987	103.471
									260.142			240.619							113.965	110.304
									144.713			86.877							324.568	81.752
									332.133			91.269							96.638	324.812
									316.759			143.493							138.856	207.919
									512.232			248.673							146.178	99.323
									115.185			367.274							200.842	107.376
									256.726			216.46							114.941	123.482
									327.496			111.28							409.736	151.058
									198.401			81.264							182.539	199.377
									112.501			135.196							292.843	257.214
									277.225			96.394							139.589	212.067
									312.366			104.691							33.677	122.018
									233.542			111.524							25.624	149.35
									358.733										83.948	141.053
									554.206										330.913	137.88
									398.755										258.19	225.733
									215.728										94.442	211.579
									84.436										90.537	262.339
									203.77										119.09	85.901
									184.735										136.904	265.755
									291.135										159.844	238.911
									230.37										56.616	259.898
									177.658										119.822	140.077
									462.692										155.695	190.348
									145.445										91.269	210.115
									80.776										98.347	87.365
									280.641										102.007	252.089
									81.752										82.484	109.084
									288.695										68.574	146.178
									82.24										136.416	120.554
									387.041										173.266	208.407
									127.631										240.131	183.759
									84.436										114.697	163.016
									158.867										118.846	139.101
									92.246										119.334	98.347
									125.923										131.291	212.555
									163.992										243.548	88.341
									436.336										194.009	140.809
									259.166										141.541	167.165
									79.8										186.444	79.312
									126.655										31.481	163.26
									125.435										138.612	82.972
									87.121										175.706	161.064
																			190.592	221.097
																			225.489	109.084
																			163.748	245.012
																			126.655	169.361
																			245.988	233.054
																			130.071	136.416
																			135.44	125.19
																			131.779	292.843
																			140.321	94.93
																			193.765	102.007
																			87.121	166.677
																			79.312	140.321
																			127.387	301.384
																			101.031	121.286
																			162.04	136.904
																			174.242	220.12
																			140.565	118.846
																			129.339	142.517
																			100.055	89.561
																			134.708	89.805
																			103.471	326.52
																			78.58	225.245
																			158.623	124.214
																			304.313	201.33
																			105.18	84.436
																			166.433	99.323
																			136.172	121.53
																			97.858	153.987
																			89.073	87.365
																			82.972	104.447
																			276.249	142.517
																			150.082	138.368
																			215.972	137.148
																			125.435	102.251
																			82.484	177.902
																			247.453	327.496
																			139.345	174.73
																			147.886	120.31
																			112.501	136.172
																			266.487	92.734
																			221.341	90.537
																			292.111	191.324
																			118.357	224.513
																			51.004	256.726
																			159.6	121.042
																			133.976	93.954
																			475.382	277.225
																			94.442	211.823
																			93.222	90.781
																			120.798	143.981
																			131.291	94.93
																			88.341	142.273
																			160.332	253.309
																			86.145	108.108
																			154.231	228.174
																			225.001	249.893
																			81.752	179.61
																			201.574	164.724
																			191.568	80.288
																			94.93	432.92
																			88.829	79.068
																			102.739	85.169
																			399.487	86.877
																			102.495	213.043
																			195.717	240.131
																			541.76	127.875
																			82.484	170.825
																			168.141	217.924
																			104.691	138.856
																			283.082	180.099
																			207.675	107.864
																			107.62	122.75
																			79.312	165.456
																			94.93	88.341
																			85.657	173.51
																			134.708	404.856
																			95.906	179.61
																			115.673	103.227
																			109.328	161.552
																			143.981	164.724
																			122.506	140.321
																			87.121	146.91
																			114.941	216.948
																			131.535	128.607
																			80.288	86.389
																			94.93	124.946
																			121.042	175.218
																			86.145	212.311
																			272.832	139.345
																			113.721	107.864
																			147.398	194.253
																			260.63	122.75
																			479.775	121.774
																			88.585	178.146
																			115.429	103.959
																			259.41	195.473
																			79.068	80.776
																			128.363	104.203
																			84.192	279.909
																			129.583	352.388
																				186.688
																				175.95
																				146.422
																				92.734
																				138.612
																				265.755
																				90.781
																				125.19
																				115.185
																				311.634
																				99.079
																				184.491
																				159.111
																				105.668
																				354.34
																				85.169
																				98.835
																				88.829
																				210.359
																				186.199
																				150.082
																				222.073
																				297.724
																				152.278
																				114.697
																				163.748
																				199.133
																				79.312
																				171.557
																				153.499
																				105.424
																				231.834
																				144.957
																				276.493
																				176.682
																				156.671
																				164.236
																				134.22
																				173.022
																				213.287
																				90.781
																				271.612
																				95.174
																				105.912
																				117.381
																				85.657
																				117.625
																				241.84
																				129.827
																				138.368
																				141.053
																				87.853
																				90.049
																				108.352
																				111.28
																				180.587
																				184.735
																				119.09
																				122.75
																				151.79
																				79.556
																				149.35
																				88.097
																				135.684
																				138.124
																				80.044
																				193.765
																				88.585
																				91.514
																				135.196
																				144.713
																				122.506
																				94.93
																				173.998
																				419.01
																				111.28
																				174.73
																				310.414
																				129.095
																				254.53
																				217.924
																				154.475
																				250.381
																				85.901
																				206.943
																				215.24
																				108.108
																				200.11
																				102.739
																				188.396
																				96.394
																				166.677
																				119.334
																				104.935
																				91.514
																				161.308
																				186.199
																				194.741
																				116.649
																				109.572
																				168.385
																				97.858
																				116.649
																				84.192
																				118.601

## Sheet: Fig. 1d
Figure 1d	Change in lipid content (%) in Fig. 1b and change in average adipocyte area (μm2) in Fig. 1c from R3 to R1 for matched patients shown in Fig. 1c
Patient ID	R1 vs R3 Adipocyte Area	R1 vs R3 Lipid Content
1068	109.495	0.0293596
1072	30.085	0.0172872
1073	176.354	0.0450227
1083	61.9416	0.0472206
1084	67.2477	0.0239421
1096	63.9759	0.0243119
1105	82.6127	0.00791663
1120	155.852	0.0269445
1135	84.5703	0.0360591
1159	20.8807	0.0042629
1175	51.6014	0.0152839

## Sheet: Fig. 1e
Figure 1e	ssGSEA enrichment scores for cAMP-dependent lipolysis signature in primary breast tumors (n = 9), NAT 1 cm (n = 7), 2 cm (n = 5), 3 cm (n = 3), and 4 cm (n = 4), and healthy non-tumor breast tissue (n = 10).
		Tumor	1cm	2cm	3cm	4cm	Non-tumor		Repeated measures mixed effects model
	tum1	0.155777	0.0431308			-0.058109			Comparison	Adjusted P Value
	tum2	0.17971		-0.0428522	-0.0206469				nt vs. Tumor	<0.0001
	tum3	0.189059	-0.027168	0.00438553	-0.037336	0.0424084			nt vs. 1cm	<0.0001
	tum4	0.174524	0.0869441						nt vs. 2cm	<0.0001
	tum5	0.0346596	0.0173953	-0.00664848					nt vs. 3cm	0.0022
	tum6	0.15426	0.00468632	0.0260377					nt vs. 4cm	0.0013
	tum7	0.0366936				-0.0784711
	tum8	0.0980211	0.00140538						Fixed effects analysis for matched samples (excludes unmatched non-tumor samples)
	tum9	0.138427	0.0540104	-0.0249734	-0.000418616	-0.0194456			Treatment (between columns)		P value
	nt1						-0.0738404				<0.0001
	nt2						-0.242816
	nt3						-0.289969
	nt4						-0.106836
	nt5						-0.0503624
	nt6						-0.155558
	nt7						-0.113932
	nt8						-0.240924
	nt9						-0.218807
	nt10						-0.191938

## Sheet: Fig. 1f
Figure 1f	HNF4⍺ protein abundance from LC-MS/MS of primary healthy control breast tissue (n = 42, p < 0.0001), NAT (n = 4) and stroma (n = 36, p < 0.0001), and of luminal A (n = 38, p < 0.0001), luminal B (n = 6, p < 0.0001), luminal A/B (n = 1, p = 0.0153), HER2-amplified (n = 9, p < 0.0001), HER2-amplified/luminal B (n = 5, p < 0.0001), and basal (n = 16, p < 0.0001) tumors.
	Sample type	Normal	NAT	Stroma	Luminal A	Luminal B	Luminal A/B	Her2	Her2/Luminal B	Basal		One-way ANOVA with multiple comparisons
		0	2448.2	0	0	0	1.1	0	0	0		Comparison	Adjusted P Value
		0	1620.6	0	0	0	5.2	0	0	0		NAT vs. Normal	0.0011
		0	852.1	0	0	0		62.8	1.8	0		NAT vs. Stroma	0.0002
		0	349.3	0	0	0		0	67.3	0		NAT vs. Luminal A	0.0002
		0	326.6	0	1.3	44.6		0	42.1	0		NAT vs. Luminal B	0.0065
		0	215.9	0	0	0		125.2	112.2	0		NAT vs. Luminal A/B	0.0425
		0	412.4	0	0	118.4		0	76.3	0		NAT vs. Her2	0.0021
		2.4	218.9	0.4	0	106.4		123.3	326.5	0		NAT vs. Her2/Luminal B	0.0065
		6.6		0.8	0	0		102.6	331.5	0		NAT vs. Basal	0.0003
		0		0	74.8	153.7		153.7	0	0
		0		0	39.6	807		34.4		0
		0		0	2	0		345.7		0
		0		0	0			0		0
		0.5		0	2			0		0
		0		0	0			0		0
		0		0	0			0		0
		0		0	0			0		0
		0		0	0.9					0
		0		0	0					0
		0		0	0					0
		0		0	0					0
		0		0	0					1.9
		0		0	7					2.3
		0		15.8	0					0
		0		0	0					0
		2.1		0	1.3					35.1
		2.3		0	0					0
		0		0	0					0
		0		0	0					0
		0		0	2.1					0.3
		0		0	0					6.9
		0		0	0					0
		0		0	0
		0		0	0
		0		0	0
		0		0	0
		0		0	0
		0		0	0
		4.5		0	0
		4.3		0	0
		0		0	0
		0		0	0
		0		0	0
		0.7		0	0
		0		0	0
		0		0	0
		0		0	0
		1.4		0	0
		0		0	0
		0.8		0	0
		0		0	7
		0		43.1	0
		1.3		1.1	0
		0		0	0
		2.5		443.9	0
		1.4		32.5	0
		0.3		5.8	0
		1.1		2.5	0.6
		0		0	0
		0		0	0
		0		0	2.2
		0		1.2	0
		0		0	0
		0		0	0.4
		0		0	1.5
		0.2		83	0
		0		4.4	0.5
		0		10.9	0.4
		0		0	0.6
		7.7		0	0.7
		0		0	0
		0			0
		0			0
		0			0
		0			0
		0.1
		0
		0
		1070.1
		8286
		0
		0

## Sheet: Fig. 1g
Figure 1g	Immunoblot analysis showing expression levels of HSL and HNF4a, and phosphorylated HSL (pHSL S563) in healthy non-tumor mammary gland (n = 2) and NAT and tumor (T) tissues (n = 3) from a panel of PDXs.
	Quantification of pHSL(s563)/HSL ratio, normalized to b-actin levels (arb. units)
		Non-tumor	HCI NAT	HCI T
	HCI002		5.3286	0
	HCI009		0.940165	0
	HCI010		2.02769	0
	Non-tumor 1	1.22939
	Non-tumo3 2	0.751504

## Sheet: Fig. 1h
Figure 1h	Immunoblot analysis showing expression levels of HSL and HNF4a, and phosphorylated HSL (pHSL S563) in healthy non-tumor mammary gland, mock-transplanted mammary gland, and NAT and tumor (T) tissues (n = 3) from MTB/TOM allografts.
	Quantification of pHSL(s563)/HSL ratio, normalized to b-actin levels (arb. units).						Ordinary one-way ANOVA with multiple comparisons
		Non-tumor	Mock transplant	MTB-TOM NAT	MTB-TOM T		Comparison	Adjusted P Value
	Non-tumor 1	0.830047					Non-tumor vs. Mock transplant	0.9199
	Non-tumor 2	0.886944					Non-tumor vs. MTB-TOM NAT	0.579
	Non-tumor 3	1.27918
	Mock transplant 1		1.41452
	Mock transplant 2		0.828055
	Mock transplant 3		0.81718
	MTB-TOM 1			0.885971	0
	MTB-TOM 2			0.717018	0
	MTB-TOM 3			0.780154	0

## Sheet: Fig. 2a
Figure 2a	Relative frequency of dye transfer from Calcein AM- loaded cells (donor) to mCherry-labelled cells (recipient) as determined by FACS (fluorescence- activated cell sorting) analysis.
	Relative calcein-positive mCherry cells
Biological Replicate	T47D	HCC1143		Unpaired two-tailed t test
	1	33.8384		Comparison	P Value
	1	20.567		T47D vs HCC1143	0.005
	1	38.3607

## Sheet: Fig. 2b
Figure 2b	ATP levels in TN high MYC, TN low MYC, and RP cell lines after treatment with 150 μM CBX for 24 hours relative to untreated (control) cells.
	CBX-treated / control-treated ATP level
Biological replicate	HCC1428	T47D	HCC3153	HS578T	BT549	HCC1143		Tukey's multiple comparison test	Adjusted P Value
1	0.829667	0.816	0.657667	0.854333	0.349667	0.355		HCC1428 vs. BT549	<0.0001
2	0.8478	0.699156	0.600018	0.829032	0.0768453	0.341012		HCC1428 vs. HCC1143	0.0002
3	0.747797	0.632819	0.759042	0.818791	0.129239	0.185026		T47D vs. BT549	0.0001
								T47D vs. HCC1143	0.001
								HCC3153 vs. BT549	0.0003
								HCC3153 vs. HCC1143	0.0024
								HS578T vs. BT549	<0.0001
								HS578T vs. HCC1143	<0.0001

## Sheet: Fig. 2c
Figure 2c	Relative frequency of dye transfer from Calcein AM- loaded cells (donor) to mCherry-labeled cells (recipient) treated with 150uM CBX or vehicle control for 24 hours, as determined by FACS analysis.
	Percent calcein-positive, mcherry-positive cells
Biological replicate	Control	CBX			Unpaired two-tailed t test
1	29.7	19.2			Comparison	P Value
2	31.2	18.9			Control vs CBX	< 0.0001
3	31	17.6

[truncated: 22 more sheets: Fig. 2d, Fig. 2e, Fig. 2f, Fig. 3c, Fig. 3e, Fig. 3f, Fig. 3g, Fig. 3h, Fig. 4a, Fig. 4b, Fig. 4c, Fig. 4d, Fig. 4e, Fig. 4f, Fig. 4g, Supplementary Data 1, Supplementary Data 2a, Supplementary Data 2b, Supplementary Data 3, Supplemtary Fig. 1a …]
